# Supplementary material for: Single-cell transcriptomics unveils gene regulatory network plasticity
Source: Genome Biol. 2019 Jun 4;20:110. doi: 10.1186/s13059-019-1713-4 (PMC6547541; doi:10.1186/s13059-019-1713-4)
Supplement: Supplementary file 2 — MSigDB enrichments for gene sets with altered centrality. (XLSX 14300 kb) [file 13059_2019_1713_MOESM2_ESM.xlsx]

## Sheet: PageRank UP
LIST NAME	Tot genes	Input list	tot Feature counts	Present features	Expected	Fold Enrichment	Bonferroni	ZSCORE
GO_REGULATION_OF_TRANSCRIPTION_FROM_RNA_POLYMERASE_II_PROMOTER	22676	165	1784	78	12.9811	6.00872	6.68344e-38	12.82	ABCA2	ARNT2	ASCL1	BEX1	BMP8A	CBX2	CIITA	CREB3	CRYM	CTDP1	DBP	DLL4	DUSP26	EAPP	EDNRB	ENG	FAM58A	FOXP2	FOXP4	FZD8	HAND2	HAX1	HEY1	HNF4G	HSF2	HSPA5	HYAL2	INSM1	KLF9	LDB2	MAP2K5	MED19	MEF2C	MEIS3	MLXIPL	NCK2	NDN	NEUROD1	NKX2-2	NPAS3	NR0B1
GO_POSITIVE_REGULATION_OF_GENE_EXPRESSION	22676	165	1733	75	12.61	5.94765	1.0558e-35	12.42	ACTC1	ARNT2	ASCL1	BEX1	CAND2	CCBE1	CDK4	CELF3	CELF4	CIITA	CNTN1	CREB3	CTDP1	CTSH	DBP	DDR2	DLL4	EAPP	ENG	F2R	FAM58A	FGF7	FZD8	HAND2	HAX1	HEY1	HIVEP3	HSF2	HSPA5	HYAL2	INS	LARP1	LDB2	LGALS9	MAP2K5	MAPRE3	MEF2C	MEIS3	MLXIPL	NCK2	NDN
GO_POSITIVE_REGULATION_OF_BIOSYNTHETIC_PROCESS	22676	165	1805	67	13.1339	5.10129	7.95636e-27	10.66	APOE	ARNT2	ASCL1	BEX1	CAND2	CDK4	CIITA	CREB3	CTDP1	DBP	DDR2	DKC1	EAPP	ENG	F2R	FAM58A	FGF7	FZD8	HAND2	HAX1	HEY1	HIVEP3	HSF2	HSPA5	HYAL2	INS	LARP1	LDB2	LGALS9	MAP2K5	MAPRE3	MEF2C	MEIS3	MLXIPL	NCK2	NDN	NEUROD1	NKX2-2	NPAS3	NPM1	NR6A1
GO_NEGATIVE_REGULATION_OF_GENE_EXPRESSION	22676	165	1493	56	10.8637	5.15479	1.86037e-21	9.445	ASCL1	CBX2	CELF4	CIITA	CRYM	DLL4	DUSP26	EAPP	EDNRB	ENG	FOXP2	FZD8	GMNN	GRB7	HAND2	HEY1	INSM1	LGALS9	MAGEL2	MAP2K5	MEF2C	MLXIPL	NANOS1	NCK2	NDUFA13	NR0B1	NR6A1	NRARP	NUP93	OSR2	PAX6	PFDN5	PHB2	PHF1	POLR2I	POU2F3	PTGIS	RIPPLY2	RORB	RPS6KA5	SERPINE2
GO_POSITIVE_REGULATION_OF_TRANSCRIPTION_FROM_RNA_POLYMERASE_II_PROMOTER	22676	165	1004	47	7.30552	6.43349	3.94612e-21	9.365	ARNT2	ASCL1	BEX1	CIITA	CREB3	DBP	EAPP	ENG	FAM58A	FZD8	HAND2	HAX1	HEY1	HSF2	HSPA5	HYAL2	LDB2	MAP2K5	MEF2C	MEIS3	MLXIPL	NCK2	NDN	NEUROD1	NKX2-2	NR6A1	OSR2	PAX6	PF4	PIK3R2	POU2F3	PRKD1	PSMC2	RGMA	RPS6KA5	SLC38A3	SOX12	SRF	SSBP3	TAF9	TBL1X
GO_NUCLEIC_ACID_BINDING_TRANSCRIPTION_FACTOR_ACTIVITY	22676	165	1199	48	8.72442	5.5018	9.02614e-19	8.77	ARNT2	ASCL1	CREB3	DBP	FOXP2	FOXP4	HAND2	HEY1	HIVEP3	HLF	HNF4G	HSF2	INSM1	KLF9	MEF2C	MEIS3	MLXIPL	MYT1	NDN	NEUROD1	NKX2-2	NPAS3	NR0B1	NR6A1	OSR2	PAX6	PHF1	POU2F3	RFX8	RORB	SNAI2	SOX12	SRF	SRY	TCEAL1	TCF21	TCF7	TEAD3	TWIST1	TXK	YBX1
GO_NEGATIVE_REGULATION_OF_NITROGEN_COMPOUND_METABOLIC_PROCESS	22676	165	1517	51	11.0383	4.62027	6.52475e-17	8.275	APOE	ASCL1	CBX2	CELF4	CIITA	CRYM	DLL4	DUSP26	EAPP	EDNRB	ENG	FOXP2	FZD8	GMNN	GRB7	HAND2	HEY1	INSM1	MAGEL2	MAP2K5	MEF2C	MLXIPL	NANOS1	NCK2	NDUFA13	NR0B1	NR6A1	NRARP	OSR2	PAX6	PFDN5	PHB2	POU2F3	PTGIS	RIPPLY2	RORB	RPS6KA5	SNAI2	SRF	SRY	TAGLN3
GO_RNA_POLYMERASE_II_TRANSCRIPTION_FACTOR_ACTIVITY_SEQUENCE_SPECIFIC_DNA_BINDING	22676	165	629	32	4.57687	6.99168	4.82687e-14	7.45	ARNT2	ASCL1	CREB3	DBP	FOXP2	FOXP4	HAND2	HEY1	HNF4G	HSF2	INSM1	MEF2C	MEIS3	MLXIPL	NDN	NEUROD1	NPAS3	NR0B1	NR6A1	OSR2	PAX6	POU2F3	RORB	SNAI2	SOX12	SRF	SRY	TCF21	TCF7	TWIST1	TXK	YBX1
GO_NEGATIVE_REGULATION_OF_TRANSCRIPTION_FROM_RNA_POLYMERASE_II_PROMOTER	22676	165	740	34	5.38455	6.31437	8.31082e-14	7.375	ASCL1	CBX2	CIITA	CRYM	DLL4	DUSP26	EAPP	EDNRB	ENG	FOXP2	FZD8	HEY1	INSM1	MAP2K5	MEF2C	MLXIPL	NCK2	NR0B1	NR6A1	NRARP	OSR2	PAX6	RIPPLY2	SNAI2	SRF	SRY	TAGLN3	TBL1X	TCEAL1	TCF21	TCF7	TWIST1	TXN	USP2
GO_SEQUENCE_SPECIFIC_DNA_BINDING	22676	165	1037	38	7.54564	5.03602	1.24118e-12	7.005	ARNT2	ASCL1	CREB3	DBP	FOXP2	FOXP4	HAND2	HEY1	HIVEP3	HLF	HLX	HNF4G	HSF2	INSM1	MEF2C	MEIS3	MLXIPL	NDN	NEUROD1	NKX2-2	NR0B1	NR6A1	OSR2	PAX6	POU2F3	RFX8	RORB	SNAI2	SOX12	SRF	TCF7	TSPYL2	TXK	YBX1	ZFHX4	ZNF394	ZNF419	ZNF90
GO_TRANSCRIPTION_FACTOR_BINDING	22676	165	524	28	3.81284	7.3436	2.25008e-12	6.925	ARNT2	ASCL1	BEX1	CAND2	CIITA	CREB3	DUSP26	GMNN	HAND2	HEY1	MEF2C	MLXIPL	NEUROD1	NKX2-2	NPM1	NR0B1	PAX6	PSMC2	RORB	SRF	SRY	TAF9	TBL1X	TCF21	TEAD3	TRIM6	TRIP6	TWIST1
GO_CELLULAR_RESPONSE_TO_ORGANIC_SUBSTANCE	22676	165	1848	48	13.4468	3.56962	4.59379e-11	6.48	BMP8A	CIITA	COL3A1	CREB3	CTSH	DLL4	EDNRB	ENG	FGF7	HAX1	HEY1	HNF4G	HSPA5	HYAL2	INS	KLF9	LGALS9	MAP2K5	MEF2C	MLXIPL	NDN	NDUFA13	NEUROD1	NGF	NPM1	NR0B1	NR6A1	PF4	PIK3R2	POLR2I	PRKACA	PRKD1	PSMB5	PSMC2	PSME1	PTGIS	RGMA	RORB	RPS6KA5	SLIT3	SNAI2
GO_REGULATION_OF_CELL_PROLIFERATION	22676	165	1496	43	10.8855	3.9502	5.84611e-11	6.445	APOE	ARNT2	ASCL1	CDCA7L	CDK4	CREB3	CTSH	DDR2	DLL4	EAPP	EDNRB	ENG	F2R	FGF7	FOXP2	HAND2	HLX	INS	INSM1	KLF9	LGALS9	MAP2K5	MEF2C	MLXIPL	NCK2	NDN	NPM1	NRARP	OSR2	PAX6	PF4	PHB2	PRKACA	PRKD1	SERPINE2	SLIT3	SNAI2	SRF	SSBP3	TCF7	TLR4
GO_NEGATIVE_REGULATION_OF_RESPONSE_TO_STIMULUS	22676	165	1360	40	9.89593	4.04207	3.1574e-10	6.185	APOE	CELF4	COL3A1	CREB3	DLL4	DUSP26	ENG	HEY1	HLX	HSPA5	HYAL2	INS	LGALS9	MAP2K5	MAPK8IP1	MEIS3	NCK2	NDUFA13	NEUROD1	NR0B1	NRARP	PF4	PFDN5	PHB2	PRKACA	PSMB5	PSMC2	PSME1	PTGIS	SERPINE2	SLIT3	SNAI2	SUSD4	TAF9	TCF21	TLE2	TLR4	TWIST1	TXN	VWC2L
GO_TISSUE_DEVELOPMENT	22676	165	1518	42	11.0456	3.80242	4.83328e-10	6.115	ACTC1	ASCL1	BMP8A	COL3A1	CTSH	DDR2	DLL4	EDNRB	ENG	FGF7	FOXP2	HAND2	HEY1	HIVEP3	HLF	HLX	HYAL2	INSM1	LDB2	MEF2C	NEUROD1	NKX2-2	NR0B1	NRARP	OSR2	PAX6	PHB2	PHGDH	POU2F3	PPP1CA	PRKACA	PTGIS	RIPPLY2	RORB	SERPINE2	SNAI2	SRF	SSBP3	TCF21	TCF7	TWIST1
GO_TRANSCRIPTION_FACTOR_ACTIVITY_RNA_POLYMERASE_II_CORE_PROMOTER_PROXIMAL_REGION_SEQUENCE_SPECIFIC_BINDING	22676	165	328	21	2.38666	8.79889	6.35368e-10	6.075	ARNT2	ASCL1	CREB3	DBP	FOXP2	HAND2	INSM1	MEF2C	MEIS3	MLXIPL	NDN	NEUROD1	NR6A1	PAX6	POU2F3	SNAI2	SOX12	SRF	TCF21	TXK	YBX1
GO_REGULATORY_REGION_NUCLEIC_ACID_BINDING	22676	165	818	31	5.95211	5.20824	6.42134e-10	6.07	ARNT2	ASCL1	CIITA	CREB3	DBP	FOXP2	HAND2	HIVEP3	HSF2	INSM1	MEF2C	MLXIPL	NDN	NEUROD1	NKX2-2	NR6A1	OSR2	PAX6	POU2F3	RFX8	SOX12	SRF	TAF9	TBL1X	TCF21	TCF7	TWIST1	TXK	YBX1	ZNF419	ZNF90
GO_REGULATION_OF_MULTICELLULAR_ORGANISMAL_DEVELOPMENT	22676	165	1672	43	12.1662	3.53439	2.724e-09	5.835	APOE	ASCL1	CCBE1	CNTN1	COL3A1	CTDP1	CTSH	DDR2	DLL4	EDNRB	ENG	FGF7	FOXP2	HAND2	HAX1	HEY1	HLX	LGALS9	MAP2K5	MEF2C	NEUROD1	NGF	NKX2-2	NRARP	OSR2	PAX6	PF4	PHB2	PRKACA	PRKD1	PSMB5	PSMC2	PSME1	PTGIS	SERPINE2	SLIT3	SNAI2	SRF	SRY	TLR4	TWIST1
GO_NEGATIVE_REGULATION_OF_CELL_COMMUNICATION	22676	165	1192	36	8.67349	4.15058	3.87181e-09	5.775	APOE	BMP8A	CELF4	CREB3	DLL4	DUSP26	ENG	HEY1	HSPA5	HYAL2	INS	MAP2K5	MAPK8IP1	MEIS3	NCK2	NDUFA13	NEUROD1	NR0B1	NRARP	PF4	PFDN5	PHB2	PRKACA	PSMB5	PSMC2	PSME1	SERPINE2	SLIT3	SNAI2	SRF	TAF9	TCF21	TLE2	TLR4	TWIST1	VWC2L
GO_TUBE_DEVELOPMENT	22676	165	552	25	4.01658	6.2242	5.17286e-09	5.725	ASCL1	COL3A1	CTSH	DLL4	EDNRB	ENG	FGF7	FOXP2	HAND2	HLX	MEF2C	NKX2-2	NRARP	PAX6	PHB2	PHGDH	PPP1CA	PRKACA	SERPINE2	SRF	SSBP3	STK40	TCF21	TCF7	TWIST1
GO_TRANSCRIPTION_FROM_RNA_POLYMERASE_II_PROMOTER	22676	165	724	28	5.26812	5.31498	7.97926e-09	5.655	ARNT2	CREB3	CTDP1	DBP	HAND2	HIVEP3	HLF	HNF4G	HSF2	MEF2C	MEIS3	NDN	NEUROD1	NR0B1	NR6A1	OSR2	PAX6	POLR2I	POU2F3	RORB	SOX12	SRF	TAF9	TCEB2	TCF21	TEAD3	TXK	YBX1
GO_POSITIVE_REGULATION_OF_RESPONSE_TO_STIMULUS	22676	165	1929	45	14.0362	3.20599	1.94764e-08	5.5	ASCL1	BMP8A	C8A	CCBE1	COL3A1	CREB3	CTSH	DLL4	ENG	F2R	FAM58A	FZD8	GRB7	HAND2	HAX1	HLX	HYAL2	INS	LARP1	LGALS9	MAP2K5	MAPK8IP1	MEF2C	MEIS3	NCK2	NGF	NRARP	PF4	PHB2	PIK3R2	PPP1CA	PRKACA	PRKD1	PSMB5	PSMC2	PSME1	PTGIS	RPS6KA5	SUSD4	TAF9	TLR4
GO_POSITIVE_REGULATION_OF_CELL_PROLIFERATION	22676	165	814	29	5.923	4.89617	2.22144e-08	5.475	ARNT2	ASCL1	CDCA7L	CDK4	CTSH	DDR2	DLL4	EAPP	EDNRB	F2R	FGF7	FOXP2	HLX	INS	INSM1	LGALS9	MAP2K5	MEF2C	MLXIPL	NCK2	NPM1	NRARP	OSR2	PAX6	PRKACA	PRKD1	SSBP3	TLR4	TWIST1
GO_REGULATION_OF_PROTEIN_MODIFICATION_PROCESS	22676	165	1710	42	12.4427	3.37548	2.57744e-08	5.45	APOE	BMP8A	CDK4	CNTN1	DDR2	DUSP26	EDNRB	ENG	F2R	FAM58A	FGF7	FZD8	HAX1	HSPA5	HYAL2	INS	INSM1	LGALS9	MAP2K5	MAPK8IP1	MAPRE3	MEF2C	MLXIPL	NCK2	NGF	NPM1	PAX6	PHB2	PHF1	PRKACA	PRKD1	PSMB5	PSMC2	PSME1	RPS6KA5	SNAI2	STK40	TLR4	TRIM6	TSPYL2	TWIST1
GO_POSITIVE_REGULATION_OF_PROTEIN_METABOLIC_PROCESS	22676	165	1492	39	10.8564	3.59235	2.95667e-08	5.425	APOE	BMP8A	CCBE1	CDK4	CNTN1	CTSH	DDR2	DUSP26	EDNRB	ENG	F2R	FAM58A	FGF7	FZD8	HAX1	HSPA5	INS	LARP1	LGALS9	MAP2K5	MAPRE3	MEF2C	NCK2	NDUFA13	NGF	NPM1	PHB2	PHF1	PRKACA	PRKD1	PRR16	PSMB5	PSMC2	PSME1	RPS6KA5	SNAI2	TLR4	TRIM6	TXN
GO_REGULATION_OF_PHOSPHORUS_METABOLIC_PROCESS	22676	165	1618	40	11.7732	3.39754	8.24788e-08	5.24	APOE	BMP8A	CDK4	CNTN1	DDR2	DUSP26	EDNRB	ENG	F2R	FAM58A	FGF7	FZD8	HAX1	HSPA5	HYAL2	INS	INSM1	LDB2	LGALS9	MAP2K5	MAPK8IP1	MAPRE3	MEF2C	MLXIPL	NCK2	NGF	NPM1	PAX6	PF4	PHB2	PIK3R2	PRKACA	PRKD1	RPS6KA5	STK40	TLR4	TRIM6	TSPYL2	TWIST1	TXN
GO_NEGATIVE_REGULATION_OF_CELL_DEATH	22676	165	872	29	6.34503	4.5705	1.19485e-07	5.17	ACTC1	APOE	ARNT2	ASCL1	CREB3	CTSH	EDNRB	F2R	HAND2	HAX1	HSPA5	INS	MAP2K5	MAPK8IP1	MEF2C	MEIS3	NDUFA13	NEUROD1	NGF	NPM1	PF4	PHB2	PRKD1	SNAI2	STK40	TAF9	TCF7	TWIST1	TXN
GO_TRANSCRIPTIONAL_ACTIVATOR_ACTIVITY_RNA_POLYMERASE_II_CORE_PROMOTER_PROXIMAL_REGION_SEQUENCE_SPECIFIC_BINDING	22676	165	226	16	1.64447	9.72958	1.81306e-07	5.09	ARNT2	CREB3	DBP	HAND2	MEF2C	MEIS3	NDN	NEUROD1	NR6A1	PAX6	POU2F3	SOX12	SRF	TCF21	TXK	YBX1
GO_REGULATION_OF_CELLULAR_COMPONENT_MOVEMENT	22676	165	771	27	5.61012	4.81273	2.16544e-07	5.055	APOE	CCBE1	COL3A1	CREB3	CTSH	DDR2	DLL4	ENG	F2R	FGF7	GRB7	HSPA5	HYAL2	INS	INSM1	LDB2	LGALS9	MAP2K5	PAX6	PF4	PRKD1	SERPINE2	SNAI2	SRF	TMSB4X	TRIP6	TWIST1
GO_TRANSCRIPTIONAL_ACTIVATOR_ACTIVITY_RNA_POLYMERASE_II_TRANSCRIPTION_REGULATORY_REGION_SEQUENCE_SPECIFIC_BINDING	22676	165	315	18	2.29207	7.85316	3.1613e-07	4.985	ARNT2	CREB3	DBP	HAND2	HSF2	MEF2C	MEIS3	NDN	NEUROD1	NR6A1	OSR2	PAX6	POU2F3	SOX12	SRF	TCF21	TXK	YBX1
GO_POSITIVE_REGULATION_OF_MULTICELLULAR_ORGANISMAL_PROCESS	22676	165	1395	36	10.1506	3.54659	3.68263e-07	4.955	APOE	ASCL1	CCBE1	CNTN1	CTSH	DDR2	EDNRB	ENG	F2R	FGF7	FOXP2	HAND2	HAX1	HLX	HYAL2	INS	LGALS9	MEF2C	NEUROD1	NGF	NKX2-2	OSR2	PAX6	PF4	POLR1C	PRKD1	PTGIS	SERPINE2	SRF	SRY	TLR4	TRIM6	TWIST1	TXK	USP2	VWC2L
GO_POSITIVE_REGULATION_OF_DEVELOPMENTAL_PROCESS	22676	165	1142	32	8.30967	3.85094	7.35893e-07	4.82	APOE	ASCL1	CCBE1	CNTN1	CTSH	DDR2	ENG	FGF7	FOXP2	HAND2	HAX1	HLX	INS	INSM1	LGALS9	MEF2C	NEUROD1	NGF	NKX2-2	OSR2	PAX6	PF4	PRKD1	PTGIS	SERPINE2	SNAI2	SRF	SRY	SSBP3	TWIST1	USP2	VWC2L
GO_EPITHELIUM_DEVELOPMENT	22676	165	945	29	6.87621	4.21744	8.23031e-07	4.795	ASCL1	CTSH	DLL4	EDNRB	ENG	FGF7	HAND2	HEY1	INSM1	LDB2	MEF2C	NEUROD1	NKX2-2	NR0B1	NRARP	PAX6	PHB2	PHGDH	POU2F3	PPP1CA	PRKACA	RIPPLY2	SERPINE2	SNAI2	SRF	SSBP3	TCF21	TCF7	TWIST1
GO_DOUBLE_STRANDED_DNA_BINDING	22676	165	764	26	5.55918	4.67695	1.01687e-06	4.755	ARNT2	ASCL1	CREB3	DBP	FOXP2	HAND2	HEY1	HLF	HSF2	INSM1	MEF2C	MLXIPL	NDN	NEUROD1	NR6A1	OSR2	PAX6	POU2F3	RFX8	SOX12	SRF	TSPYL2	TXK	YBX1	ZNF419	ZNF90
GO_POSITIVE_REGULATION_OF_CELL_COMMUNICATION	22676	165	1532	37	11.1475	3.31914	1.22773e-06	4.715	ASCL1	BMP8A	CCBE1	COL3A1	CTSH	DLL4	ENG	F2R	FAM58A	FZD8	GRB7	HAND2	HAX1	HYAL2	INS	LARP1	LGALS9	MAP2K5	MAPK8IP1	MEIS3	NCK2	NGF	NRARP	PF4	PHB2	PPP1CA	PRKD1	PSMB5	PSMC2	PSME1	PTGIS	SERPINE2	TLR4	TRIM6	TRIP6	TXK	TXN
GO_ORGAN_MORPHOGENESIS	22676	165	841	27	6.11947	4.41215	1.53978e-06	4.67	ACTC1	COL3A1	CTSH	DLL4	ENG	FGF7	GMNN	HAND2	HEY1	HLX	HYAL2	MEF2C	NEUROD1	OSR2	PAX6	PHB2	RIPPLY2	RORB	SLIT3	SNAI2	SRF	STK40	TCF21	TCF7	TLE2	TSHZ1	TWIST1
GO_REGULATION_OF_CELL_DEATH	22676	165	1472	36	10.7109	3.36107	1.66101e-06	4.65	ACTC1	APOE	ARNT2	ASCL1	BMP8A	CDK4	CREB3	CTSH	EDNRB	F2R	HAND2	HAX1	HSPA5	HYAL2	INS	LGALS9	MAP2K5	MAPK8IP1	MEF2C	MEIS3	NCK2	NDUFA13	NEUROD1	NGF	NPM1	PF4	PHB2	PPP1CA	PRKD1	PTGIS	SNAI2	STK40	TAF9	TCF7	TWIST1	TXN
GO_CORE_PROMOTER_PROXIMAL_REGION_DNA_BINDING	22676	165	371	18	2.69955	6.66778	4.5806e-06	4.44	ARNT2	ASCL1	CREB3	FOXP2	INSM1	MEF2C	MLXIPL	NDN	NEUROD1	NKX2-2	NR6A1	PAX6	POU2F3	RFX8	SRF	TXK	YBX1	ZNF90
GO_REGULATION_OF_EPITHELIAL_CELL_PROLIFERATION	22676	165	285	16	2.07378	7.71539	5.75744e-06	4.39	APOE	DLL4	EDNRB	ENG	FGF7	FOXP2	KLF9	MAP2K5	MEF2C	NRARP	OSR2	PAX6	PHB2	PRKD1	SNAI2	TWIST1
GO_TRANSCRIPTION_FACTOR_ACTIVITY_PROTEIN_BINDING	22676	165	588	22	4.27853	5.14195	6.05066e-06	4.38	ASCL1	CIITA	CRYM	DDX1	GMNN	HAND2	HEY1	HSF2	HYAL2	LDB2	MED19	NEUROD1	NKX2-2	NPM1	NR0B1	PFDN5	SOX12	SRF	TAF9	TBL1X	TLE2	ZCCHC18
GO_REGULATION_OF_CELL_DIFFERENTIATION	22676	165	1492	35	10.8564	3.2239	9.77214e-06	4.275	APOE	ASCL1	CNTN1	COL3A1	CTDP1	DDR2	DLL4	EDNRB	HAND2	HAX1	HEY1	HLX	INS	INSM1	LGALS9	MEF2C	NEUROD1	NGF	NKX2-2	NR0B1	NRARP	PAX6	PF4	PRKACA	PRKD1	RORB	SERPINE2	SLIT3	SNAI2	SRF	TLR4	TRIM6	TWIST1	VWC2L	ZFP36L2
GO_NEGATIVE_REGULATION_OF_MULTICELLULAR_ORGANISMAL_PROCESS	22676	165	983	28	7.15272	3.9146	1.00893e-05	4.265	APOE	ASCL1	CIITA	COL3A1	CTDP1	DLL4	EDNRB	F2R	HAND2	HLX	INS	LGALS9	MAP2K5	MEF2C	NKX2-2	NRARP	PAX6	PF4	PHB2	PRKACA	RORB	RPS6KA5	SERPINE2	SNAI2	SRF	TLR4	TWIST1	USP2
GO_POSITIVE_REGULATION_OF_PROTEIN_MODIFICATION_PROCESS	22676	165	1135	30	8.25873	3.63252	1.32237e-05	4.205	BMP8A	CNTN1	DDR2	DUSP26	EDNRB	ENG	F2R	FAM58A	FGF7	FZD8	HAX1	HSPA5	INS	LGALS9	MAP2K5	MAPRE3	MEF2C	NGF	PHB2	PHF1	PRKACA	PRKD1	PSMB5	PSMC2	PSME1	RPS6KA5	SNAI2	TLR4	TRIM6	TXN
GO_REGULATION_OF_RESPONSE_TO_STRESS	22676	165	1468	34	10.6818	3.18299	2.52035e-05	4.055	APOE	C8A	CREB3	EDNRB	F2R	FGF7	FZD8	HAX1	HSPA5	HYAL2	INS	LARP1	LGALS9	MAPK8IP1	MEF2C	NCK2	NPM1	NUP93	PHB2	PRKACA	PSMB5	PSMC2	PSME1	PTGIS	RPS6KA5	SERPINE2	SNAI2	SUSD4	TAF9	TLR4	TRIM6	TWIST1	TXK	TXN
GO_POSITIVE_REGULATION_OF_MOLECULAR_FUNCTION	22676	165	1791	38	13.0321	2.91589	2.59388e-05	4.05	APOE	ARHGAP22	BEX1	CREB3	CTSH	DDR2	DKC1	F2R	FAM58A	FGF7	FZD8	HAND2	HSPA5	INS	LGALS9	MAP2K5	MAPRE3	MEF2C	NCK2	NDUFA13	NEUROD1	NGF	NKX2-2	NPM1	PHB2	PIK3R2	PRKACA	PRKD1	PSMB5	PSMC2	PSME1	RPS6KA5	SRF	TLR4	TRIM6	TWIST1	TXK	TXN
GO_REGULATION_OF_SEQUENCE_SPECIFIC_DNA_BINDING_TRANSCRIPTION_FACTOR_ACTIVITY	22676	165	365	17	2.65589	6.40086	2.75143e-05	4.035	BEX1	DDR2	HAND2	INS	LGALS9	MAP2K5	NEUROD1	NKX2-2	NPM1	NR0B1	PHB2	PRKD1	PTGIS	RPS6KA5	SRF	TLR4	TWIST1
GO_POSITIVE_REGULATION_OF_PHOSPHORUS_METABOLIC_PROCESS	22676	165	1036	28	7.53837	3.71433	3.24853e-05	3.995	APOE	BMP8A	CNTN1	DDR2	DUSP26	EDNRB	ENG	F2R	FAM58A	FGF7	FZD8	HAX1	HSPA5	INS	LGALS9	MAP2K5	MAPRE3	MEF2C	MLXIPL	NGF	PF4	PHB2	PRKACA	PRKD1	RPS6KA5	TLR4	TRIM6	TXN
GO_REGULATION_OF_TRANSFERASE_ACTIVITY	22676	165	946	26	6.88349	3.77715	9.43727e-05	3.735	APOE	CDK4	DDR2	DKC1	DUSP26	F2R	FAM58A	FZD8	HSPA5	HYAL2	INS	LDB2	MAP2K5	MAPK8IP1	MAPRE3	NCK2	NGF	NPM1	PIK3R2	PRKACA	PSMB5	PSMC2	PSME1	TLR4	TSPYL2	TXN
GO_REGULATION_OF_INTRACELLULAR_SIGNAL_TRANSDUCTION	22676	165	1656	35	12.0497	2.90463	0.000147848	3.62	APOE	ARHGAP22	BMP8A	COL3A1	CREB3	DUSP26	F2R	FAM58A	FGF7	FZD8	HAX1	HYAL2	INS	LGALS9	MAP2K5	MAPK8IP1	MEIS3	NCK2	NDUFA13	NEUROD1	NGF	PF4	PHB2	PIK3R2	PRKACA	PRKD1	SERPINE2	SNAI2	STK40	TAF9	TLR4	TRIM6	TRIP6	TWIST1	TXN
GO_PROTEIN_DIMERIZATION_ACTIVITY	22676	165	1149	28	8.3606	3.34904	0.00030783	3.425	APOE	ARNT2	ASCL1	CREB3	CRYM	ENG	FOXP2	HAND2	HEY1	HSF2	MEF2C	MESP2	MLXIPL	MTPAP	NEUROD1	NPAS3	NPM1	NR0B1	NR6A1	PIK3R2	POLR1C	SRF	SRY	TAF9	TCF21	TCF24	THRSP	TWIST1
GO_NEGATIVE_REGULATION_OF_DEVELOPMENTAL_PROCESS	22676	165	801	23	5.82841	3.94619	0.000357145	3.385	APOE	ASCL1	COL3A1	CTDP1	DLL4	EDNRB	HAND2	HLX	MAP2K5	NKX2-2	NR0B1	NRARP	PAX6	PF4	PHB2	PRKACA	RORB	SNAI2	TLR4	TRIM6	TWIST1	USP2	ZFP36L2
GO_CENTRAL_NERVOUS_SYSTEM_DEVELOPMENT	22676	165	872	24	6.34503	3.78249	0.000381543	3.37	ARNT2	ASCL1	CNTN1	COL3A1	DLL4	ENG	FOXP2	HSPA5	NDN	NEUROD1	NKX2-2	NOVA1	NR0B1	PAX6	PHGDH	RORB	SERPINE2	SLC38A3	SLIT3	SOX12	SRF	SSBP3	TAGLN3	TLR4
GO_POSTTRANSCRIPTIONAL_REGULATION_OF_GENE_EXPRESSION	22676	165	448	17	3.25983	5.21499	0.000573272	3.255	CDK4	CELF4	DDX1	DKC1	GRB7	LARP1	NANOS1	NCK2	NGDN	NPM1	PPP1CA	PRR16	PSMB5	PSMC2	PSME1	YBX1	ZFP36L2
REACTOME_DEVELOPMENTAL_BIOLOGY	22676	165	396	16	2.88146	5.55274	0.000627779	3.23	CDK4	CNTN1	COL3A1	HNF4G	INS	INSM1	MED19	MEF2C	NCK2	NEUROD1	NKX2-2	PAX6	RGMA	RPS6KA5	SLIT3	TBL1X
ZHOU_PANCREATIC_ENDOCRINE_PROGENITOR	22676	165	14	5	0.10187	49.0823	0.000647953	3.22	MLXIPL	MYT1	NEUROD1	NKX2-2	PAX6
GO_TRANSCRIPTION_FACTOR_COMPLEX	22676	165	298	14	2.16837	6.45646	0.000733602	3.185	ARNT2	ASCL1	BEX1	CDK4	HAND2	HAX1	HYAL2	LDB2	MLXIPL	NEUROD1	NR6A1	SRY	TAF9	TCF7
GO_REGULATION_OF_KINASE_ACTIVITY	22676	165	776	22	5.6465	3.89622	0.000935038	3.115	APOE	CDK4	DDR2	DUSP26	F2R	FAM58A	FZD8	HSPA5	HYAL2	INS	LDB2	MAP2K5	MAPK8IP1	MAPRE3	NCK2	NGF	NPM1	PIK3R2	PRKACA	TLR4	TSPYL2	TXN
REACTOME_REGULATION_OF_BETA_CELL_DEVELOPMENT	22676	165	30	6	0.218292	27.4861	0.00123768	3.03	HNF4G	INS	INSM1	NEUROD1	NKX2-2	PAX6
GO_TISSUE_MORPHOGENESIS	22676	165	533	18	3.87833	4.64117	0.00129208	3.015	ACTC1	COL3A1	CTSH	DLL4	ENG	FGF7	HAND2	HEY1	MEF2C	NRARP	PHB2	PPP1CA	PRKACA	RORB	SNAI2	SRF	TCF21	TWIST1
GO_RESPONSE_TO_GROWTH_FACTOR	22676	165	475	17	3.4563	4.91856	0.00133328	3.005	ASCL1	BMP8A	COL3A1	DLL4	ENG	FGF7	HYAL2	MAP2K5	MEF2C	NDN	NGF	POLR2I	PRKD1	RGMA	SNAI2	TWIST1	ZCCHC18
GO_POSITIVE_REGULATION_OF_LOCOMOTION	22676	165	420	16	3.05609	5.23544	0.00141014	2.99	CCBE1	CREB3	CTSH	DDR2	F2R	FGF7	GRB7	HSPA5	INS	INSM1	LGALS9	PF4	PRKD1	SNAI2	TRIP6	TWIST1
GO_ARTERY_MORPHOGENESIS	22676	165	51	7	0.371097	18.863	0.00149482	2.97	APOE	COL3A1	DLL4	ENG	HAND2	HEY1	SRF
GO_NEGATIVE_REGULATION_OF_PROTEIN_METABOLIC_PROCESS	22676	165	1087	26	7.90946	3.2872	0.00154357	2.96	APOE	CELF4	DUSP26	EDNRB	ENG	GRB7	HYAL2	INS	INSM1	MAP2K5	MAPK8IP1	MLXIPL	NANOS1	NCK2	NGF	NPM1	PAX6	PHF1	PSMB5	PSMC2	PSME1	SERPINE2	SUSD4	TAF9	TLR4	TWIST1
CARD_MIR302A_TARGETS	22676	165	77	8	0.560284	14.2785	0.00161892	2.945	HLF	KLF9	MYT1	NANOS1	NEUROD1	RORB	TWIST1	ZFHX4
GO_REGULATION_OF_ANATOMICAL_STRUCTURE_MORPHOGENESIS	22676	165	1021	25	7.42922	3.36509	0.00181065	2.91	APOE	CCBE1	CTSH	DLL4	ENG	FGF7	FOXP2	HAND2	HEY1	MAP2K5	MEF2C	NGF	NRARP	OSR2	PF4	PHB2	PRKD1	PSMB5	PSMC2	PSME1	PTGIS	SLIT3	SNAI2	SRF	TWIST1
GO_TUBE_MORPHOGENESIS	22676	165	323	14	2.35028	5.95673	0.0019857	2.885	CTSH	DLL4	ENG	HAND2	HLX	MEF2C	NRARP	PHB2	PPP1CA	PRKACA	SRF	TCF21	TCF7	TWIST1
GO_POSITIVE_REGULATION_OF_SEQUENCE_SPECIFIC_DNA_BINDING_TRANSCRIPTION_FACTOR_ACTIVITY	22676	165	228	12	1.65902	7.23317	0.00207405	2.87	BEX1	DDR2	INS	LGALS9	NEUROD1	NKX2-2	NPM1	PHB2	PRKD1	RPS6KA5	SRF	TLR4
WONG_ENDMETRIUM_CANCER_DN	22676	165	82	8	0.596666	13.4078	0.00265901	2.79	CCBE1	COL3A1	EDNRB	LDB2	NDN	OSR2	RORB	VGLL3
MODULE_220	22676	165	333	14	2.42305	5.77785	0.00288338	2.765	ACTC1	APOE	DDR2	EDNRB	FGF7	GRB7	HLF	LDB2	MEF2C	NDN	NGF	PAX6	SLIT3	SNAI2
GO_REGULATION_OF_DEFENSE_RESPONSE	22676	165	759	21	5.5228	3.80242	0.00289674	2.76	APOE	C8A	CREB3	EDNRB	FGF7	HYAL2	INS	LGALS9	MEF2C	NUP93	PHB2	PRKACA	PSMB5	PSMC2	PSME1	PTGIS	RPS6KA5	SUSD4	TLR4	TRIM6	TXK
GO_ACTIVATING_TRANSCRIPTION_FACTOR_BINDING	22676	165	57	7	0.414756	16.8774	0.00329092	2.72	BEX1	CIITA	DUSP26	HAND2	MEF2C	NEUROD1	TAF9
REACTOME_REGULATION_OF_GENE_EXPRESSION_IN_BETA_CELLS	22676	165	20	5	0.145528	34.3576	0.00484369	2.59	HNF4G	INS	NEUROD1	NKX2-2	PAX6
GO_REGULATION_OF_APOPTOTIC_SIGNALING_PATHWAY	22676	165	363	14	2.64134	5.30034	0.0081831	2.405	CREB3	CTSH	HYAL2	INS	LGALS9	MAP2K5	MAPK8IP1	MEIS3	NCK2	NDUFA13	PF4	PPP1CA	SNAI2	TAF9
FOX_Q2	22676	165	213	11	1.54988	7.09734	0.00857696	2.385	FOXP2	KLF9	MAP2K5	MEF2C	MYT1	RGMA	RPS6KA5	SLIT3	TBL1X	TWIST1	VGLL3
GO_NEGATIVE_REGULATION_OF_CELL_DIFFERENTIATION	22676	165	609	18	4.43134	4.06198	0.00918986	2.36	APOE	ASCL1	COL3A1	CTDP1	EDNRB	HAND2	HLX	NKX2-2	NR0B1	NRARP	PAX6	PF4	RORB	SNAI2	TLR4	TRIM6	TWIST1	ZFP36L2
GO_POSITIVE_REGULATION_OF_CELL_DIFFERENTIATION	22676	165	823	21	5.98849	3.50673	0.0108923	2.295	APOE	ASCL1	CNTN1	DDR2	HAX1	HLX	INS	INSM1	LGALS9	MEF2C	NEUROD1	NGF	NKX2-2	PAX6	PF4	PRKD1	SERPINE2	SNAI2	SRF	TWIST1	VWC2L
KEGG_MATURITY_ONSET_DIABETES_OF_THE_YOUNG	22676	165	25	5	0.18191	27.4861	0.0161173	2.145	HNF4G	INS	NEUROD1	NKX2-2	PAX6
TGGNNNNNNKCCAR_UNKNOWN	22676	165	919	22	6.68703	3.28995	0.0166894	2.13	ASCL1	CELF6	FOXP2	GRB7	HAND2	HSF2	KLF9	MYT1	NEUROD1	OSR2	PRKACA	PTGIS	RORB	RPS6KA5	SLC38A3	SOX12	SSBP3	STK40	TCF7	VGLL3	ZFHX4	ZFP36L2
GO_EMBRYONIC_ORGAN_MORPHOGENESIS	22676	165	279	12	2.03012	5.91098	0.0179529	2.1	ENG	HAND2	HLX	MEF2C	NEUROD1	OSR2	PAX6	SRF	TCF21	TCF7	TSHZ1	TWIST1
GO_REGULATION_OF_RESPONSE_TO_EXTERNAL_STIMULUS	22676	165	926	22	6.73796	3.26508	0.0189194	2.08	APOE	C8A	CREB3	EDNRB	F2R	FGF7	HAX1	HYAL2	INS	LARP1	LGALS9	NUP93	PF4	PHB2	PRKD1	PTGIS	SERPINE2	SNAI2	SUSD4	TLR4	TRIM6	TXK
GO_ARTERY_DEVELOPMENT	22676	165	75	7	0.545731	12.8268	0.0221388	2.015	APOE	COL3A1	DLL4	ENG	HAND2	HEY1	SRF
RIZ_ERYTHROID_DIFFERENTIATION_APOBEC2	22676	165	27	5	0.196463	25.4501	0.0242035	1.975	HNF4G	MEF2C	MEIS3	NDN	TCF21
HFH3_01	22676	165	191	10	1.3898	7.1953	0.0254759	1.955	CELF4	FOXP2	GRB7	MAP2K5	MEF2C	NOVA1	RGMA	SLIT3	TWIST1	VGLL3
GO_REGULATION_OF_OSTEOBLAST_DIFFERENTIATION	22676	165	112	8	0.814959	9.81645	0.0294949	1.89	DDR2	HAND2	MEF2C	PRKACA	PRKD1	RORB	SNAI2	TWIST1
HEN1_01	22676	165	196	10	1.42618	7.01175	0.0321778	1.85	CELF3	DLL4	DUSP26	FOXP4	HYAL2	PRKACA	PSME1	RFX8	STK40	TCF7
PLASARI_TGFB1_TARGETS_10HR_DN	22676	165	244	11	1.77545	6.19563	0.0325972	1.845	ARNT2	CAND2	DBP	EDNRB	FGF7	FOXP2	LDB2	MEF2C	TCEAL1	TSHZ1	ZFHX4
GO_VASCULATURE_DEVELOPMENT	22676	165	469	15	3.41264	4.39543	0.032919	1.84	APOE	ARHGAP22	CCBE1	COL3A1	DLL4	ENG	FZD8	HAND2	HEY1	MEF2C	NRARP	PAX6	PRKD1	SRF	TCF21
GO_NOTCH_SIGNALING_PATHWAY	22676	165	114	8	0.829511	9.64423	0.0337206	1.83	ASCL1	CNTN1	DLL4	HEY1	MESP2	NRARP	RIPPLY2	SNAI2
BENPORATH_SUZ12_TARGETS	22676	165	1038	23	7.55292	3.04518	0.0344483	1.82	ASCL1	BMP8A	CCBE1	CELF3	DLL4	F2R	HAND2	HEY1	HLF	HLX	INSM1	NEUROD1	NGF	NKX2-2	NR0B1	OSR2	PAX6	RORB	SUSD4	TBL1X	TCEAL1	TCEAL2	TCEAL6
GO_RESPONSE_TO_ENDOGENOUS_STIMULUS	22676	165	1450	28	10.5508	2.65383	0.0353608	1.81	ABCA2	ARNT2	ASCL1	BMP8A	CDK4	COL3A1	CTSH	DLL4	ENG	FGF7	HEY1	HNF4G	HYAL2	INS	KLF9	MEF2C	NKX2-2	NR0B1	NR6A1	PIK3R2	POLR2I	PRKACA	RGMA	RORB	SLIT3	SNAI2	SRF	ZCCHC18
GO_NEGATIVE_REGULATION_OF_EPITHELIAL_CELL_PROLIFERATION	22676	165	115	8	0.836788	9.56037	0.0360196	1.8	APOE	DLL4	ENG	KLF9	MEF2C	PAX6	PHB2	SNAI2
GO_RESPONSE_TO_LIPID	22676	165	888	21	6.46146	3.25004	0.0365663	1.795	ABCA2	ARNT2	ASCL1	CDK4	CTSH	EDNRB	F2R	HEY1	HNF4G	KLF9	LGALS9	MEF2C	NDUFA13	NKX2-2	NR0B1	NR6A1	PF4	RORB	SLIT3	TLR4	TRIM6
GSE7548_DAY7_VS_DAY28_PCC_IMMUNIZATION_CD4_TCELL_DN	22676	165	199	10	1.44801	6.90605	0.0368961	1.79	CTSH	INSM1	LARP1	LSM7	NUP93	PSME1	RPS6KA5	YBX1	ZFP36L2	ZNF688
GO_EMBRYO_DEVELOPMENT	22676	165	894	21	6.50512	3.22823	0.0406424	1.745	ARNT2	CELF4	DLL4	ENG	HAND2	HEY1	HLX	MEF2C	NEUROD1	NRARP	OSR2	PAX6	PHGDH	PRKACA	RIPPLY2	SRF	SSBP3	TCF21	TCF7	TSHZ1	TWIST1
GO_RESPONSE_TO_OXYGEN_CONTAINING_COMPOUND	22676	165	1381	27	10.0487	2.68691	0.0439327	1.71	ACTC1	APOE	ARNT2	ASCL1	CDK4	COL3A1	CTSH	EDNRB	F2R	HYAL2	INS	KLF9	LGALS9	MEF2C	MLXIPL	NDUFA13	NEUROD1	NKX2-2	PF4	PIK3R2	PRKACA	RORB	SLIT3	SRF	TLR4	TRIM6	TXN
GO_CELL_MIGRATION_INVOLVED_IN_HEART_DEVELOPMENT	22676	165	14	4	0.10187	39.2658	0.0454465	1.695	ENG	HAND2	SNAI2	TWIST1
GO_POSITIVE_REGULATION_OF_TRANSCRIPTION_REGULATORY_REGION_DNA_BINDING	22676	165	14	4	0.10187	39.2658	0.0454465	1.695	HAND2	NEUROD1	TRIM6	TWIST1
GO_BLOOD_VESSEL_MORPHOGENESIS	22676	165	364	13	2.64862	4.90823	0.0499202	1.65	APOE	ARHGAP22	CCBE1	COL3A1	DLL4	ENG	FZD8	HAND2	HEY1	NRARP	PRKD1	SRF	TCF21
GO_PALATE_DEVELOPMENT	22676	165	85	7	0.618495	11.3178	0.051802	1.63	HAND2	MEF2C	OSR2	SNAI2	TCF21	TSHZ1	TWIST1
GO_MACROMOLECULAR_COMPLEX_BINDING	22676	165	1399	27	10.1797	2.65234	0.0559667	1.59	APOE	ASCL1	C8A	CBX2	CCBE1	CDK4	CIITA	COL3A1	CREB3	DDR2	DDX1	ENG	HSPA5	INS	INSM1	MAPRE3	MEF2C	MEIS3	NCK2	NEUROD1	NKX2-2	NPM1	PAX6	PPP1CA	PRKACA	SNAI2	SRF
GO_NEUROGENESIS	22676	165	1402	27	10.2015	2.64666	0.0582449	1.57	APOE	ASCL1	CNTN1	COL3A1	DLL4	EDNRB	FZD8	HAND2	INSM1	MEF2C	NCK2	NDN	NEUROD1	NGF	NKX2-2	PAX6	PHGDH	PRKD1	RORB	RPS6KA5	SERPINE2	SLIT3	SRF	TEAD3	TLR4	TWIST1	VWC2L
GO_ENDOCRINE_SYSTEM_DEVELOPMENT	22676	165	123	8	0.894999	8.93856	0.0597069	1.56	ASCL1	INSM1	NEUROD1	NKX2-2	NR0B1	PAX6	RFX8	SRF
BOQUEST_STEM_CELL_UP	22676	165	260	11	1.89187	5.81436	0.0601829	1.555	APOE	COL3A1	DDR2	FGF7	NOVA1	OSR2	PRR16	PTGIS	SERPINE2	SLIT3	TWIST1
GO_MUSCLE_STRUCTURE_DEVELOPMENT	22676	165	432	14	3.14341	4.45376	0.0632773	1.53	ACTC1	COL3A1	DLL4	EDNRB	FOXP2	HEY1	HIVEP3	HLF	HLX	MEF2C	SRF	TCF21	TWIST1	USP2
GO_NEGATIVE_REGULATION_OF_MOLECULAR_FUNCTION	22676	165	1079	23	7.85125	2.92947	0.0657224	1.51	APOE	CREB3	DUSP26	EDNRB	ENG	HAND2	HEY1	HSPA5	HYAL2	INS	MAP2K5	MAPK8IP1	NGF	NPM1	NR0B1	PHB2	PPP1CA	PSMB5	PSMC2	PSME1	PTGIS	SERPINE2	TWIST1
GO_MORPHOGENESIS_OF_A_BRANCHING_STRUCTURE	22676	165	167	9	1.21516	7.40642	0.068456	1.49	CTSH	DLL4	ENG	FGF7	NRARP	PHB2	PPP1CA	SRF	TCF21
GO_CELLULAR_RESPONSE_TO_ENDOGENOUS_STIMULUS	22676	165	1008	22	7.33463	2.99947	0.0750342	1.44	BMP8A	COL3A1	CTSH	DLL4	ENG	FGF7	HEY1	HNF4G	HYAL2	INS	KLF9	MEF2C	NR0B1	NR6A1	PIK3R2	POLR2I	PRKACA	RGMA	RORB	SLIT3	SNAI2	ZCCHC18
GO_HEAD_DEVELOPMENT	22676	165	709	18	5.15898	3.48906	0.0787443	1.415	ARNT2	ASCL1	CNTN1	COL3A1	FOXP2	HSPA5	NEUROD1	NKX2-2	NR0B1	OSR2	PAX6	PHGDH	RORB	SERPINE2	SLC38A3	SLIT3	SRF	SSBP3
GO_CELL_DEVELOPMENT	22676	165	1426	27	10.3762	2.60212	0.0797819	1.41	ACTC1	APOE	ASCL1	BMP8A	CELF4	CNTN1	EDNRB	ENG	HAND2	HEY1	INSM1	MEF2C	NCK2	NDN	NEUROD1	NGF	NKX2-2	PAX6	PHGDH	PRKACA	RORB	RPS6KA5	SLIT3	SNAI2	SRF	TLR4	TWIST1
GO_E_BOX_BINDING	22676	165	34	5	0.247398	20.2103	0.0800602	1.405	ASCL1	HAND2	NEUROD1	TCF21	TWIST1
GO_POSITIVE_REGULATION_OF_INTERLEUKIN_6_SECRETION	22676	165	16	4	0.116423	34.3576	0.0816959	1.395	F2R	HYAL2	LGALS9	TWIST1
GO_REGULATION_OF_PROTEOLYSIS	22676	165	711	18	5.17353	3.47925	0.0818612	1.395	APOE	C8A	CCBE1	CTSH	F2R	INS	LGALS9	MAP2K5	NDUFA13	NGF	PHB2	PRKACA	PSMB5	PSMC2	PSME1	SERPINE2	SUSD4	TAF9
GO_POSITIVE_REGULATION_OF_CATALYTIC_ACTIVITY	22676	165	1518	28	11.0456	2.53495	0.0849984	1.375	APOE	ARHGAP22	CREB3	CTSH	DDR2	DKC1	F2R	FAM58A	FGF7	FZD8	HSPA5	INS	LGALS9	MAP2K5	MAPRE3	MEF2C	NCK2	NDUFA13	NGF	PIK3R2	PRKACA	PRKD1	PSMB5	PSMC2	PSME1	TLR4	TXK	TXN
GO_NEGATIVE_REGULATION_OF_CELL_PROLIFERATION	22676	165	643	17	4.67874	3.63346	0.0866745	1.365	APOE	DLL4	ENG	F2R	INSM1	KLF9	LGALS9	MEF2C	NCK2	NDN	NPM1	PAX6	PHB2	SERPINE2	SLIT3	SNAI2	SRF
GO_CIRCULATORY_SYSTEM_DEVELOPMENT	22676	165	788	19	5.73382	3.31367	0.0883064	1.355	ACTC1	APOE	ARHGAP22	CCBE1	COL3A1	DLL4	ENG	FZD8	HAND2	HEY1	MAP2K5	MEF2C	NRARP	PAX6	PRKD1	SNAI2	SRF	TCF21	TWIST1
TGACAGNY_MEIS1_01	22676	165	1524	28	11.0893	2.52497	0.0915746	1.335	ACTC1	CELF3	DLL4	DUSP26	FGF7	HIVEP3	HSPA5	HYAL2	MAP2K5	MAPK8IP1	MAPRE3	MEF2C	MYT1	NANOS1	NGF	NKX2-2	NOVA1	PHF1	PRKACA	RAB26	RFX8	SLC38A3	SOX12	SRF	TCF21	TCF7	TXN	VGLL3
GO_BRANCHING_MORPHOGENESIS_OF_AN_EPITHELIAL_TUBE	22676	165	131	8	0.95321	8.39269	0.0954761	1.31	CTSH	DLL4	ENG	NRARP	PHB2	PPP1CA	SRF	TCF21
GO_MUSCLE_TISSUE_DEVELOPMENT	22676	165	275	11	2.00101	5.49721	0.102794	1.27	ACTC1	COL3A1	DLL4	ENG	FOXP2	HIVEP3	HLF	HLX	MEF2C	SRF	TCF21
GO_VENTRAL_SPINAL_CORD_INTERNEURON_DIFFERENTIATION	22676	165	17	4	0.123699	32.3365	0.106228	1.25	ASCL1	DLL4	NKX2-2	PAX6
GO_REGULATION_OF_TRANSCRIPTION_REGULATORY_REGION_DNA_BINDING	22676	165	36	5	0.261951	19.0875	0.107202	1.245	HAND2	HEY1	NEUROD1	TRIM6	TWIST1
GO_MUSCLE_ORGAN_DEVELOPMENT	22676	165	277	11	2.01557	5.45752	0.110107	1.23	ACTC1	COL3A1	DLL4	FOXP2	HIVEP3	HLF	HLX	MEF2C	TCF21	TWIST1	USP2
GO_REGULATION_OF_OSSIFICATION	22676	165	178	9	1.2952	6.94872	0.115129	1.2	DDR2	HAND2	MEF2C	OSR2	PRKACA	PRKD1	RORB	SNAI2	TWIST1
BENPORATH_ES_WITH_H3K27ME3	22676	165	1118	23	8.13503	2.82728	0.117703	1.19	ASCL1	BMP8A	DLL4	F2R	HAND2	HEY1	HLX	MLXIPL	NEUROD1	NGF	NKX2-2	OSR2	PAX6	PRKD1	RIPPLY2	SLIT3	SNAI2	SSBP4	SUSD4	TCEAL1	TCF21	TLE2	TWIST1
GO_REGULATION_OF_BINDING	22676	165	283	11	2.05923	5.34181	0.134842	1.105	HAND2	HEY1	HSPA5	MAPRE3	MEF2C	NEUROD1	PPP1CA	PRKACA	TRIM6	TWIST1	TXN
GO_SMOOTH_MUSCLE_TISSUE_DEVELOPMENT	22676	165	18	4	0.130975	30.5401	0.135805	1.1	COL3A1	ENG	FOXP2	SRF
GO_MORPHOGENESIS_OF_AN_EPITHELIUM	22676	165	400	13	2.91057	4.46648	0.13852	1.09	CTSH	DLL4	ENG	FGF7	HAND2	MEF2C	NRARP	PHB2	PPP1CA	PRKACA	SRF	TCF21	TWIST1
GO_MESENCHYME_MORPHOGENESIS	22676	165	38	5	0.276504	18.0829	0.141066	1.08	ACTC1	ENG	HEY1	SNAI2	TWIST1
GO_REGULATION_OF_VASCULATURE_DEVELOPMENT	22676	165	233	10	1.6954	5.8983	0.149634	1.04	CCBE1	CTSH	DLL4	ENG	HEY1	MAP2K5	PF4	PRKD1	PTGIS	TWIST1
FOXJ2_01	22676	165	184	9	1.33886	6.72213	0.150526	1.035	CELF4	FOXP2	HAND2	HSF2	MEF2C	NOVA1	RGMA	SLIT3	TWIST1
GO_GLANDULAR_EPITHELIAL_CELL_DIFFERENTIATION	22676	165	39	5	0.28378	17.6193	0.160863	0.995	ASCL1	INSM1	NEUROD1	NKX2-2	PAX6
GO_EMBRYONIC_ORGAN_DEVELOPMENT	22676	165	406	13	2.95422	4.40048	0.162387	0.985	ENG	HAND2	HEY1	HLX	MEF2C	NEUROD1	OSR2	PAX6	SRF	TCF21	TCF7	TSHZ1	TWIST1
GO_ENTEROENDOCRINE_CELL_DIFFERENTIATION	22676	165	19	4	0.138252	28.9327	0.171045	0.955	INSM1	NEUROD1	NKX2-2	PAX6
MODULE_11	22676	165	540	15	3.92926	3.81751	0.180202	0.915	APOE	ARNT2	CRYM	DBP	EDNRB	HLF	LDB2	MEF2C	NDN	NOVA1	PAX6	TAGLN3	TCF7	TLE2	TSPYL2
HALLMARK_PANCREAS_BETA_CELLS	22676	165	40	5	0.291057	17.1788	0.182767	0.905	INS	INSM1	NEUROD1	NKX2-2	PAX6
GO_ENDOCRINE_PANCREAS_DEVELOPMENT	22676	165	40	5	0.291057	17.1788	0.182767	0.905	INSM1	NEUROD1	NKX2-2	PAX6	RFX8
GO_ANGIOGENESIS	22676	165	293	11	2.13199	5.1595	0.1869	0.89	ARHGAP22	CCBE1	DLL4	ENG	FZD8	HAND2	HEY1	NRARP	PRKD1	SRF	TCF21
GO_MESENCHYME_DEVELOPMENT	22676	165	190	9	1.38252	6.50986	0.194848	0.865	ACTC1	EDNRB	ENG	HAND2	HEY1	MEF2C	SNAI2	TCF21	TWIST1
GO_STEM_CELL_DIFFERENTIATION	22676	165	190	9	1.38252	6.50986	0.194848	0.865	ASCL1	EDNRB	HAND2	HEY1	MEF2C	SNAI2	SRF	TCF21	TWIST1
GO_REGULATION_OF_CELL_DEVELOPMENT	22676	165	836	19	6.08308	3.12342	0.203783	0.83	APOE	ASCL1	CNTN1	COL3A1	CTDP1	DLL4	EDNRB	INS	MEF2C	NEUROD1	NGF	NKX2-2	PAX6	PRKD1	SERPINE2	SLIT3	SRF	TWIST1	VWC2L
GO_REGULATION_OF_CELLULAR_AMIDE_METABOLIC_PROCESS	22676	165	354	12	2.57585	4.65865	0.205954	0.825	APOE	CDK4	CELF4	DDX1	GRB7	LARP1	NANOS1	NCK2	NGDN	NPM1	PPP1CA	PRR16
GO_POSITIVE_REGULATION_OF_TRANSFERASE_ACTIVITY	22676	165	616	16	4.48227	3.56962	0.208146	0.815	DDR2	DKC1	F2R	FAM58A	FZD8	HSPA5	INS	MAP2K5	MAPRE3	NGF	PRKACA	PSMB5	PSMC2	PSME1	TLR4	TXN
GO_NEGATIVE_REGULATION_OF_PROTEIN_MODIFICATION_PROCESS	22676	165	616	16	4.48227	3.56962	0.208146	0.815	APOE	DUSP26	ENG	HYAL2	INSM1	MAPK8IP1	MLXIPL	NCK2	NPM1	PAX6	PHF1	PSMB5	PSMC2	PSME1	TLR4	TWIST1
GO_ENZYME_LINKED_RECEPTOR_PROTEIN_SIGNALING_PATHWAY	22676	165	689	17	5.01345	3.39088	0.213429	0.795	BMP8A	COL3A1	DDR2	ENG	FGF7	GRB7	INS	NCK2	NDN	NGF	PIK3R2	POLR2I	PRKD1	RGMA	RPS6KA5	TXK	ZCCHC18
GO_RHYTHMIC_PROCESS	22676	165	298	11	2.16837	5.07293	0.218935	0.78	CDK4	DBP	FGF7	HLF	KLF9	MAGEL2	PPP1CA	RORB	SLIT3	TWIST1	USP2
GO_PATTERN_SPECIFICATION_PROCESS	22676	165	418	13	3.04154	4.27415	0.221236	0.77	ASCL1	DLL4	ENG	HAND2	MEF2C	NEUROD1	NKX2-2	NRARP	PAX6	RIPPLY2	SRF	SSBP3	TSHZ1
HIF1_Q5	22676	165	244	10	1.77545	5.63239	0.22366	0.76	ASCL1	CREB3	DLL4	HYAL2	INSM1	KLF9	MEF2C	SRF	TWIST1	YBX1
GO_SPINAL_CORD_DEVELOPMENT	22676	165	106	7	0.7713	9.07559	0.225094	0.76	ASCL1	DLL4	NKX2-2	NOVA1	PAX6	PHGDH	SOX12
GO_POSITIVE_REGULATION_OF_DNA_BINDING	22676	165	42	5	0.305609	16.3608	0.233522	0.73	HAND2	NEUROD1	TRIM6	TWIST1	TXN
GO_AUTONOMIC_NERVOUS_SYSTEM_DEVELOPMENT	22676	165	42	5	0.305609	16.3608	0.233522	0.73	ASCL1	EDNRB	HAND2	HLX	INSM1
GO_POSITIVE_REGULATION_OF_NEURON_DIFFERENTIATION	22676	165	306	11	2.22658	4.94031	0.280139	0.585	APOE	ASCL1	CNTN1	MEF2C	NEUROD1	NGF	NKX2-2	PRKD1	SERPINE2	SRF	VWC2L
HFH4_01	22676	165	200	9	1.45528	6.18436	0.293486	0.545	CELF4	FOXP2	MEF2C	NOVA1	NPAS3	PF4	SLIT3	TWIST1	VGLL3
TGANTCA_AP1_C	22676	165	2485	37	18.0819	2.04625	0.294574	0.545	ABCA2	CELF3	CELF4	DBP	DLL4	FGF7	FOXP4	GRB7	HIVEP3	HYAL2	MAGEL2	MAPK8IP1	MEF2C	NCK2	NEUROD1	NGF	NR6A1	PAX6	PHF1	POU2F3	PRKACA	PRKD1	PSME1	RAB26	RFX8	RGMA	RORB	SERPINE2	SLC38A3	SOX12	SSBP3	SSBP4	STK40	TCF21	TCF7	USP2	YBX1
GSE43955_1H_VS_20H_ACT_CD4_TCELL_WITH_TGFB_IL6_DN	22676	165	200	9	1.45528	6.18436	0.293486	0.545	ABCA2	DDR2	NCK2	NDN	SERPINE2	SNAI2	SRY	TAF9	TWIST1
GO_NEGATIVE_REGULATION_OF_APOPTOTIC_SIGNALING_PATHWAY	22676	165	200	9	1.45528	6.18436	0.293486	0.545	CREB3	INS	MAP2K5	MAPK8IP1	MEIS3	NDUFA13	PF4	SNAI2	TAF9
GO_NUCLEOPLASM_PART	22676	165	708	17	5.1517	3.29988	0.302535	0.52	CIITA	CREB3	CTDP1	DDX1	DKC1	MED19	MEF2C	PHF1	POLR1C	POLR2I	PPP1CA	PRKACA	SRY	TAF9	TBL1X	TCEB2	ZCCHC18
GO_COLUMNAR_CUBOIDAL_EPITHELIAL_CELL_DIFFERENTIATION	22676	165	111	7	0.807682	8.66678	0.304316	0.515	ASCL1	EDNRB	INSM1	MEF2C	NEUROD1	NKX2-2	PAX6
GO_ENDOCARDIAL_CUSHION_MORPHOGENESIS	22676	165	22	4	0.160081	24.9873	0.317352	0.48	ENG	HEY1	SNAI2	TWIST1
GO_AORTA_MORPHOGENESIS	22676	165	22	4	0.160081	24.9873	0.317352	0.48	COL3A1	DLL4	HEY1	SRF
GO_REGIONALIZATION	22676	165	311	11	2.26297	4.86088	0.325507	0.455	ASCL1	DLL4	MEF2C	NEUROD1	NKX2-2	NRARP	PAX6	RIPPLY2	SRF	SSBP3	TSHZ1
GO_RESPONSE_TO_CYTOKINE	22676	165	714	17	5.19536	3.27215	0.336882	0.425	CIITA	COL3A1	HAX1	HSPA5	HYAL2	LGALS9	NDUFA13	PF4	PSMB5	PSMC2	PSME1	PTGIS	RPS6KA5	SRF	TAF9	TCF7	TRIM6
GO_NEGATIVE_REGULATION_OF_INTRACELLULAR_SIGNAL_TRANSDUCTION	22676	165	437	13	3.17979	4.08832	0.353034	0.38	APOE	CREB3	DUSP26	HYAL2	INS	MAPK8IP1	NDUFA13	NEUROD1	SERPINE2	SNAI2	TAF9	TLR4	TWIST1
GO_LOCOMOTION	22676	165	1114	22	8.10593	2.71406	0.357748	0.365	ASCL1	CELF3	CREB3	EDNRB	ENG	FGF7	GRB7	HAND2	HYAL2	LGALS9	MEF2C	NANOS1	NCK2	NDN	PAX6	PF4	PIK3R2	RPS6KA5	SLIT3	SNAI2	SRF	TWIST1
GO_NEURON_DIFFERENTIATION	22676	165	874	19	6.35959	2.98762	0.377322	0.315	APOE	ASCL1	CNTN1	DLL4	FZD8	HAND2	INSM1	MEF2C	NCK2	NDN	NEUROD1	NGF	NKX2-2	PAX6	PHGDH	RORB	RPS6KA5	SLIT3	SRF
REACTOME_HIV_INFECTION	22676	165	207	9	1.50622	5.97523	0.385471	0.295	CTDP1	NPM1	NUP93	POLR2I	PSMB5	PSMC2	PSME1	TAF9	TCEB2
GO_REGULATION_OF_CATABOLIC_PROCESS	22676	165	731	17	5.31906	3.19605	0.453869	0.12	APOE	HAX1	INS	LARP1	MLXIPL	NANOS1	NDUFA13	PIK3R2	PPP1CA	PRKACA	PSMB5	PSMC2	PSME1	SERPINE2	TAF9	TWIST1	ZFP36L2
OCT_Q6	22676	165	265	10	1.92825	5.18605	0.455037	0.115	FOXP2	LDB2	NR6A1	PAX6	POU2F3	RAB26	SRF	TCEAL1	TWIST1	VGLL3
GO_SPINAL_CORD_PATTERNING	22676	165	24	4	0.174634	22.9051	0.455793	0.115	ASCL1	DLL4	NKX2-2	PAX6
GO_HEART_MORPHOGENESIS	22676	165	212	9	1.5426	5.83431	0.465268	0.09	ACTC1	DLL4	ENG	HAND2	HEY1	MEF2C	SNAI2	SRF	TWIST1
AAANWWTGC_UNKNOWN	22676	165	193	5	1.40435	3.56037	242.132	0	FGF7	FOXP2	MEF2C	PAX6	SSBP3
AAAYRNCTG_UNKNOWN	22676	165	374	6	2.72138	2.20476	999.896	0	CBX2	CNTN1	FOXP2	PHF1	SOX12	TMSB4X
MYOD_01	22676	165	265	3	1.92825	1.55581	5399.66	0	HYAL2	RAB26	SOX12
E47_01	22676	165	253	5	1.84093	2.71601	674.358	0	CELF3	DLL4	POU2F3	RAB26	SOX12
CMYB_01	22676	165	249	2	1.81183	1.10386	9651.69	0	KLF9	USP2
AP4_01	22676	165	262	7	1.90642	3.6718	55.822	0	CELF4	HYAL2	MAPK8IP1	MAPRE3	PFDN5	TCF7	USP2
AAAYWAACM_HFH4_01	22676	165	1890	24	13.7524	1.74515	92.7345	0	CELF3	CELF4	CNTN1	COL3A1	DDR2	FOXP2	HLX	LDB2	MEF2C	MYT1	NEUROD1	NKX2-2	NOVA1	NPAS3	NR6A1	NUP93	PAX6	RGMA	RORB	RPS6KA5	SLIT3	SSBP3	ZFHX4	ZFP36L2
MEF2_01	22676	165	144	2	1.0478	1.90875	5012.43	0	DLL4	MEF2C
ELK1_01	22676	165	269	8	1.95736	4.08715	14.522	0	DDX1	NDN	NOVA1	PAX6	PHB2	PPP1CA	TCF7	TEAD3
SP1_01	22676	165	237	5	1.72451	2.89937	531.198	0	CDCA7L	DLL4	HYAL2	TCEAL1	ZNF414
EVI1_06	22676	165	22	1	0.160081	6.24683	2639.96	0	USP2
ATF_01	22676	165	259	1	1.88459	0.530619	15126.1	0	NKX2-2
HOX13_01	22676	165	46	0	0.334715	0	17779	0
E2F_01	22676	165	67	1	0.48752	2.0512	6887.31	0	USP2
ELK1_02	22676	165	248	2	1.80455	1.10831	9613.02	0	PSMC2	TCF7
RSRFC4_01	22676	165	245	7	1.78272	3.92658	38.4357	0	ACTC1	CELF4	CNTN1	MAP2K5	MEF2C	TWIST1	USP2
CETS1P54_01	22676	165	258	5	1.87732	2.66338	723.497	0	MEF2C	PRKACA	PSMC2	TCF7	TEAD3
AACTTT_UNKNOWN	22676	165	142	4	1.03325	3.87128	359.637	0	FOXP2	RPS6KA5	SSBP3	ZFHX4
P300_01	22676	165	249	2	1.81183	1.10386	9651.69	0	ASCL1	TWIST1
NFE2_01	22676	165	272	3	1.97919	1.51578	5646.94	0	ABCA2	SLC38A3	TBL1X
CREB_01	22676	165	262	0	1.90642	0	17779	0
CREBP1_01	22676	165	179	5	1.30248	3.83884	179.313	0	HIVEP3	KLF9	SERPINE2	TAGLN3	USP2
CREBP1CJUN_01	22676	165	259	0	1.88459	0	17779	0
SOX5_01	22676	165	265	4	1.92825	2.07442	2282.45	0	FOXP2	NANOS1	NOVA1	TWIST1
E4BP4_01	22676	165	223	3	1.62264	1.84884	3940.71	0	HIVEP3	TAGLN3	USP2
E2F_02	22676	165	235	4	1.70996	2.33924	1652.64	0	GMNN	NR6A1	PAX6	RPS6KA5
NFKAPPAB65_01	22676	165	237	1	1.72451	0.579875	14658.2	0	POU2F3
CREL_01	22676	165	256	1	1.86276	0.536837	15066.7	0	POU2F3
AACWWCAANK_UNKNOWN	22676	165	95	1	0.691259	1.44663	8908.03	0	PAX6
NFKAPPAB_01	22676	165	251	2	1.82638	1.09506	9728.66	0	CBX2	ZFP36L2
NMYC_01	22676	165	271	6	1.97191	3.04274	259.153	0	HYAL2	NKX2-2	NPM1	SOX12	USP2	YBX1
MYOGNF1_01	22676	165	48	0	0.349268	0	17779	0
COMP1_01	22676	165	115	1	0.836788	1.19505	10118.7	0	FOXP2
HEN1_02	22676	165	198	4	1.44073	2.77637	1012.45	0	HYAL2	MYT1	PRKACA	PSME1
YY1_01	22676	165	246	4	1.79	2.23464	1872.82	0	FOXP2	PRKACA	SRF	ZNF688
IRF1_01	22676	165	250	6	1.8191	3.29833	179.795	0	HLX	LDB2	NDN	RORB	TWIST1	VGLL3
IRF2_01	22676	165	125	3	0.909552	3.29833	1124.88	0	LDB2	NDN	PSME1
TAL1BETAE47_01	22676	165	248	6	1.80455	3.32493	173.274	0	ARHGAP22	DLL4	FGF7	FOXP2	MEF2C	RORB
TAL1ALPHAE47_01	22676	165	252	7	1.83366	3.81751	44.9951	0	ARHGAP22	DLL4	FGF7	FOXP2	MEF2C	NR6A1	SOX12
AACYNNNNTTCCS_UNKNOWN	22676	165	119	2	0.865893	2.30975	3817.98	0	NEUROD1	PAX6
YY1_02	22676	165	242	1	1.76089	0.567894	14771.2	0	FZD8
TAL1BETAITF2_01	22676	165	256	5	1.86276	2.68419	703.588	0	ARHGAP22	DLL4	FOXP2	HIVEP3	SOX12
E47_02	22676	165	250	4	1.8191	2.19888	1956.05	0	CELF4	HIVEP3	MEF2C	SOX12
CP2_01	22676	165	260	7	1.89187	3.70005	53.5118	0	DBP	DLL4	NGF	PAX6	PRR16	RGMA	SOX12
GATA1_01	22676	165	244	5	1.77545	2.81619	591.211	0	CREB3	MAPRE3	SOX12	SRF	YBX1
GATA2_01	22676	165	104	0	0.756747	0	17779	0
GATA3_01	22676	165	242	2	1.76089	1.13579	9378.35	0	APOE	SOX12
EVI1_01	22676	165	16	0	0.116423	0	17779	0
EVI1_02	22676	165	132	0	0.960487	0	17779	0
AAGWWRNYGGC_UNKNOWN	22676	165	63	0	0.458414	0	17779	0
EVI1_03	22676	165	57	1	0.414756	2.41106	6059.79	0	ACTC1
EVI1_04	22676	165	238	6	1.73179	3.46463	143.178	0	ACTC1	FOXP2	LDB2	MAP2K5	RORB	TWIST1
EVI1_05	22676	165	172	4	1.25154	3.19605	661.352	0	ACTC1	FOXP2	MAP2K5	USP2
MZF1_01	22676	165	236	1	1.71723	0.582332	14635.1	0	TCF21
MZF1_02	22676	165	232	1	1.68813	0.592372	14540.9	0	SSBP3
ZID_01	22676	165	259	5	1.88459	2.65309	733.58	0	CNTN1	CREB3	DDR2	PAX6	TAGLN3
IK1_01	22676	165	278	4	2.02284	1.97741	2582.49	0	ABCA2	DLL4	PRKACA	TWIST1
IK2_01	22676	165	267	3	1.9428	1.54416	5470.27	0	CNTN1	OSR2	USP2
IK3_01	22676	165	225	2	1.63719	1.2216	8689.39	0	MYT1	SLIT3
CDP_01	22676	165	92	1	0.66943	1.49381	8710.71	0	NKX2-2
ACAWNRNSRCGG_UNKNOWN	22676	165	103	2	0.749471	2.66855	3069.28	0	HEY1	TMSB4X
PBX1_01	22676	165	252	8	1.83366	4.36287	9.48671	0	CELF4	HNF4G	MAP2K5	MYT1	NANOS1	NR6A1	TBL1X	TCF7
PAX6_01	22676	165	101	3	0.734918	4.08209	667.845	0	MAP2K5	RORB	TWIST1
PAX2_01	22676	165	58	4	0.422032	9.47795	15.016	0	CDCA7L	CELF6	FOXP2	MAP2K5
S8_01	22676	165	245	9	1.78272	5.04846	1.42865	0	LDB2	MEF2C	MYT1	NPAS3	OSR2	PRKACA	RFX8	RORB	ZFHX4
CDP_02	22676	165	108	2	0.785853	2.54501	3300.82	0	HNF4G	MEF2C
CDPCR1_01	22676	165	130	4	0.945934	4.22862	268.891	0	CELF4	GRB7	NKX2-2	NOVA1
CDPCR3_01	22676	165	56	2	0.407479	4.90823	1116.13	0	FGF7	MYT1
CDPCR3HD_01	22676	165	236	7	1.71723	4.07632	31.1178	0	CELF4	GRB7	HNF4G	MYT1	NKX2-2	NOVA1	TWIST1
NRF2_01	22676	165	270	2	1.96463	1.018	10434.4	0	PHB2	TCF7
CEBPB_01	22676	165	262	2	1.90642	1.04909	10142.9	0	FOXP2	TBL1X
ACAWYAAAG_UNKNOWN	22676	165	154	1	1.12057	0.892405	12027.1	0	NANOS1
CREB_02	22676	165	254	2	1.84821	1.08213	9843.15	0	SOX12	SSBP3
TAXCREB_01	22676	165	137	1	0.996869	1.00314	11261.6	0	KLF9
TAXCREB_02	22676	165	26	1	0.189187	5.28578	3076.25	0	SSBP3
CEBPA_01	22676	165	244	1	1.77545	0.563239	14815.3	0	FOXP2
CEBPB_02	22676	165	258	2	1.87732	1.06535	9994.03	0	DDR2	SLIT3
MYCMAX_01	22676	165	255	4	1.85549	2.15577	2062.38	0	NEUROD1	NPM1	NR6A1	RPS6KA5
MAX_01	22676	165	262	2	1.90642	1.04909	10142.9	0	NEUROD1	NPM1
USF_01	22676	165	256	2	1.86276	1.07367	9918.85	0	NEUROD1	NPM1
USF_02	22676	165	272	2	1.97919	1.01052	10505.9	0	NEUROD1	NPM1
MYCMAX_02	22676	165	268	4	1.95008	2.0512	2350.33	0	DBP	INSM1	NPM1	SOX12
ACCTGTTG_UNKNOWN	22676	165	449	3	3.26711	0.918243	11333	0	COMMD9	ZNF416	ZNF419
PBX1_02	22676	165	128	4	0.931381	4.2947	255.349	0	KLF9	MEF2C	TBL1X	TCF21
GATA1_02	22676	165	244	2	1.77545	1.12648	9457.08	0	CELF4	MYT1
GATA1_03	22676	165	245	5	1.78272	2.8047	600.116	0	HIVEP3	MEF2C	POU2F3	TWIST1	YBX1
GATA1_04	22676	165	245	4	1.78272	2.24376	1852.27	0	FOXP2	HNF4G	TCF21	TWIST1
HFH1_01	22676	165	243	4	1.76817	2.26223	1811.49	0	FOXP2	GRB7	SLIT3	SSBP3
FOXD3_01	22676	165	199	8	1.44801	5.52484	1.92412	0	CELF4	GRB7	HAND2	MEF2C	NOVA1	NR6A1	SLIT3	TWIST1
HNF3B_01	22676	165	221	5	1.60809	3.10928	408.938	0	CELF4	FOXP2	NR6A1	TBL1X	VGLL3
HNF1_01	22676	165	245	4	1.78272	2.24376	1852.27	0	FOXP2	KLF9	RORB	ZFHX4
TST1_01	22676	165	262	8	1.90642	4.19635	12.2381	0	CELF3	HEY1	MAP2K5	PAX6	SSBP3	TMSB4X	TWIST1	ZFHX4
HNF4_01	22676	165	269	1	1.95736	0.510893	15315.1	0	NKX2-2
ACTAYRNNNCCCR_UNKNOWN	22676	165	103	0	0.749471	0	17779	0
OCT1_01	22676	165	266	7	1.93553	3.61659	60.6707	0	HIVEP3	NKX2-2	NR6A1	PAX6	RAB26	SRF	VGLL3
OCT1_02	22676	165	214	7	1.55715	4.49538	17.7416	0	FOXP2	FZD8	INSM1	NPAS3	PAX6	TCEAL1	VGLL3
OCT1_03	22676	165	230	3	1.67358	1.79257	4178.98	0	FOXP2	MEF2C	TBL1X
OCT1_04	22676	165	241	8	1.75362	4.562	7.0624	0	FOXP2	LDB2	MEF2C	NR6A1	PAX6	TCEAL1	TWIST1	VGLL3
AHR_01	22676	165	64	0	0.465691	0	17779	0
LYF1_01	22676	165	264	3	1.92097	1.56171	5364.37	0	HLX	MEF2C	NOVA1
PAX5_01	22676	165	154	3	1.12057	2.67721	1822.01	0	ABCA2	ACTC1	SRF
PAX5_02	22676	165	17	0	0.123699	0	17779	0
BRN2_01	22676	165	237	4	1.72451	2.3195	1691.7	0	FOXP2	MYT1	SLIT3	TXN
HSF1_01	22676	165	267	3	1.9428	1.54416	5470.27	0	OSR2	PTGIS	RORB
ACTWSNACTNY_UNKNOWN	22676	165	122	2	0.887723	2.25296	3960.4	0	PHF1	STK40
HSF2_01	22676	165	250	2	1.8191	1.09944	9690.24	0	MEF2C	SSBP3
SRY_01	22676	165	224	3	1.62992	1.84058	3974.58	0	HLX	PAX6	YBX1
SRF_01	22676	165	50	0	0.363821	0	17779	0
ARP1_01	22676	165	165	4	1.20061	3.33164	581.123	0	CELF3	DBP	FOXP2	NR6A1
RORA1_01	22676	165	242	4	1.76089	2.27158	1791.25	0	DBP	LDB2	MEF2C	TCF7
RORA2_01	22676	165	151	1	1.09874	0.910134	11898.8	0	DBP
COUP_01	22676	165	263	2	1.9137	1.0451	10179.7	0	PAX6	PHB2
CEBP_01	22676	165	272	8	1.97919	4.04207	15.6001	0	HAND2	HEY1	NEUROD1	NKX2-2	OSR2	SSBP3	TBL1X	VGLL3
SRY_02	22676	165	255	5	1.85549	2.69471	693.76	0	FOXP2	HEY1	HLX	NANOS1	NKX2-2
OCT1_05	22676	165	254	7	1.84821	3.78745	47.0187	0	FOXP2	HIVEP3	LDB2	PAX6	POU2F3	SLIT3	VGLL3
AGCYRWTTC_UNKNOWN	22676	165	121	1	0.880446	1.13579	10448.8	0	NEUROD1
OCT1_06	22676	165	266	5	1.93553	2.58328	806.543	0	CELF4	FOXP2	HNF4G	LDB2	TCEAL1
AP1FJ_Q2	22676	165	268	5	1.95008	2.564	828.159	0	MAPRE3	PRKACA	SLC38A3	STK40	USP2
AP1_Q2	22676	165	265	6	1.92825	3.11163	234.378	0	MAPRE3	PRKACA	SLC38A3	STK40	TXN	USP2
AP1_Q6	22676	165	259	2	1.88459	1.06124	10031.4	0	ABCA2	STK40
AP4_Q5	22676	165	273	4	1.98646	2.01363	2465.3	0	CELF3	DLL4	SOX12	TCF7
AP4_Q6	22676	165	226	5	1.64447	3.04049	444.952	0	CELF3	NANOS1	PRKACA	SOX12	TCF7
CREB_Q2	22676	165	263	1	1.9137	0.522549	15203.4	0	NR6A1
CREB_Q4	22676	165	268	1	1.95008	0.5128	15296.8	0	NR6A1
CREBP1_Q2	22676	165	254	1	1.84821	0.541064	15026.3	0	USP2
MYB_Q6	22676	165	255	2	1.85549	1.07788	9881.06	0	DDR2	NR6A1
ARGGGTTAA_UNKNOWN	22676	165	51	2	0.371097	5.38942	945.852	0	HIVEP3	PAX6
MYOD_Q6	22676	165	245	2	1.78272	1.12188	9496.25	0	PRKACA	USP2
NFY_Q6	22676	165	262	4	1.90642	2.09817	2215.42	0	DDR2	LDB2	PAX6	SSBP3
SRF_Q6	22676	165	241	6	1.75362	3.4215	151.777	0	ACTC1	FOXP2	HIVEP3	INSM1	NKX2-2	SRF
USF_Q6	22676	165	259	5	1.88459	2.65309	733.58	0	BEX1	NEUROD1	NPM1	PRKACA	TCEAL1
AP1_Q4	22676	165	271	5	1.97191	2.53561	861.227	0	MAPRE3	STK40	TCF7	TXN	USP2
AP2_Q6	22676	165	258	5	1.87732	2.66338	723.497	0	CREB3	INSM1	MAPRE3	PRR16	SOX12
CEBP_Q2	22676	165	234	6	1.70268	3.52385	132.266	0	CELF4	PAX6	PTGIS	SLIT3	STK40	TCEAL1
ER_Q6	22676	165	276	3	2.00829	1.49381	5788.36	0	LDB2	MAP2K5	PHF1
GR_Q6	22676	165	271	3	1.97191	1.52137	5611.59	0	FOXP4	INSM1	USP2
NF1_Q6	22676	165	261	7	1.89914	3.68587	54.6576	0	HEY1	MAGEL2	MEF2C	NKX2-2	RPS6KA5	SLC38A3	YBX1
ATCMNTCCGY_UNKNOWN	22676	165	102	0	0.742194	0	17779	0
NFKB_Q6	22676	165	254	0	1.84821	0	17779	0
OCT1_Q6	22676	165	270	9	1.96463	4.58101	2.97735	0	FOXP2	HIVEP3	LDB2	PAX6	POU2F3	RAB26	SOX12	SRF	VGLL3
SP1_Q6	22676	165	256	4	1.86276	2.14735	2083.95	0	HYAL2	POLR2I	SOX12	ZNF414
AP1_C	22676	165	275	4	2.00101	1.99899	2511.91	0	MAPRE3	SLC38A3	TCF7	USP2
CEBP_C	22676	165	200	7	1.45528	4.81006	11.9378	0	CELF3	DDR2	HLX	NDN	NEUROD1	STK40	USP2
GATA_C	22676	165	266	3	1.93553	1.54997	5434.96	0	MAP2K5	RORB	YBX1
GRE_C	22676	165	126	1	0.916828	1.09072	10713.1	0	MEF2C
HNF1_C	22676	165	243	4	1.76817	2.26223	1811.49	0	C8A	FGF7	NKX2-2	TBL1X
NFKB_C	22676	165	263	0	1.9137	0	17779	0
NFY_C	22676	165	245	6	1.78272	3.36564	163.811	0	DDR2	HAND2	LDB2	PAX6	RPS6KA5	SSBP3
ATGGYGGA_UNKNOWN	22676	165	85	2	0.618495	3.23365	2263.56	0	BEX1	CELF3
OCT_C	22676	165	268	6	1.95008	3.0768	246.548	0	LDB2	PAX6	POU2F3	RAB26	SRF	TEAD3
SEF1_C	22676	165	6	0	0.0436585	0	17779	0
SRF_C	22676	165	211	4	1.53532	2.60531	1219.05	0	ACTC1	FOXP2	NKX2-2	SRF
TATA_C	22676	165	283	9	2.05923	4.37058	4.22262	0	HIVEP3	HNF4G	LDB2	NEUROD1	SLIT3	SRF	SSBP3	TSHZ1	TWIST1
USF_C	22676	165	279	6	2.03012	2.95549	294.948	0	HYAL2	KLF9	NPM1	PAX6	USP2	YBX1
SREBP1_01	22676	165	168	2	1.22244	1.63608	6152.37	0	BEX1	TCEAL1
SREBP1_02	22676	165	88	2	0.640325	3.12342	2394.15	0	FOXP2	MEF2C
HAND1E47_01	22676	165	277	4	2.01557	1.98455	2558.88	0	CELF3	MEF2C	MYT1	SLIT3
STAT_01	22676	165	253	1	1.84093	0.543203	15005.9	0	SSBP4
STAT1_01	22676	165	68	2	0.494796	4.04207	1561.67	0	SSBP4	TCEAL1
CACGTG_MYC_Q2	22676	165	75	4	0.545731	7.32962	39.0967	0	NKX2-2	PRKACA	PRKD1	TBL1X
STAT3_01	22676	165	22	0	0.160081	0	17779	0
MEF2_02	22676	165	228	7	1.65902	4.21935	25.5677	0	ACTC1	CELF4	CNTN1	DLL4	MEF2C	TWIST1	USP2
MEF2_03	22676	165	238	8	1.73179	4.61951	6.49735	0	ACTC1	CELF4	CNTN1	FOXP2	HLX	MEF2C	TWIST1	USP2
MEF2_04	22676	165	25	0	0.18191	0	17779	0
AHRARNT_01	22676	165	140	4	1.0187	3.92658	343.363	0	DLL4	INSM1	PAX6	PHF1
ARNT_01	22676	165	261	5	1.89914	2.63276	754	0	NEUROD1	NKX2-2	NPM1	PAX6	TCEAL1
AHRARNT_02	22676	165	15	0	0.109146	0	17779	0
NKX25_01	22676	165	125	5	0.909552	5.49721	39.6731	0	CDCA7L	MAP2K5	MEF2C	NKX2-2	PAX6
NKX25_02	22676	165	262	4	1.90642	2.09817	2215.42	0	FGF7	FOXP2	MAP2K5	TBL1X
PPARA_01	22676	165	37	0	0.269227	0	17779	0
CAGCTG_AP4_Q5	22676	165	138	5	1.00415	4.97936	60.8142	0	CREB3	HNF4G	PAX6	RORB	USP2
EGR1_01	22676	165	269	8	1.95736	4.08715	14.522	0	DLL4	FOXP2	HYAL2	MEF2C	PRKACA	RAB26	SOX12	ZNF414
NGFIC_01	22676	165	255	2	1.85549	1.07788	9881.06	0	HYAL2	MEF2C
EGR3_01	22676	165	86	2	0.625772	3.19605	2306.9	0	CELF4	PRKACA
EGR2_01	22676	165	199	3	1.44801	2.07181	3148.82	0	CELF4	NKX2-2	SRF
OCT1_07	22676	165	162	4	1.17878	3.39334	548.589	0	FOXP2	LDB2	MYT1	RAB26
CHOP_01	22676	165	238	5	1.73179	2.88719	539.524	0	ACTC1	MEF2C	NPAS3	STK40	TBL1X
GFI1_01	22676	165	262	6	1.90642	3.14726	222.637	0	CELF4	DDR2	FOXP2	HIVEP3	MAP2K5	MEF2C
XBP1_01	22676	165	133	3	0.967763	3.09993	1302.36	0	MAGEL2	NKX2-2	PRR16
TATA_01	22676	165	255	5	1.85549	2.69471	693.76	0	CELF4	MAP2K5	NANOS1	TCF7	ZFP36L2
NRSF_01	22676	165	97	1	0.705812	1.41681	9037.2	0	CELF3
CAGGTA_AREB6_01	22676	165	59	2	0.429309	4.65865	1222.89	0	MEF2C	PAX6
RREB1_01	22676	165	207	3	1.50622	1.99174	3407.83	0	CELF4	DLL4	NKX2-2
ISRE_01	22676	165	247	4	1.79727	2.22559	1893.47	0	CELF3	MEF2C	NKX2-2	PRKACA
HLF_01	22676	165	254	6	1.84821	3.24639	193.359	0	HIVEP3	KLF9	NEUROD1	SLIT3	TAGLN3	USP2
OLF1_01	22676	165	272	1	1.97919	0.505258	15369.1	0	TCF21
AML1_01	22676	165	263	3	1.9137	1.56765	5329.09	0	HIVEP3	HLX	PAX6
P53_02	22676	165	254	5	1.84821	2.70532	684.017	0	CELF6	MAGEL2	MAP2K5	NUP93	PIK3R2
LMO2COM_01	22676	165	264	3	1.92097	1.56171	5364.37	0	FGF7	SLC38A3	TCF21
LMO2COM_02	22676	165	246	1	1.79	0.55866	14858.8	0	FOXP2
MIF1_01	22676	165	181	2	1.31703	1.51857	6756.84	0	LSM7	PRR16
RFX1_01	22676	165	256	4	1.86276	2.14735	2083.95	0	NPM1	PAX6	RPS6KA5	ZFP36L2
CAGGTG_E12_Q6	22676	165	117	2	0.851341	2.34924	3723.31	0	POU2F3	SLIT3
RFX1_02	22676	165	278	2	2.02284	0.988707	10717.6	0	MAPRE3	PRKACA
TCF11MAFG_01	22676	165	207	2	1.50622	1.32783	7923	0	RORB	TBL1X
TCF11_01	22676	165	253	6	1.84093	3.25922	189.902	0	FOXP2	MAP2K5	MED19	MYT1	NANOS1	ZFHX4
NFY_01	22676	165	254	7	1.84821	3.78745	47.0187	0	DDR2	HIVEP3	KLF9	LDB2	SLIT3	SSBP3	ZFP36L2
FREAC2_01	22676	165	260	5	1.89187	2.64289	743.747	0	CELF6	FOXP2	HAND2	SLC38A3	ZFHX4
FREAC3_01	22676	165	251	6	1.82638	3.28519	183.12	0	CELF4	CELF6	FOXP2	GRB7	NOVA1	SLC38A3
FREAC4_01	22676	165	150	2	1.09146	1.8324	5299.32	0	FOXP2	OSR2
FREAC7_01	22676	165	195	7	1.4189	4.9334	10.277	0	CELF4	HAND2	HIVEP3	NOVA1	RGMA	SSBP3	TWIST1
HFH8_01	22676	165	203	6	1.47711	4.06198	67.0115	0	CELF4	FOXP2	HAND2	NOVA1	NR6A1	SLIT3
CAGNWMCNNNGAC_UNKNOWN	22676	165	84	0	0.611219	0	17779	0
NFAT_Q6	22676	165	246	6	1.79	3.35196	166.923	0	COL3A1	DDR2	DLL4	FOXP2	SSBP3	USP2
MYCMAX_B	22676	165	268	9	1.95008	4.6152	2.81629	0	ASCL1	CELF4	DBP	DLL4	INSM1	NEUROD1	NPM1	SOX12	SRF
PAX3_B	22676	165	90	1	0.654877	1.527	8576.75	0	TEAD3
PAX8_B	22676	165	106	2	0.7713	2.59302	3207.89	0	MAP2K5	TWIST1
WHN_B	22676	165	254	4	1.84821	2.16426	2040.91	0	DLL4	FOXP2	INSM1	NKX2-2
ZF5_B	22676	165	239	6	1.73906	3.45013	146.004	0	ABCA2	CBX2	DDX1	DLL4	INSM1	PRR16
ATF_B	22676	165	187	0	1.36069	0	17779	0
ETS1_B	22676	165	259	4	1.88459	2.12248	2149.25	0	HYAL2	PAX6	RGMA	TWIST1
ETS2_B	22676	165	274	7	1.99374	3.51099	71.3263	0	CREB3	KLF9	LDB2	PAX6	SSBP4	TEAD3	TWIST1
GABP_B	22676	165	259	3	1.88459	1.59186	5188.13	0	DDX1	PHB2	ZNF394
CAGNYGKNAAA_UNKNOWN	22676	165	145	5	1.05508	4.73898	75.0639	0	FOXP2	LDB2	PHB2	USP2	YBX1
OCT1_B	22676	165	267	9	1.9428	4.63248	2.73854	0	LDB2	NR6A1	PAX6	POU2F3	RAB26	SRF	TCEAL1	TWIST1	VGLL3
GATA1_05	22676	165	283	4	2.05923	1.94248	2701.83	0	FOXP2	HEY1	RORB	TWIST1
PAX3_01	22676	165	22	0	0.160081	0	17779	0
PAX4_01	22676	165	262	4	1.90642	2.09817	2215.42	0	ACTC1	CELF6	DLL4	SLC38A3
PAX4_02	22676	165	237	5	1.72451	2.89937	531.198	0	FOXP2	LDB2	PAX6	ZFHX4	ZFP36L2
PAX4_03	22676	165	253	3	1.84093	1.62961	4977.23	0	CREB3	FOXP2	NDN
PAX4_04	22676	165	218	7	1.58626	4.4129	19.7526	0	FOXP2	HAND2	HLX	KLF9	MEF2C	MYT1	NKX2-2
MSX1_01	22676	165	174	3	1.2661	2.36949	2380.55	0	FOXP2	NKX2-2	NR6A1
HOXA3_01	22676	165	13	0	0.0945934	0	17779	0
EN1_01	22676	165	109	3	0.793129	3.78249	807.137	0	FOXP2	NKX2-2	PAX6
CATRRAGC_UNKNOWN	22676	165	102	2	0.742194	2.69471	3023.3	0	PRKACA	PSMB5
AMEF2_Q6	22676	165	259	5	1.88459	2.65309	733.58	0	CNTN1	HIVEP3	HLX	RORB	USP2
MMEF2_Q6	22676	165	272	5	1.97919	2.52629	872.421	0	FOXP2	HIVEP3	NANOS1	SLC38A3	USP2
HMEF2_Q6	22676	165	138	3	1.00415	2.98762	1419.24	0	CELF4	DLL4	MAP2K5
RSRFC4_Q2	22676	165	214	6	1.55715	3.85319	86.5254	0	ACTC1	CELF4	CNTN1	MAP2K5	TWIST1	USP2
SOX9_B1	22676	165	237	4	1.72451	2.3195	1691.7	0	CELF3	HYAL2	MYT1	SSBP3
HNF4_01_B	22676	165	253	3	1.84093	1.62961	4977.23	0	CELF3	NOVA1	PRKACA
AREB6_01	22676	165	271	3	1.97191	1.52137	5611.59	0	DLL4	LDB2	USP2
AREB6_02	22676	165	254	4	1.84821	2.16426	2040.91	0	DLL4	NOVA1	RGMA	USP2
AREB6_03	22676	165	258	5	1.87732	2.66338	723.497	0	NGF	PHF1	RGMA	SSBP3	SSBP4
AREB6_04	22676	165	252	4	1.83366	2.18143	1998.28	0	CIITA	FOXP2	HIVEP3	NR6A1
CATTGTYY_SOX9_B1	22676	165	77	0	0.560284	0	17779	0
CART1_01	22676	165	226	6	1.64447	3.64859	112.266	0	DLL4	FOXP2	MAP2K5	MEF2C	MYT1	TEAD3
TGIF_01	22676	165	247	2	1.79727	1.1128	9574.22	0	FOXP2	MAP2K5
MEIS1_01	22676	165	239	6	1.73906	3.45013	146.004	0	FOXP2	GRB7	HLX	MYT1	SSBP4	STK40
MEIS1AHOXA9_01	22676	165	117	3	0.851341	3.52385	959.634	0	HLX	NOVA1	TAGLN3
MEIS1BHOXA9_01	22676	165	145	4	1.05508	3.79118	384.928	0	HNF4G	INSM1	NOVA1	TBL1X
FOXJ2_02	22676	165	237	6	1.72451	3.47925	140.391	0	FGF7	PAX6	RORB	TCF21	USP2	ZFHX4
NKX61_01	22676	165	236	4	1.71723	2.32933	1672.11	0	FGF7	FOXP2	MYT1	SSBP3
E2F_Q3	22676	165	227	4	1.65175	2.42168	1500.8	0	ASCL1	GMNN	INSM1	SSBP3
E2F_Q4	22676	165	234	4	1.70268	2.34924	1633.27	0	GMNN	INSM1	PAX6	RPS6KA5
CCAATNNSNNNGCG_UNKNOWN	22676	165	127	2	0.924105	2.16426	4198.65	0	HYAL2	OSR2
E2F_Q6	22676	165	232	4	1.68813	2.36949	1594.86	0	GMNN	INSM1	PAX6	RPS6KA5
E2F1_Q3	22676	165	244	5	1.77545	2.81619	591.211	0	ASCL1	GMNN	PAX6	RPS6KA5	SSBP3
E2F1_Q4	22676	165	244	5	1.77545	2.81619	591.211	0	INSM1	PRKACA	RPS6KA5	SLC38A3	ZFP36L2
E2F1_Q6	22676	165	232	4	1.68813	2.36949	1594.86	0	GMNN	PAX6	RPS6KA5	SSBP3
TITF1_Q3	22676	165	239	7	1.73906	4.02516	33.4249	0	CDCA7L	CNTN1	MEF2C	NKX2-2	PAX6	SSBP3	TWIST1
HMX1_01	22676	165	43	1	0.312886	3.19605	4795.28	0	NKX2-2
IPF1_Q4	22676	165	260	4	1.89187	2.11431	2171.21	0	C8A	CELF4	MEF2C	NPAS3
CHX10_01	22676	165	225	8	1.63719	4.88641	4.45706	0	C8A	FOXP2	LDB2	MAP2K5	NR6A1	PAX6	PRKACA	ZFHX4
VDR_Q3	22676	165	225	3	1.63719	1.8324	4008.51	0	SRF	SSBP3	ZNF688
SPZ1_01	22676	165	231	1	1.68085	0.594936	14516.9	0	HYAL2
CCANNAGRKGGC_UNKNOWN	22676	165	51	1	0.371097	2.69471	5533.59	0	TAF9
AR_Q2	22676	165	125	1	0.909552	1.09944	10661	0	FOXP2
ZIC1_01	22676	165	261	4	1.89914	2.10621	2193.27	0	DLL4	NKX2-2	SLC38A3	SLIT3
ZIC2_01	22676	165	247	5	1.79727	2.78199	618.174	0	DLL4	NKX2-2	RPS6KA5	SOX12	USP2
ZIC3_01	22676	165	255	5	1.85549	2.69471	693.76	0	DLL4	NKX2-2	PAX6	SLIT3	TEAD3
NKX3A_01	22676	165	237	3	1.72451	1.73962	4419.74	0	FOXP2	MYT1	PAX6
IRF7_01	22676	165	252	7	1.83366	3.81751	44.9951	0	CELF4	DLL4	FOXP2	LDB2	MAP2K5	PSME1	USP2
FAC1_01	22676	165	222	2	1.61536	1.23811	8564.22	0	HEY1	NKX2-2
STAT5A_01	22676	165	251	2	1.82638	1.09506	9728.66	0	DLL4	KLF9
STAT5B_01	22676	165	247	3	1.79727	1.66919	4767.2	0	DLL4	KLF9	TWIST1
STAT5A_02	22676	165	141	3	1.02597	2.92405	1491.49	0	HNF4G	KLF9	SSBP3
CCAWNWWNNNGGC_UNKNOWN	22676	165	47	2	0.341992	5.8481	817.066	0	CREB3	PIK3R2
GATA6_01	22676	165	265	4	1.92825	2.07442	2282.45	0	CELF4	DDR2	MEF2C	RORB
POU3F2_01	22676	165	100	4	0.727642	5.49721	109.667	0	FOXP2	NANOS1	NOVA1	TWIST1
POU3F2_02	22676	165	260	7	1.89187	3.70005	53.5118	0	FGF7	FOXP2	HIVEP3	MAP2K5	MEF2C	MYT1	TEAD3
POU6F1_01	22676	165	240	6	1.74634	3.43576	148.87	0	FOXP2	GRB7	MYT1	NGF	NR6A1	VGLL3
ROAZ_01	22676	165	10	1	0.0727642	13.743	1252.37	0	BEX1
AP2REP_01	22676	165	178	0	1.2952	0	17779	0
AP2ALPHA_01	22676	165	241	1	1.75362	0.57025	14749	0	DLL4
AP2GAMMA_01	22676	165	250	1	1.8191	0.549721	14943.8	0	DLL4
TBP_01	22676	165	245	7	1.78272	3.92658	38.4357	0	CELF3	CELF4	FZD8	HAND2	MAP2K5	NANOS1	NR0B1
CCAWWNAAGG_SRF_Q4	22676	165	91	1	0.662154	1.51022	8643.97	0	FOXP2
FOXO4_01	22676	165	243	5	1.76817	2.82778	582.39	0	CBX2	CELF6	FOXP2	LDB2	SSBP3
FOXO1_01	22676	165	245	4	1.78272	2.24376	1852.27	0	FOXP2	GRB7	NKX2-2	SSBP3
FOXO1_02	22676	165	240	9	1.74634	5.15364	1.22001	0	CELF6	FOXP2	GRB7	HLX	KLF9	NKX2-2	SLC38A3	TBL1X	TCF7
FOXO4_02	22676	165	255	6	1.85549	3.23365	196.86	0	CELF6	FOXP2	GRB7	HLX	NPAS3	SLC38A3
FOXO3_01	22676	165	245	8	1.78272	4.48752	7.87739	0	FOXP2	GRB7	HLX	LDB2	PAX6	SLC38A3	SOX12	TBL1X
CDC5_01	22676	165	256	8	1.86276	4.2947	10.5197	0	DLL4	FOXP2	HIVEP3	NOVA1	OSR2	RORB	TCF21	TMSB4X
AR_01	22676	165	157	2	1.1424	1.7507	5632.75	0	SLC38A3	USP2
PITX2_Q2	22676	165	255	6	1.85549	3.23365	196.86	0	CELF4	CREB3	FOXP2	RORB	TCF21	TWIST1
ATF6_01	22676	165	123	4	0.894999	4.46928	223.413	0	KLF9	NKX2-2	TWIST1	USP2
NCX_01	22676	165	171	1	1.24427	0.803686	12703.2	0	PRKACA
CCAWYNNGAAR_UNKNOWN	22676	165	765	4	5.56646	0.71859	14428.7	0	BEX1	HEY1	NOVA1	PAX6
NKX22_01	22676	165	190	3	1.38252	2.16995	2864.49	0	FOXP2	NKX2-2	SLIT3
PAX2_02	22676	165	258	4	1.87732	2.1307	2127.38	0	FOXP2	HIVEP3	NDUFA13	PHGDH
NKX62_Q2	22676	165	241	6	1.75362	3.4215	151.777	0	MEF2C	MYT1	NKX2-2	SLIT3	TCEAL1	TWIST1
BACH2_01	22676	165	271	2	1.97191	1.01425	10470.2	0	HIVEP3	MAPRE3
MAZR_01	22676	165	220	4	1.60081	2.49873	1373.88	0	DLL4	PAX6	SRF	TAGLN3
STAT1_02	22676	165	252	4	1.83366	2.18143	1998.28	0	HIVEP3	NR6A1	PAX6	PRKACA
STAT5A_03	22676	165	265	3	1.92825	1.55581	5399.66	0	CELF4	MYT1	VGLL3
STAT6_01	22676	165	264	3	1.92097	1.56171	5364.37	0	CELF4	PIK3R2	VGLL3
BACH1_01	22676	165	263	1	1.9137	0.522549	15203.4	0	ABCA2
STAT1_03	22676	165	248	4	1.80455	2.21662	1914.22	0	HIVEP3	PAX6	PRKACA	USP2
CCCNNGGGAR_OLF1_01	22676	165	72	1	0.523902	1.90875	7279.03	0	FGF7
STAT3_02	22676	165	147	2	1.06963	1.8698	5155.97	0	MTPAP	MYT1
STAT4_01	22676	165	266	4	1.93553	2.06662	2304.99	0	HNF4G	MEF2C	TWIST1	USP2
STAT5A_04	22676	165	213	4	1.54988	2.58085	1252.64	0	GRB7	LDB2	NKX2-2	RORB
STAT6_02	22676	165	258	4	1.87732	2.1307	2127.38	0	MEF2C	SLIT3	TWIST1	USP2
LHX3_01	22676	165	224	5	1.62992	3.06764	430.311	0	DLL4	LDB2	NOVA1	OSR2	RORB
ERR1_Q2	22676	165	259	3	1.88459	1.59186	5188.13	0	MEF2C	SLC38A3	TCF7
PPARG_01	22676	165	46	1	0.334715	2.98762	5077.19	0	NOVA1
ATF3_Q6	22676	165	248	2	1.80455	1.10831	9613.02	0	INSM1	KLF9
ATF4_Q2	22676	165	258	2	1.87732	1.06535	9994.03	0	ABCA2	USP2
E2F_03	22676	165	245	4	1.78272	2.24376	1852.27	0	DLL4	GMNN	NR6A1	RPS6KA5
CCCNNNNNNAAGWT_UNKNOWN	22676	165	84	4	0.611219	6.5443	59.0117	0	HIVEP3	LDB2	OSR2	SSBP3
AP1_01	22676	165	267	4	1.9428	2.05888	2327.61	0	ABCA2	MAPRE3	SLC38A3	TCF7
PPARA_02	22676	165	129	0	0.938658	0	17779	0
GNCF_01	22676	165	78	1	0.56756	1.76193	7730.64	0	MEF2C
NERF_Q2	22676	165	247	4	1.79727	2.22559	1893.47	0	CREB3	HYAL2	PAX6	TWIST1
RP58_01	22676	165	207	6	1.50622	3.98349	73.6835	0	ARHGAP22	COL3A1	FGF7	FOXP2	NKX2-2	PRKACA
HTF_01	22676	165	72	1	0.523902	1.90875	7279.03	0	NKX2-2
ARNT_02	22676	165	248	3	1.80455	1.66246	4802.14	0	BEX1	INSM1	TCEAL1
MYCMAX_03	22676	165	252	3	1.83366	1.63608	4942.16	0	NEUROD1	NPM1	PAX6
AFP1_Q6	22676	165	264	3	1.92097	1.56171	5364.37	0	DLL4	NKX2-2	ZFHX4
ALX4_01	22676	165	16	0	0.116423	0	17779	0
CCGNMNNTNACG_UNKNOWN	22676	165	972	17	7.07268	2.40362	13.3374	0	CELF4	DBP	FOXP2	HIVEP3	HYAL2	LDB2	MAP2K5	MEF2C	NEUROD1	OSR2	PRKACA	SRF	SSBP3	SSBP4	STK40	TCF7	TSHZ1
CEBPDELTA_Q6	22676	165	240	3	1.74634	1.71788	4523.59	0	CELF4	FOXP2	NEUROD1
CEBPGAMMA_Q6	22676	165	257	9	1.87004	4.81273	2.0547	0	COL3A1	FOXP2	HNF4G	LDB2	MEF2C	NOVA1	NR6A1	RFX8	RORB
CRX_Q4	22676	165	269	6	1.95736	3.06536	250.701	0	FGF7	LDB2	NR6A1	PAX6	TCF7	ZFP36L2
DBP_Q6	22676	165	257	2	1.87004	1.0695	9956.5	0	FOXP2	TCF21
EFC_Q6	22676	165	268	5	1.95008	2.564	828.159	0	LDB2	NPAS3	OSR2	PAX6	TCEAL1
FOXM1_01	22676	165	246	8	1.79	4.46928	8.09264	0	CELF4	CIITA	COL3A1	FOXP2	HNF4G	MEF2C	NEUROD1	PAX6
FXR_Q3	22676	165	116	2	0.844064	2.36949	3676.07	0	C8A	KLF9
GATA4_Q3	22676	165	249	5	1.81183	2.75964	636.566	0	CELF4	CREB3	DLL4	FOXP2	SSBP3
GCM_Q2	22676	165	242	7	1.76089	3.97526	35.8625	0	CELF6	DLL4	FOXP4	GRB7	HEY1	NEUROD1	TBL1X
HNF4ALPHA_Q6	22676	165	271	4	1.97191	2.02849	2419.04	0	NOVA1	PAX6	SLIT3	TCF7
CCTNTMAGA_UNKNOWN	22676	165	147	1	1.06963	0.9349	11723.4	0	NKX2-2
HNF6_Q6	22676	165	234	6	1.70268	3.52385	132.266	0	CELF4	HNF4G	MAPK8IP1	MEF2C	NOVA1	TWIST1
HOXA4_Q2	22676	165	267	6	1.9428	3.08832	242.443	0	APOE	C8A	FOXP2	HIVEP3	MEF2C	ZFP36L2
HSF_Q6	22676	165	201	1	1.46256	0.683733	13709.3	0	NKX2-2
LBP1_Q6	22676	165	224	3	1.62992	1.84058	3974.58	0	CELF3	HIVEP3	NOVA1
LFA1_Q6	22676	165	246	4	1.79	2.23464	1872.82	0	CELF3	NGF	NPAS3	TCF7
LXR_Q3	22676	165	77	0	0.560284	0	17779	0
MAF_Q6	22676	165	259	6	1.88459	3.18371	211.315	0	FOXP2	HYAL2	NKX2-2	NPAS3	PAX6	TWIST1
MAZ_Q6	22676	165	193	2	1.40435	1.42415	7302.96	0	PAX6	SSBP3
MTF1_Q4	22676	165	252	2	1.83366	1.09072	9766.95	0	BEX1	CELF4
NFMUE1_Q6	22676	165	245	1	1.78272	0.56094	14837.1	0	PSMB5
CGGAARNGGCNG_UNKNOWN	22676	165	75	1	0.545731	1.8324	7507.3	0	PAX6
NRF1_Q6	22676	165	252	2	1.83366	1.09072	9766.95	0	PHF1	SSBP4
PEA3_Q6	22676	165	255	2	1.85549	1.07788	9881.06	0	PAX6	SSBP3
PTF1BETA_Q6	22676	165	244	2	1.77545	1.12648	9457.08	0	FOXP2	TBL1X
PU1_Q6	22676	165	234	5	1.70268	2.93654	506.707	0	NDN	PPP1CA	SSBP4	TLR4	TWIST1
SP3_Q3	22676	165	245	4	1.78272	2.24376	1852.27	0	ASCL1	FOXP4	MAPRE3	USP2
TCF1P_Q6	22676	165	266	4	1.93553	2.06662	2304.99	0	CELF4	GMNN	PAX6	USP2
TCF4_Q5	22676	165	242	2	1.76089	1.13579	9378.35	0	FOXP2	TCF7
TEF_Q6	22676	165	255	5	1.85549	2.69471	693.76	0	FGF7	HEY1	HIVEP3	PAX6	TWIST1
TEL2_Q6	22676	165	233	5	1.6954	2.94915	498.707	0	GRB7	HYAL2	PRKACA	PSMC2	TEAD3
ALPHACP1_01	22676	165	260	4	1.89187	2.11431	2171.21	0	FGF7	LDB2	SLIT3	SSBP3
CGTSACG_PAX3_B	22676	165	65	0	0.472967	0	17779	0
AP3_Q6	22676	165	247	1	1.79727	0.556398	14880.2	0	FOXP2
ATF1_Q6	22676	165	231	3	1.68085	1.78481	4213.23	0	KLF9	NOVA1	NR6A1
E12_Q6	22676	165	262	5	1.90642	2.62272	764.338	0	CELF4	GRB7	POU2F3	RAB26	USP2
E4F1_Q6	22676	165	289	3	2.10288	1.42661	6247.74	0	CELF6	NKX2-2	NR6A1
ETF_Q6	22676	165	117	2	0.851341	2.34924	3723.31	0	SSBP3	YBX1
HEB_Q6	22676	165	265	3	1.92825	1.55581	5399.66	0	CELF3	NANOS1	USP2
ICSBP_Q6	22676	165	248	5	1.80455	2.77077	627.328	0	CELF3	NKX2-2	NPAS3	OSR2	TWIST1
SMAD3_Q6	22676	165	239	5	1.73906	2.87511	547.933	0	CELF3	FGF7	MYT1	SSBP3	TEAD3
TEF1_Q6	22676	165	226	2	1.64447	1.2162	8730.88	0	CELF3	USP2
TFIII_Q6	22676	165	205	4	1.49167	2.68157	1121.17	0	ASCL1	CELF4	NKX2-2	RPS6KA5
CRGAARNNNNCGA_UNKNOWN	22676	165	149	2	1.08419	1.8447	5251.56	0	CELF4	FOXP2
TFIIA_Q6	22676	165	251	5	1.82638	2.73766	655.294	0	FOXP2	HAND2	HYAL2	PAX6	SRF
MYOGENIN_Q6	22676	165	255	4	1.85549	2.15577	2062.38	0	DBP	DLL4	PRKACA	STK40
ZF5_01	22676	165	238	2	1.73179	1.15488	9219.42	0	CELF4	SSBP4
PAX8_01	22676	165	38	0	0.276504	0	17779	0
CACBINDINGPROTEIN_Q6	22676	165	242	0	1.76089	0	17779	0
CACCCBINDINGFACTOR_Q6	22676	165	268	5	1.95008	2.564	828.159	0	CDK4	CELF4	MAGEL2	RGMA	TBL1X
COREBINDINGFACTOR_Q6	22676	165	273	4	1.98646	2.01363	2465.3	0	HEY1	HLX	PAX6	RGMA
HNF3ALPHA_Q6	22676	165	208	8	1.51349	5.28578	2.61042	0	CELF4	FOXP2	HSF2	MEF2C	NOVA1	RGMA	TWIST1	VGLL3
HP1SITEFACTOR_Q6	22676	165	230	4	1.67358	2.39009	1556.9	0	FOXP2	HIVEP3	MTPAP	NPAS3
USF2_Q6	22676	165	251	4	1.82638	2.19012	1977.11	0	HLX	PAX6	USP2	YBX1
CTAWWWATA_RSRFC4_Q2	22676	165	123	1	0.894999	1.11732	10555.7	0	RGMA
SF1_Q6	22676	165	257	0	1.87004	0	17779	0
CDX2_Q5	22676	165	254	8	1.84821	4.32851	9.99241	0	INS	MAP2K5	NR6A1	PAX6	SLIT3	SSBP3	TCF21	TWIST1
OSF2_Q6	22676	165	264	6	1.92097	3.12342	230.417	0	CELF4	FAM58A	HEY1	NEUROD1	NKX2-2	RGMA
SMAD4_Q6	22676	165	241	5	1.75362	2.85125	564.996	0	HYAL2	MEF2C	POLR2I	SSBP3	USP2
CIZ_01	22676	165	246	4	1.79	2.23464	1872.82	0	COL3A1	FOXP2	NKX2-2	TBL1X
E2F1DP1_01	22676	165	235	4	1.70996	2.33924	1652.64	0	GMNN	NR6A1	PAX6	RPS6KA5
E2F1DP2_01	22676	165	235	4	1.70996	2.33924	1652.64	0	GMNN	NR6A1	PAX6	RPS6KA5
E2F4DP1_01	22676	165	239	3	1.73906	1.72507	4488.93	0	GMNN	PAX6	RPS6KA5
E2F4DP2_01	22676	165	235	4	1.70996	2.33924	1652.64	0	GMNN	NR6A1	PAX6	RPS6KA5
E2F1DP1RB_01	22676	165	231	3	1.68085	1.78481	4213.23	0	GMNN	PAX6	RPS6KA5
CTCNANGTGNY_UNKNOWN	22676	165	69	1	0.502073	1.99174	7045.71	0	NEUROD1
POU1F1_Q6	22676	165	238	4	1.73179	2.30975	1711.39	0	FOXP2	FZD8	RORB	STK40
LEF1_Q6	22676	165	261	4	1.89914	2.10621	2193.27	0	FOXP2	INSM1	NR6A1	TCF7
ELF1_Q6	22676	165	244	5	1.77545	2.81619	591.211	0	CREB3	PAX6	TLR4	TWIST1	TXK
IRF1_Q6	22676	165	258	3	1.87732	1.59803	5152.93	0	CIITA	MEF2C	PAX6
SREBP1_Q6	22676	165	245	4	1.78272	2.24376	1852.27	0	ACTC1	FOXP4	SLIT3	SOX12
HMGIY_Q6	22676	165	248	2	1.80455	1.10831	9613.02	0	INSM1	USP2
AML1_Q6	22676	165	263	3	1.9137	1.56765	5329.09	0	HIVEP3	HLX	PAX6
P53_DECAMER_Q2	22676	165	256	1	1.86276	0.536837	15066.7	0	CELF6
DR1_Q3	22676	165	257	2	1.87004	1.0695	9956.5	0	CELF3	PHB2
CTGCAGY_UNKNOWN	22676	165	306	2	2.22658	0.898237	11644.1	0	HLX	SSBP3
PPAR_DR1_Q2	22676	165	259	3	1.88459	1.59186	5188.13	0	CELF3	PAX6	PHB2
HNF4_DR1_Q3	22676	165	261	0	1.89914	0	17779	0
COUP_DR1_Q6	22676	165	247	4	1.79727	2.22559	1893.47	0	CELF3	PAX6	PHB2	PRKACA
LXR_DR4_Q3	22676	165	92	2	0.66943	2.98762	2570.81	0	FOXP2	MEF2C
FXR_IR1_Q6	22676	165	112	3	0.814959	3.68117	862.798	0	INSM1	NR6A1	SSBP3
AML_Q6	22676	165	266	5	1.93553	2.58328	806.543	0	HEY1	HLX	PRKACA	RGMA	TCF7
CEBP_Q3	22676	165	251	2	1.82638	1.09506	9728.66	0	FOXP2	TBL1X
ETS_Q4	22676	165	247	4	1.79727	2.22559	1893.47	0	HYAL2	PAX6	TEAD3	TWIST1
IRF_Q6	22676	165	242	5	1.76089	2.83947	573.652	0	CIITA	LGALS9	PRKACA	RORB	TWIST1
MYB_Q3	22676	165	250	2	1.8191	1.09944	9690.24	0	ACTC1	NOVA1
CTGRYYYNATT_UNKNOWN	22676	165	106	0	0.7713	0	17779	0
NFKB_Q6_01	22676	165	232	1	1.68813	0.592372	14540.9	0	POU2F3
NFY_Q6_01	22676	165	264	6	1.92097	3.12342	230.417	0	HIVEP3	KLF9	LDB2	NUP93	PRKACA	SLIT3
SREBP_Q3	22676	165	258	2	1.87732	1.06535	9994.03	0	MAP2K5	PRKACA
STAT_Q6	22676	165	260	3	1.89187	1.58573	5223.34	0	CELF3	SSBP4	TCF21
AHR_Q5	22676	165	215	4	1.56443	2.55684	1286.69	0	ASCL1	NDUFA13	NR0B1	SSBP4
GATA_Q6	22676	165	198	1	1.44073	0.694092	13618.3	0	FOXP2
HNF1_Q6	22676	165	253	4	1.84093	2.17281	2019.55	0	C8A	FOXP2	MAP2K5	RORB
HNF3_Q6	22676	165	189	8	1.37524	5.81716	1.34391	0	ASCL1	CELF4	HAND2	HIVEP3	MEF2C	NOVA1	SLIT3	TWIST1
SMAD_Q6	22676	165	255	3	1.85549	1.61683	5047.45	0	NEUROD1	TSHZ1	TWIST1
YY1_Q6	22676	165	245	4	1.78272	2.24376	1852.27	0	DUSP26	FZD8	PSMB5	YBX1
CTGYNNCTYTAA_UNKNOWN	22676	165	117	0	0.851341	0	17779	0
TTF1_Q6	22676	165	262	7	1.90642	3.6718	55.822	0	CDCA7L	CNTN1	FOXP2	MAP2K5	NOVA1	SLC38A3	TWIST1
USF_Q6_01	22676	165	239	4	1.73906	2.30009	1731.2	0	NEUROD1	NPM1	TCF7	YBX1
HIF1_Q3	22676	165	230	4	1.67358	2.39009	1556.9	0	HYAL2	INSM1	MEF2C	YBX1
MYC_Q2	22676	165	185	3	1.34614	2.2286	2710.12	0	PAX6	USP2	YBX1
AP2_Q3	22676	165	251	6	1.82638	3.28519	183.12	0	CREB3	HEY1	PPP1CA	RGMA	SOX12	TCF7
CREB_Q3	22676	165	252	2	1.83366	1.09072	9766.95	0	CELF6	COL3A1
PIT1_Q6	22676	165	236	8	1.71723	4.65865	6.14155	0	FGF7	FOXP2	LDB2	NANOS1	PAX6	SOX12	TWIST1	VGLL3
E2F_Q2	22676	165	176	1	1.28065	0.780854	12886.6	0	HLX
E2A_Q2	22676	165	243	1	1.76817	0.565557	14793.4	0	USP2
CTTTAAR_UNKNOWN	22676	165	78	0	0.56756	0	17779	0
LEF1_Q2	22676	165	226	2	1.64447	1.2162	8730.88	0	DDR2	PAX6
NF1_Q6_01	22676	165	268	2	1.95008	1.0256	10362.3	0	LGALS9	YBX1
EGR_Q6	22676	165	275	7	2.00101	3.49823	72.752	0	CELF4	DLL4	HYAL2	INSM1	NKX2-2	RAB26	ZNF414
PAX_Q6	22676	165	259	5	1.88459	2.65309	733.58	0	CELF4	HNF4G	NOVA1	SLIT3	TWIST1
SRF_Q4	22676	165	221	6	1.60809	3.73114	100.943	0	ACTC1	FOXP2	INSM1	NKX2-2	SRF	TBL1X
NRF2_Q4	22676	165	255	4	1.85549	2.15577	2062.38	0	ABCA2	MAPRE3	TBL1X	ZFHX4
CEBP_Q2_01	22676	165	267	2	1.9428	1.02944	10326	0	HIVEP3	SLIT3
MYB_Q5_01	22676	165	267	5	1.9428	2.5736	817.308	0	ACTC1	DDR2	FOXP2	NR6A1	PRKACA
ER_Q6_01	22676	165	269	3	1.95736	1.53268	5540.91	0	NKX2-2	TCF7	ZFP36L2
CTTTGA_LEF1_Q2	22676	165	66	2	0.480243	4.16455	1484.14	0	CELF4	NEUROD1
AP2_Q6_01	22676	165	272	5	1.97919	2.52629	872.421	0	ASCL1	HEY1	OSR2	PHF1	RGMA
CREB_Q2_01	22676	165	220	0	1.60081	0	17779	0
CREB_Q4_01	22676	165	211	1	1.53532	0.651328	13998.4	0	USP2
E2F_Q3_01	22676	165	235	4	1.70996	2.33924	1652.64	0	GMNN	INSM1	RPS6KA5	USP2
E2F_Q4_01	22676	165	237	3	1.72451	1.73962	4419.74	0	GMNN	RPS6KA5	USP2
E2F_Q6_01	22676	165	240	4	1.74634	2.29051	1751.11	0	DLL4	GMNN	NKX2-2	RPS6KA5
GR_Q6_01	22676	165	279	0	2.03012	0	17779	0
SRF_Q5_01	22676	165	220	5	1.60081	3.12342	401.969	0	ACTC1	FGF7	FOXP2	NKX2-2	SRF
AP1_Q2_01	22676	165	275	3	2.00101	1.49924	5753	0	ABCA2	DDR2	STK40
AP1_Q6_01	22676	165	264	2	1.92097	1.04114	10216.5	0	ABCA2	NDUFA13
CTTTGT_LEF1_Q2	22676	165	118	1	0.858617	1.16466	10285.6	0	YBX1
AP1_Q4_01	22676	165	261	3	1.89914	1.57966	5258.58	0	MAPRE3	SLC38A3	USP2
AP4_Q6_01	22676	165	255	5	1.85549	2.69471	693.76	0	CELF3	DLL4	HYAL2	NANOS1	SOX12
MYOD_Q6_01	22676	165	257	3	1.87004	1.60424	5117.75	0	FOXP4	HYAL2	RAB26
OCT1_Q5_01	22676	165	273	8	1.98646	4.02726	15.9735	0	FOXP2	LDB2	PAX6	POU2F3	RAB26	SRF	TCEAL1	VGLL3
SP1_Q6_01	22676	165	243	2	1.76817	1.13111	9417.78	0	POLR2I	RAB26
SP1_Q4_01	22676	165	258	4	1.87732	2.1307	2127.38	0	CELF6	FOXP4	HYAL2	SOX12
SP1_Q2_01	22676	165	245	4	1.78272	2.24376	1852.27	0	HYAL2	POLR2I	RAB26	ZNF414
NFAT_Q4_01	22676	165	266	2	1.93553	1.03331	10289.6	0	FOXP2	USP2
E2F1_Q3_01	22676	165	247	8	1.79727	4.45118	8.31264	0	APOE	CELF4	GMNN	INSM1	PPP1CA	RPS6KA5	USP2	ZFP36L2
E2F1_Q4_01	22676	165	228	4	1.65902	2.41106	1519.39	0	GMNN	INSM1	RPS6KA5	USP2
CYTAGCAAY_UNKNOWN	22676	165	75	1	0.545731	1.8324	7507.3	0	YBX1
E2F1_Q6_01	22676	165	238	4	1.73179	2.30975	1711.39	0	GMNN	INSM1	PAX6	USP2
MEF2_Q6_01	22676	165	244	6	1.77545	3.37943	160.74	0	ACTC1	CNTN1	DLL4	FOXP2	MAP2K5	USP2
CP2_02	22676	165	253	6	1.84093	3.25922	189.902	0	CELF6	FOXP2	GRB7	LDB2	MAPRE3	PRKACA
AR_02	22676	165	40	0	0.291057	0	17779	0
PR_01	22676	165	148	0	1.07691	0	17779	0
GR_01	22676	165	204	1	1.48439	0.673678	13798.3	0	DLL4
AR_03	22676	165	59	0	0.429309	0	17779	0
PR_02	22676	165	136	1	0.989593	1.01052	11213.5	0	ZFHX4
ER_Q6_02	22676	165	252	6	1.83366	3.27215	186.489	0	CREB3	NR6A1	PAX6	PHF1	SOX12	TCF7
PR_Q2	22676	165	266	1	1.93553	0.516655	15259.8	0	ZNF688
GAANYNYGACNY_UNKNOWN	22676	165	83	0	0.603942	0	17779	0
VDR_Q6	22676	165	269	6	1.95736	3.06536	250.701	0	ARHGAP22	MYT1	NGF	PAX6	SSBP3	ZNF688
AR_Q6	22676	165	259	9	1.88459	4.77557	2.17859	0	DLL4	FOXP2	LDB2	MAP2K5	MEF2C	NKX2-2	NR6A1	POU2F3	TBL1X
T3R_Q6	22676	165	251	4	1.82638	2.19012	1977.11	0	NR6A1	PAX6	RPS6KA5	TCF7
PXR_Q2	22676	165	256	7	1.86276	3.75786	49.1117	0	MAP2K5	NDN	NEUROD1	PRKACA	PSME1	RPS6KA5	SSBP3
DR4_Q2	22676	165	260	4	1.89187	2.11431	2171.21	0	FOXP2	NOVA1	RPS6KA5	TEAD3
DR3_Q4	22676	165	145	5	1.05508	4.73898	75.0639	0	HYAL2	NR6A1	PAX6	SLC38A3	SSBP3
HNF4_Q6	22676	165	263	3	1.9137	1.56765	5329.09	0	C8A	FOXP2	GRB7
AGCACTT_MIR93_MIR302A_MIR302B_MIR302C_MIR302D_MIR372_MIR373_MIR520E_MIR520A_MIR526B_MIR520B_MIR520C_MIR520D	22676	165	343	9	2.49581	3.60604	16.858	0	EDNRB	HLF	MEF2C	NEUROD1	NPAS3	PRR16	RGMA	RPS6KA5	ZFP36L2
CTACCTC_LET7A_LET7B_LET7C_LET7D_LET7E_LET7F_MIR98_LET7G_LET7I	22676	165	391	9	2.84508	3.16336	41.3658	0	CBX2	COL3A1	DDX19B	KLF9	MEIS3	NOVA1	NRARP	STK40	TEAD3
GCACTTT_MIR175P_MIR20A_MIR106A_MIR106B_MIR20B_MIR519D	22676	165	595	10	4.32947	2.30975	213.04	0	HLF	KLF9	MAPRE3	NANOS1	NPAS3	PHF1	PRR16	RGMA	RPS6KA5	TBL1X
GATAAGR_GATA_C	22676	165	82	1	0.596666	1.67598	8020.93	0	OSR2
TGCTGCT_MIR15A_MIR16_MIR15B_MIR195_MIR424_MIR497	22676	165	601	2	4.37313	0.457339	16629.9	0	DLL4	TSPYL2
TGTTTAC_MIR30A5P_MIR30C_MIR30D_MIR30B_MIR30E5P	22676	165	579	13	4.21304	3.08565	5.89271	0	ACTC1	CBX2	CELF3	DLL4	EDNRB	HLF	HLX	HSPA5	KLF9	NEUROD1	NKX2-2	PIK3R2	SOX12
GTGCAAT_MIR25_MIR32_MIR92_MIR363_MIR367	22676	165	311	4	2.26297	1.76759	3406.14	0	CDCA7L	HAND2	NOVA1	TCF21
TGAATGT_MIR181A_MIR181B_MIR181C_MIR181D	22676	165	484	6	3.52179	1.70368	2531.86	0	ARNT2	HLF	NOVA1	NR6A1	RGMA	TBL1X
GCGCTTT_MIR518B_MIR518C_MIR518D	22676	165	20	2	0.145528	13.743	163.118	0	CELF4	TEAD3
TGGTGCT_MIR29A_MIR29B_MIR29C	22676	165	521	5	3.79101	1.31891	5862.78	0	CBX2	CELF6	COL3A1	HNF4G	SOX12
TGCACTG_MIR148A_MIR152_MIR148B	22676	165	304	4	2.21203	1.80829	3224.75	0	NRARP	RGMA	RORB	RPS6KA5
CACTGCC_MIR34A_MIR34C_MIR449	22676	165	280	2	2.0374	0.981645	10787.1	0	CELF3	ZFHX4
TACGGGT_MIR99A_MIR100_MIR99B	22676	165	23	2	0.167358	11.9505	214.131	0	FZD8	INSM1
CTCTAGA_MIR526C_MIR518F_MIR526A	22676	165	58	0	0.422032	0	17779	0
GATGKMRGCG_UNKNOWN	22676	165	664	13	4.83154	2.69065	20.9358	0	CELF3	CELF6	DBP	DLL4	HLX	HSPA5	MAGEL2	NUP93	PHF1	PRR16	RPS6KA5	SOX12	ZNF414
TTGCACT_MIR130A_MIR301_MIR130B	22676	165	403	6	2.9324	2.04611	1328.87	0	MAPRE3	MYT1	NEUROD1	NRARP	TSPYL2	VGLL3
TGCACTT_MIR519C_MIR519B_MIR519A	22676	165	448	8	3.25983	2.45411	303.407	0	KLF9	MAPRE3	MYT1	RORB	TBL1X	TSPYL2	VGLL3	ZFHX4
AGCGCTT_MIR518F_MIR518E_MIR518A	22676	165	18	0	0.130975	0	17779	0
CAGTATT_MIR200B_MIR200C_MIR429	22676	165	469	7	3.41264	2.0512	998.029	0	HLF	KLF9	MYT1	NDN	NOVA1	NPM1	SRF
ACATTCC_MIR1_MIR206	22676	165	300	2	2.18292	0.916202	11454	0	NCK2	SLC38A3
AAGTCCA_MIR422B_MIR422A	22676	165	71	0	0.516626	0	17779	0
AAAGGGA_MIR204_MIR211	22676	165	224	2	1.62992	1.22706	8647.79	0	NOVA1	RPS6KA5
AATGTGA_MIR23A_MIR23B	22676	165	419	4	3.04882	1.31198	6468.43	0	HNF4G	MEF2C	NR6A1	VGLL3
CACTGTG_MIR128A_MIR128B	22676	165	337	7	2.45215	2.85464	211.483	0	COL3A1	INSM1	NEUROD1	PRKD1	RORB	RPS6KA5	STK40
ACTGAAA_MIR30A3P_MIR30E3P	22676	165	201	4	1.46256	2.73493	1058.32	0	FGF7	MEF2C	NRARP	VGLL3
GATTGGY_NFY_Q6_01	22676	165	59	0	0.429309	0	17779	0
CTCAGGG_MIR125B_MIR125A	22676	165	329	4	2.39394	1.67089	3886.54	0	DLL4	MYT1	PPP1CA	SRF
TACTTGA_MIR26A_MIR26B	22676	165	300	2	2.18292	0.916202	11454	0	LARP1	ZFHX4
TCTATGA_MIR376A_MIR376B	22676	165	84	1	0.611219	1.63608	8162.94	0	CELF4
GTATGAT_MIR154_MIR487	22676	165	70	0	0.509349	0	17779	0
CAGTGTT_MIR141_MIR200A	22676	165	310	2	2.25569	0.886647	11768.3	0	CELF6	HLF
AGTTCTC_MIR146A_MIR146B	22676	165	59	1	0.429309	2.32933	6230.15	0	NOVA1
TAGGTCA_MIR192_MIR215	22676	165	47	1	0.341992	2.92405	5169.81	0	TCF7
ATGTAGC_MIR221_MIR222	22676	165	140	1	1.0187	0.981645	11403.7	0	NOVA1
ACTGTGA_MIR27A_MIR27B	22676	165	474	9	3.44902	2.60944	143.228	0	DLL4	FOXP2	FOXP4	HLX	MYT1	NOVA1	RPS6KA5	STK40	ZFHX4
TGCACGA_MIR517A_MIR517C	22676	165	18	0	0.130975	0	17779	0
GCANCTGNY_MYOD_Q6	22676	165	111	1	0.807682	1.23811	9890.52	0	YBX1
TTTGCAC_MIR19A_MIR19B	22676	165	516	3	3.75463	0.799013	12944.5	0	FZD8	HLF	NEUROD1
ACTACCT_MIR196A_MIR196B	22676	165	145	4	1.05508	3.79118	384.928	0	COL3A1	DDX19B	NRARP	SOX12
TTGGAGA_MIR5155P_MIR519E	22676	165	149	1	1.08419	0.922351	11811.7	0	SOX12
CACTTTG_MIR520G_MIR520H	22676	165	237	3	1.72451	1.73962	4419.74	0	CBX2	NPAS3	TBL1X
GGGACCA_MIR133A_MIR133B	22676	165	201	2	1.46256	1.36747	7659.68	0	CELF4	CELF6
GACTGTT_MIR212_MIR132	22676	165	161	1	1.1715	0.853604	12315.7	0	NOVA1
AAGCCAT_MIR135A_MIR135B	22676	165	335	3	2.4376	1.23072	7846.43	0	MEF2C	PIK3R2	POU2F3
ATGCTGC_MIR103_MIR107	22676	165	221	2	1.60809	1.24371	8522.26	0	HLF	NOVA1
ACAGGGT_MIR10A_MIR10B	22676	165	123	1	0.894999	1.11732	10555.7	0	CELF6
CTCTGGA_MIR520A_MIR525	22676	165	158	3	1.14967	2.60944	1929.12	0	NOVA1	TSHZ1	TWIST1
GCCATNTTG_YY1_Q6	22676	165	293	4	2.13199	1.87618	2946.65	0	CELF4	NCK2	SLIT3	TWIST1
GCGCCTT_MIR525_MIR524	22676	165	15	0	0.109146	0	17779	0
ACACTGG_MIR199A_MIR199B	22676	165	157	5	1.1424	4.37676	104.798	0	CDCA7L	HLF	HSPA5	RGMA	RORB
GCACCTT_MIR18A_MIR18B	22676	165	117	1	0.851341	1.17462	10230.4	0	HSF2
GGCCAGT_MIR193A_MIR193B	22676	165	89	2	0.647601	3.08832	2438.05	0	GRB7	NOVA1
CGCTGCT_MIR503	22676	165	24	1	0.174634	5.72626	2859.69	0	USP2
TCTGATC_MIR383	22676	165	50	1	0.363821	2.74861	5443.63	0	NEUROD1
GTGCCTT_MIR506	22676	165	727	8	5.28995	1.5123	2868.77	0	CBX2	DLL4	EDNRB	HIVEP3	INSM1	NCK2	PRKD1	TSHZ1
ACAACTT_MIR382	22676	165	72	1	0.523902	1.90875	7279.03	0	YBX1
ATGTTAA_MIR302C	22676	165	243	3	1.76817	1.69667	4627.78	0	EDNRB	MYT1	TBL1X
GGATCCG_MIR127	22676	165	11	0	0.0800406	0	17779	0
GCCNNNWTAAR_UNKNOWN	22676	165	108	0	0.785853	0	17779	0
CATTTCA_MIR203	22676	165	287	3	2.08833	1.43655	6177.14	0	MEF2C	NOVA1	TSHZ1
TCCAGAT_MIR5165P	22676	165	109	0	0.793129	0	17779	0
AGTCAGC_MIR345	22676	165	60	1	0.436585	2.29051	6314.4	0	KLF9
ACACTCC_MIR122A	22676	165	75	1	0.545731	1.8324	7507.3	0	HAND2
GTGTGAG_MIR342	22676	165	68	1	0.494796	2.02103	6966.8	0	RPS6KA5
CTAGGAA_MIR384	22676	165	64	0	0.465691	0	17779	0
CTATGCA_MIR153	22676	165	216	6	1.57171	3.81751	90.4792	0	CELF6	LARP1	NEUROD1	PRR16	TAGLN3	YBX1
AGGGCAG_MIR18A	22676	165	136	1	0.989593	1.01052	11213.5	0	CTDP1
GTGCCAT_MIR183	22676	165	175	5	1.27337	3.92658	163.663	0	CELF6	MAPK8IP1	MEF2C	NCK2	TMSB4X
ACTGCAG_MIR173P	22676	165	110	1	0.800406	1.24937	9832.42	0	ZFHX4
GCGNNANTTCC_UNKNOWN	22676	165	88	2	0.640325	3.12342	2394.15	0	MAPRE3	OSR2
GTTTGTT_MIR495	22676	165	257	5	1.87004	2.67374	713.5	0	ABCA2	ACTC1	HSPA5	NR6A1	RORB
TATTATA_MIR374	22676	165	284	8	2.0665	3.87128	20.5736	0	ASCL1	HLF	LARP1	NKX2-2	NOVA1	RORB	SLC38A3	TEAD3
CTTGTAT_MIR381	22676	165	206	2	1.49894	1.33427	7879.37	0	COL3A1	LARP1
AAAGGAT_MIR501	22676	165	126	2	0.916828	2.18143	4150.93	0	LARP1	MEF2C
GGGGCCC_MIR296	22676	165	74	4	0.538455	7.42867	37.2199	0	PRKACA	SOX12	SRF	ZFP36L2
CTACTGT_MIR199A	22676	165	183	3	1.33158	2.25296	2649.14	0	ASCL1	NOVA1	SRF
CAAGGAT_MIR362	22676	165	66	0	0.480243	0	17779	0
GTGTTGA_MIR505	22676	165	105	1	0.764024	1.30886	9535.45	0	FZD8
ATACTGT_MIR144	22676	165	199	2	1.44801	1.38121	7571.09	0	HSF2	MYT1
TGTATGA_MIR4853P	22676	165	153	1	1.11329	0.898237	11984.7	0	PHF1
GCGSCMNTTT_UNKNOWN	22676	165	172	1	1.25154	0.799013	12740.4	0	CELF6
GTATTAT_MIR3693P	22676	165	207	5	1.50622	3.31957	318.336	0	LARP1	NCK2	NUP93	PAX6	ZFHX4
TCCCCAC_MIR491	22676	165	57	1	0.414756	2.41106	6059.79	0	TCF7
GCTTGAA_MIR498	22676	165	114	0	0.829511	0	17779	0
GTGGTGA_MIR197	22676	165	72	0	0.523902	0	17779	0
GGGCATT_MIR365	22676	165	108	1	0.785853	1.2725	9714.93	0	PAX6
TGAGATT_MIR216	22676	165	107	1	0.778576	1.2844	9655.54	0	YBX1
GTCAACC_MIR3805P	22676	165	22	0	0.160081	0	17779	0
GGTGAAG_MIR412	22676	165	61	1	0.443861	2.25296	6398.05	0	TMSB4X
AGGGCCA_MIR328	22676	165	80	0	0.582113	0	17779	0
GTGACTT_MIR224	22676	165	158	1	1.14967	0.869812	12193.8	0	ZFHX4
GCTNWTTGK_UNKNOWN	22676	165	105	1	0.764024	1.30886	9535.45	0	ASCL1
GAGACTG_MIR452	22676	165	94	0	0.683983	0	17779	0
CAGGGTC_MIR504	22676	165	85	1	0.618495	1.61683	8233.17	0	USP2
GCTCTTG_MIR335	22676	165	86	0	0.625772	0	17779	0
TCGATGG_MIR213	22676	165	7	0	0.0509349	0	17779	0
GTCTTCC_MIR7	22676	165	169	2	1.22971	1.62639	6199.27	0	PAX6	SRF
ATAACCT_MIR154	22676	165	62	0	0.451138	0	17779	0
TCTAGAG_MIR517	22676	165	46	1	0.334715	2.98762	5077.19	0	TWIST1
GGCAGAC_MIR346	22676	165	43	1	0.312886	3.19605	4795.28	0	FGF7
AGGCACT_MIR5153P	22676	165	89	1	0.647601	1.54416	8509.03	0	NANOS1
ATAGGAA_MIR202	22676	165	102	1	0.742194	1.34736	9352.01	0	HLF
GGAANCGGAANY_UNKNOWN	22676	165	90	5	0.654877	7.63502	9.11154	0	CELF4	MAP2K5	PAX6	SOX12	TSHZ1
CCAGGTT_MIR490	22676	165	67	1	0.48752	2.0512	6887.31	0	NPM1
TTGCCAA_MIR182	22676	165	327	6	2.37939	2.52166	582.736	0	CELF6	EDNRB	MEF2C	NKX2-2	NPM1	PRKD1
CGGTGTG_MIR220	22676	165	6	0	0.0436585	0	17779	0
TAGCTTT_MIR9	22676	165	236	3	1.71723	1.747	4385.21	0	INSM1	MEF2C	ZFHX4
CTGAGCC_MIR24	22676	165	231	3	1.68085	1.78481	4213.23	0	MAPK8IP1	NEUROD1	VGLL3
TTGGGAG_MIR150	22676	165	90	1	0.654877	1.527	8576.75	0	SRF
AAACCAC_MIR140	22676	165	111	1	0.807682	1.23811	9890.52	0	TSHZ1
CCCACAT_MIR2993P	22676	165	54	2	0.392926	5.09001	1046.83	0	FOXP4	MAPRE3
ATGTTTC_MIR494	22676	165	162	2	1.17878	1.69667	5869.71	0	NEUROD1	NOVA1
GTACTGT_MIR101	22676	165	257	4	1.87004	2.13899	2105.62	0	NEUROD1	NOVA1	TEAD3	ZFHX4
GGAMTNNNNNTCCY_UNKNOWN	22676	165	66	1	0.480243	2.08228	6807.25	0	TCF21
CAGGTCC_MIR492	22676	165	63	0	0.458414	0	17779	0
GAGCCTG_MIR484	22676	165	108	1	0.785853	1.2725	9714.93	0	DLL4
GTAAGAT_MIR200A	22676	165	54	4	0.392926	10.18	11.4481	0	KLF9	NOVA1	PAX6	TMSB4X
TCCGTCC_MIR184	22676	165	13	0	0.0945934	0	17779	0
CACGTTT_MIR302A	22676	165	31	0	0.225569	0	17779	0
TATCTGG_MIR488	22676	165	62	2	0.451138	4.43324	1332.85	0	NPM1	YBX1
AGGAAGC_MIR5163P	22676	165	123	0	0.894999	0	17779	0
ACGCACA_MIR210	22676	165	8	0	0.0582113	0	17779	0
ATATGCA_MIR448	22676	165	212	5	1.5426	3.24128	348.993	0	MEF2C	RORB	TCEAL1	TMSB4X	ZFHX4
AATGGAG_MIR136	22676	165	80	0	0.582113	0	17779	0
GGARNTKYCCA_UNKNOWN	22676	165	76	0	0.553008	0	17779	0
CCTGTGA_MIR513	22676	165	125	1	0.909552	1.09944	10661	0	NPAS3
AACGGTT_MIR451	22676	165	12	0	0.087317	0	17779	0
ATGAAGG_MIR205	22676	165	157	0	1.1424	0	17779	0
CTCAAGA_MIR526B	22676	165	75	2	0.545731	3.66481	1842	0	TWIST1	ZFHX4
GGCAGCT_MIR22	22676	165	232	0	1.68813	0	17779	0
TCTGGAC_MIR198	22676	165	84	1	0.611219	1.63608	8162.94	0	TSHZ1
CAGCTTT_MIR320	22676	165	256	1	1.86276	0.536837	15066.7	0	PHF1
CCATCCA_MIR432	22676	165	60	0	0.436585	0	17779	0
CATGTAA_MIR496	22676	165	176	4	1.28065	3.12342	709.92	0	ASCL1	LDB2	MEF2C	NEUROD1
AAGCACA_MIR218	22676	165	398	2	2.89601	0.690605	14019.7	0	CELF6	HLF
GGATTA_PITX2_Q2	22676	165	81	2	0.58939	3.39334	2092.26	0	NEUROD1	SLIT3
GCAAGAC_MIR431	22676	165	45	0	0.327439	0	17779	0
ATGTCAC_MIR489	22676	165	88	2	0.640325	3.12342	2394.15	0	NOVA1	SOX12
CCTGCTG_MIR214	22676	165	240	4	1.74634	2.29051	1751.11	0	LARP1	MED19	RGMA	SSBP3
GTCTACC_MIR379	22676	165	22	0	0.160081	0	17779	0
CTACTAG_MIR325	22676	165	18	0	0.130975	0	17779	0
CCTGAGT_MIR510	22676	165	45	3	0.327439	9.16202	76.2816	0	HLF	NOVA1	RORB
GACAGGG_MIR339	22676	165	67	2	0.48752	4.1024	1522.75	0	CELF6	NOVA1
ATACCTC_MIR202	22676	165	179	0	1.30248	0	17779	0
GGCAGTG_MIR3243P	22676	165	97	0	0.705812	0	17779	0
GGCKCATGS_UNKNOWN	22676	165	111	3	0.807682	3.71433	844.04	0	PAX6	PRKACA	RPS6KA5
GAGCCAG_MIR149	22676	165	145	0	1.05508	0	17779	0
TCTCTCC_MIR185	22676	165	124	0	0.902276	0	17779	0
AGCATTA_MIR155	22676	165	134	2	0.97504	2.0512	4533.43	0	FGF7	NOVA1
GCAAAAA_MIR129	22676	165	183	3	1.33158	2.25296	2649.14	0	CELF4	PAX6	TSHZ1
GGCACAT_MIR455	22676	165	58	1	0.422032	2.36949	6145.28	0	NCK2
GTCGATC_MIR3695P	22676	165	5	0	0.0363821	0	17779	0
GGCGGCA_MIR371	22676	165	5	0	0.0363821	0	17779	0
CTTTGTA_MIR524	22676	165	433	6	3.15069	1.90435	1726.92	0	LARP1	MEF2C	PAX6	TBL1X	TSHZ1	VGLL3
CTGTTAC_MIR194	22676	165	107	1	0.778576	1.2844	9655.54	0	ZFHX4
ATGCAGT_MIR217	22676	165	115	5	0.836788	5.97523	27.5123	0	HIVEP3	MAPK8IP1	NEUROD1	NOVA1	TMSB4X
GGCNKCCATNK_UNKNOWN	22676	165	145	2	1.05508	1.89559	5060.29	0	FOXP2	ZNF688
ATGCTGG_MIR338	22676	165	115	2	0.836788	2.39009	3628.89	0	NOVA1	ZFHX4
ACATATC_MIR190	22676	165	60	5	0.436585	11.4525	1.34914	0	CELF4	FOXP2	NEUROD1	PAX6	TSHZ1
CTCCAAG_MIR432	22676	165	83	1	0.603942	1.65579	8092.19	0	VGLL3
AAGCAAT_MIR137	22676	165	223	5	1.62264	3.0814	423.108	0	HLF	NEUROD1	NOVA1	PRR16	RORB
ACCAAAG_MIR9	22676	165	499	4	3.63093	1.10165	8770.34	0	CELF4	CELF6	FOXP4	LARP1
TTTGTAG_MIR520D	22676	165	336	3	2.44488	1.22706	7880.37	0	MEF2C	TSHZ1	ZFHX4
TGCCTTA_MIR124A	22676	165	552	8	4.01658	1.99174	876.047	0	ABCA2	CNTN1	EDNRB	FZD8	LARP1	NEUROD1	PRKD1	SOX12
AACTGAC_MIR223	22676	165	96	1	0.698536	1.43157	8972.85	0	MEF2C
AAAGACA_MIR511	22676	165	202	4	1.46984	2.72139	1073.85	0	CELF6	HLF	KLF9	SOX12
ATAAGCT_MIR21	22676	165	116	1	0.844064	1.18474	10174.8	0	STK40
GGCNNMSMYNTTG_UNKNOWN	22676	165	123	2	0.894999	2.23464	4007.97	0	KLF9	PAX6
TCTGATA_MIR361	22676	165	91	3	0.662154	4.53067	512.836	0	CELF6	FGF7	TWIST1
TACAATC_MIR508	22676	165	65	1	0.472967	2.11431	6726.59	0	FGF7
ACTTTAT_MIR1425P	22676	165	288	3	2.09561	1.43157	6212.44	0	RGMA	RPS6KA5	SRF
TTTGCAG_MIR518A2	22676	165	210	2	1.52805	1.30886	8053.23	0	CTDP1	NOVA1
AACATTC_MIR4093P	22676	165	142	1	1.03325	0.967819	11496.7	0	TWIST1
ACAACCT_MIR453	22676	165	43	0	0.312886	0	17779	0
GTGCCAA_MIR96	22676	165	303	7	2.20475	3.17496	122.169	0	ABCA2	CELF6	LDB2	NANOS1	NOVA1	TBL1X	ZFHX4
TCATCTC_MIR143	22676	165	149	1	1.08419	0.922351	11811.7	0	LARP1
GAGCTGG_MIR337	22676	165	159	3	1.15695	2.59302	1956.27	0	SSBP3	TEAD3	TWIST1
AGTCTAG_MIR151	22676	165	24	1	0.174634	5.72626	2859.69	0	TWIST1
GGCNRNWCTTYS_UNKNOWN	22676	165	86	1	0.625772	1.59803	8302.89	0	POLR2I
AGTCTTA_MIR499	22676	165	76	2	0.553008	3.61659	1883.11	0	DDX1	NOVA1
CCCAGAG_MIR326	22676	165	155	2	1.12784	1.77329	5537.66	0	SLC38A3	SOX12
GCTGAGT_MIR5125P	22676	165	52	0	0.378374	0	17779	0
ACCATTT_MIR522	22676	165	160	1	1.16423	0.858939	12275.4	0	ZFP36L2
AGCTCCT_MIR28	22676	165	95	1	0.691259	1.44663	8908.03	0	SRF
AGCGCAG_MIR191	22676	165	13	0	0.0945934	0	17779	0
ACTGCCT_MIR34B	22676	165	219	4	1.59354	2.51014	1356.21	0	ARNT2	CELF3	INSM1	NEUROD1
GTTAAAG_MIR302B	22676	165	69	0	0.502073	0	17779	0
GACAATC_MIR219	22676	165	143	3	1.04053	2.88315	1540.52	0	CBX2	KLF9	RORB
CGCAAAA_MIR450	22676	165	9	0	0.0654877	0	17779	0
GGGAGGRR_MAZ_Q6	22676	165	766	8	5.57373	1.4353	3483.1	0	CELF4	DBP	HLX	NKX2-2	NPM1	NR6A1	SLIT3	SRF
AACTGGA_MIR145	22676	165	234	0	1.70268	0	17779	0
AAGCACT_MIR520F	22676	165	238	8	1.73179	4.61951	6.49735	0	DLL4	EDNRB	HIVEP3	MEF2C	NOVA1	RGMA	RPS6KA5	VGLL3
AGGAGTG_MIR483	22676	165	66	0	0.480243	0	17779	0
GTGTCAA_MIR514	22676	165	61	0	0.443861	0	17779	0
GCAAGGA_MIR502	22676	165	71	0	0.516626	0	17779	0
AGGTGCA_MIR500	22676	165	99	2	0.720365	2.77637	2886.1	0	HLF	KLF9
ACTGTAG_MIR139	22676	165	123	0	0.894999	0	17779	0
GTGCAAA_MIR507	22676	165	131	3	0.95321	3.14726	1256.88	0	NEUROD1	NKX2-2	PAX6
TGCTTTG_MIR330	22676	165	335	3	2.4376	1.23072	7846.43	0	CELF3	MAP2K5	MEF2C
TTTTGAG_MIR373	22676	165	225	0	1.63719	0	17779	0
GGGCGGR_SP1_Q6	22676	165	63	3	0.458414	6.5443	194.115	0	CELF4	FOXP2	HEY1
TAGAACC_MIR182	22676	165	38	1	0.276504	3.61659	4311.55	0	ZFP36L2
GGGATGC_MIR3245P	22676	165	50	0	0.363821	0	17779	0
CCAGGGG_MIR331	22676	165	97	2	0.705812	2.83361	2795.29	0	OSR2	USP2
ACCAATC_MIR509	22676	165	47	0	0.341992	0	17779	0
GGCACTT_MIR519E	22676	165	124	4	0.902276	4.43324	229.584	0	NANOS1	PHF1	TBL1X	ZFHX4
ATGTACA_MIR493	22676	165	314	2	2.28479	0.875352	11890.5	0	MEF2C	RPS6KA5
GCATTTG_MIR105	22676	165	175	2	1.27337	1.57063	6479.34	0	MEF2C	PRKD1
CAGTCAC_MIR134	22676	165	52	0	0.378374	0	17779	0
TCCAGAG_MIR518C	22676	165	148	2	1.07691	1.85717	5203.78	0	DLL4	TWIST1
CACCAGC_MIR138	22676	165	226	2	1.64447	1.2162	8730.88	0	SOX12	ZFP36L2
GGGNNTTTCC_NFKB_Q6_01	22676	165	251	3	1.82638	1.64259	4907.11	0	CELF4	NKX2-2	PAX6
CAGCACT_MIR5123P	22676	165	158	1	1.14967	0.869812	12193.8	0	HLF
GTACAGG_MIR486	22676	165	58	1	0.422032	2.36949	6145.28	0	SRF
GTTATAT_MIR410	22676	165	93	2	0.676707	2.95549	2615.39	0	FGF7	RPS6KA5
GTCAGGA_MIR378	22676	165	59	1	0.429309	2.32933	6230.15	0	KLF9
ACACTAC_MIR1423P	22676	165	130	0	0.945934	0	17779	0
ATTCTTT_MIR186	22676	165	272	4	1.97919	2.02103	2442.12	0	COL3A1	INSM1	MYT1	ZFHX4
CTCTATG_MIR368	22676	165	40	1	0.291057	3.43576	4507.16	0	MEF2C
ACCGAGC_MIR423	22676	165	8	0	0.0582113	0	17779	0
TGTGTGA_MIR377	22676	165	200	5	1.45528	3.43576	278.494	0	EDNRB	NKX2-2	NR6A1	PRKD1	SRF
ATCATGA_MIR433	22676	165	115	1	0.836788	1.19505	10118.7	0	FGF7
GGGNRMNNYCAT_UNKNOWN	22676	165	87	0	0.633048	0	17779	0
CAGCAGG_MIR370	22676	165	155	4	1.12784	3.54659	476.966	0	FGF7	FOXP4	SLC38A3	SOX12
CTTTGCA_MIR527	22676	165	235	4	1.70996	2.33924	1652.64	0	MEF2C	NOVA1	PAX6	PRKD1
GGTGTGT_MIR329	22676	165	113	4	0.822235	4.86479	167.499	0	CELF6	MEF2C	MYT1	ZFHX4
ATTACAT_MIR3803P	22676	165	102	1	0.742194	1.34736	9352.01	0	MEF2C
CGTCTTA_MIR208	22676	165	8	0	0.0582113	0	17779	0
ATCTTGC_MIR31	22676	165	77	1	0.560284	1.78481	7656.73	0	VGLL3
AAGGGAT_MIR188	22676	165	75	1	0.545731	1.8324	7507.3	0	MEF2C
TGCAAAC_MIR452	22676	165	111	1	0.807682	1.23811	9890.52	0	NKX2-2
CAGCCTC_MIR4855P	22676	165	145	2	1.05508	1.89559	5060.29	0	NOVA1	SRF
GTAAACC_MIR2995P	22676	165	52	0	0.378374	0	17779	0
GGGTGGRR_PAX4_03	22676	165	153	5	1.11329	4.49119	94.1003	0	CELF4	FOXP2	NGF	NOVA1	SLC38A3
GGTAACC_MIR4095P	22676	165	33	0	0.240122	0	17779	0
TAATAAT_MIR126	22676	165	222	5	1.61536	3.09528	415.984	0	FGF7	MYT1	NOVA1	TSHZ1	ZFHX4
ATGCACG_MIR517B	22676	165	20	0	0.145528	0	17779	0
CCACACA_MIR147	22676	165	63	1	0.458414	2.18143	6563.52	0	MAPRE3
TAATGTG_MIR323	22676	165	160	2	1.16423	1.71788	5775.07	0	POU2F3	VGLL3
TTCCGTT_MIR191	22676	165	29	1	0.211016	4.73898	3395.25	0	MAPRE3
AGTGCGT_MIR521	22676	165	6	0	0.0436585	0	17779	0
CAATGCA_MIR33	22676	165	92	0	0.66943	0	17779	0
GTAGGCA_MIR189	22676	165	29	0	0.211016	0	17779	0
GGGYGTGNY_UNKNOWN	22676	165	84	4	0.611219	6.5443	59.0117	0	FOXP2	NOVA1	TBL1X	TWIST1
GKCGCNNNNNNNTGAYG_UNKNOWN	22676	165	76	3	0.553008	5.42488	320.96	0	LDB2	MEF2C	SOX12
GTCNYYATGR_UNKNOWN	22676	165	62	3	0.451138	6.64985	185.848	0	FOXP2	HSF2	KLF9
GTGACGY_E4F1_Q6	22676	165	116	3	0.844064	3.55423	939.864	0	CELF6	MAPRE3	SOX12
GTGGGTGK_UNKNOWN	22676	165	402	5	2.92512	1.70933	3023.76	0	FOXP2	NEUROD1	NR6A1	TCF7	USP2
GTTGNYNNRGNAAC_UNKNOWN	22676	165	90	0	0.654877	0	17779	0
GTTNYYNNGGTNA_UNKNOWN	22676	165	235	2	1.70996	1.16962	9098.92	0	FOXP2	TAGLN3
GTTRYCATRR_UNKNOWN	22676	165	80	0	0.582113	0	17779	0
KCCGNSWTTT_UNKNOWN	22676	165	172	3	1.25154	2.39704	2322.23	0	DLL4	FGF7	SSBP3
KMCATNNWGGA_UNKNOWN	22676	165	239	4	1.73906	2.30009	1731.2	0	BEX1	CELF3	MAP2K5	SSBP3
KRCTCNNNNMANAGC_UNKNOWN	22676	165	213	0	1.54988	0	17779	0
KTGGYRSGAA_UNKNOWN	22676	165	665	13	4.83882	2.68661	21.2205	0	CELF3	FOXP2	HIVEP3	INSM1	KLF9	MEF2C	MYT1	NCK2	NKX2-2	NPAS3	PRR16	RORB	TBL1X
MCAATNNNNNGCG_UNKNOWN	22676	165	545	3	3.96565	0.756497	13537.6	0	MAPRE3	PHF1	RPS6KA5
MGGAAGTG_GABP_B	22676	165	538	9	3.91471	2.29902	306.288	0	FGF7	FOXP2	HIVEP3	HSPA5	NANOS1	SLIT3	TBL1X	TCF21	USP2
MYAATNNNNNNNGGC_UNKNOWN	22676	165	424	8	3.0852	2.59302	224.833	0	CBX2	DDR2	FOXP2	HEY1	MAGEL2	MEF2C	POLR2I	SLC38A3
RAAGNYNNCTTY_UNKNOWN	22676	165	86	2	0.625772	3.19605	2306.9	0	OSR2	PRKACA
RACCACAR_AML_Q6	22676	165	160	2	1.16423	1.71788	5775.07	0	POLR1C	ZNF414
RACTNNRTTTNC_UNKNOWN	22676	165	131	1	0.95321	1.04909	10967.9	0	SOX12
RCGCANGCGY_NRF1_Q6	22676	165	952	11	6.92715	1.58796	1566.82	0	ASCL1	FGF7	FOXP2	GRB7	HIVEP3	PAX6	RORB	TCF7	TXN	USP2	ZFHX4
RGAANNTTC_HSF1_01	22676	165	65	0	0.472967	0	17779	0
RGAGGAARY_PU1_Q6	22676	165	326	4	2.37211	1.68626	3805.18	0	CELF3	MYT1	PIK3R2	STK40
RGTTAMWNATT_HNF1_01	22676	165	133	0	0.967763	0	17779	0
RNCTGNYNRNCTGNY_UNKNOWN	22676	165	254	1	1.84821	0.541064	15026.3	0	FOXP2
RNGTGGGC_UNKNOWN	22676	165	82	1	0.596666	1.67598	8020.93	0	YBX1
RNTCANNRNNYNATTW_UNKNOWN	22676	165	547	10	3.9802	2.51244	122.459	0	DUSP26	FGF7	FOXP2	HAND2	HIVEP3	HLX	LDB2	NOVA1	PAX6	SSBP3
RRAGTTGT_UNKNOWN	22676	165	616	9	4.48227	2.00791	652.087	0	FOXP2	HIVEP3	LDB2	MEF2C	MYT1	PAX6	RORB	USP2	ZFHX4
RRCCGTTA_UNKNOWN	22676	165	516	7	3.75463	1.86436	1486.31	0	FOXP2	HEY1	MYT1	PHF1	SLIT3	SSBP3	TEAD3
RTAAACA_FREAC2_01	22676	165	142	5	1.03325	4.8391	68.6933	0	ACTC1	COL3A1	NKX2-2	RORB	SOX12
RTTTNNNYTGGM_UNKNOWN	22676	165	65	2	0.472967	4.22862	1445.84	0	HYAL2	NEUROD1
RYAAAKNNNNNNTTGW_UNKNOWN	22676	165	66	2	0.480243	4.16455	1484.14	0	FOXP2	LDB2
RYCACNNRNNRNCAG_UNKNOWN	22676	165	104	2	0.756747	2.64289	3115.37	0	DLL4	NPAS3
RYTAAWNNNTGAY_UNKNOWN	22676	165	377	8	2.74321	2.91629	115.662	0	CELF4	COL3A1	FOXP2	MAP2K5	NANOS1	NOVA1	NPAS3	SLC38A3
RYTGCNNRGNAAC_MIF1_01	22676	165	556	14	4.04569	3.46048	1.04532	0	ACTC1	ARHGAP22	CELF4	FOXP2	HAND2	MYT1	NOVA1	NPAS3	PSMC2	RORB	SOX12	SSBP3	TCF21	TSHZ1
RYTGCNWTGGNR_UNKNOWN	22676	165	96	2	0.698536	2.86313	2750.09	0	NR6A1	TBL1X
RYTTCCTG_ETS2_B	22676	165	126	2	0.916828	2.18143	4150.93	0	ASCL1	NOVA1
SCGGAAGY_ELK1_02	22676	165	319	5	2.32118	2.15408	1495.22	0	ASCL1	NDUFA13	NEUROD1	RPS6KA5	SOX12
SGCGSSAAA_E2F1DP2_01	22676	165	98	1	0.713089	1.40235	9101.08	0	PRKACA
SMTTTTGT_UNKNOWN	22676	165	276	4	2.00829	1.99174	2535.35	0	HIVEP3	INSM1	MEF2C	ZFHX4
SNACANNNYSYAGA_UNKNOWN	22676	165	365	8	2.65589	3.01217	95.7736	0	CELF4	FOXP2	HAX1	INSM1	KLF9	MAP2K5	NKX2-2	RORB
STTTCRNTTT_IRF_Q6	22676	165	70	1	0.509349	1.96329	7124.05	0	LDB2
SYATTGTG_UNKNOWN	22676	165	65	2	0.472967	4.22862	1445.84	0	DLL4	NR6A1
TAANNYSGCG_UNKNOWN	22676	165	65	1	0.472967	2.11431	6726.59	0	FOXP2
TAATTA_CHX10_01	22676	165	151	5	1.09874	4.55067	89.0526	0	DBP	FGF7	LDB2	NR6A1	TSHZ1
TAAWWATAG_RSRFC4_Q2	22676	165	72	1	0.523902	1.90875	7279.03	0	TCEAL1
TAAYNRNNTCC_UNKNOWN	22676	165	52	1	0.378374	2.64289	5622.89	0	SSBP3
TATAAA_TATA_01	22676	165	70	1	0.509349	1.96329	7124.05	0	HEY1
TCANNTGAY_SREBP1_01	22676	165	191	1	1.3898	0.71953	13398.1	0	DDR2
TCCATTKW_UNKNOWN	22676	165	261	5	1.89914	2.63276	754	0	HEY1	HLX	RGMA	TBL1X	TCF7
TCCCRNNRTGC_UNKNOWN	22676	165	1121	10	8.15686	1.22596	5330.78	0	ABCA2	KLF9	MAPRE3	MEF2C	NDUFA13	SLC38A3	SSBP3	STK40	TBL1X	USP2
TGACATY_UNKNOWN	22676	165	792	11	5.76292	1.90875	541.796	0	ASCL1	CELF4	FOXP2	LDB2	NEUROD1	NPAS3	PRKACA	SOX12	TEAD3	USP2	ZFHX4
TGACCTTG_SF1_Q6	22676	165	231	0	1.68085	0	17779	0
TGACCTY_ERR1_Q2	22676	165	538	5	3.91471	1.27723	6297.6	0	CELF3	KLF9	MYT1	NCK2	TBL1X
TGACGTCA_ATF3_Q6	22676	165	63	1	0.458414	2.18143	6563.52	0	SLIT3
TGANNYRGCA_TCF11MAFG_01	22676	165	810	14	5.8939	2.37534	43.6379	0	C8A	DLL4	FOXP2	LDB2	MEF2C	MYT1	NEUROD1	NKX2-2	NOVA1	OSR2	PAX6	RORB	SSBP3	ZFHX4
TGASTMAGC_NFE2_01	22676	165	168	2	1.22244	1.63608	6152.37	0	GMNN	NR6A1
TGATTTRY_GFI1_01	22676	165	265	5	1.92825	2.59302	795.863	0	HIVEP3	KLF9	SERPINE2	TAGLN3	USP2
TGAYRTCA_ATF3_Q6	22676	165	658	9	4.78788	1.87975	920.611	0	BEX1	KLF9	NDUFA13	NKX2-2	NR6A1	PRKACA	SSBP3	TCEAL1	USP2
TGCCAAR_NF1_Q6	22676	165	1199	7	8.72442	0.802345	13783.9	0	DDX1	PHB2	POLR1C	PSMC2	STK40	TCF7	ZNF394
TGCGCANK_UNKNOWN	22676	165	1043	13	7.5893	1.71294	737.442	0	CCBE1	CREB3	FGF7	MEF2C	NR0B1	OSR2	PAX6	RPS6KA5	SLC38A3	SOX12	TCF7	TLR4	USP2
TGCTGAY_UNKNOWN	22676	165	1085	11	7.89491	1.3933	2987.17	0	ABCA2	CREB3	DLL4	GRB7	HYAL2	KLF9	LDB2	MEF2C	PRKACA	SSBP4	TEAD3
TGGAAA_NFAT_Q4_01	22676	165	2061	31	14.9967	2.06712	1.37049	0	BEX1	CBX2	CELF6	DBP	FGF7	FOXP2	GRB7	HAND2	HEY1	HLX	HNF4G	HYAL2	LDB2	MEF2C	NANOS1	NKX2-2	NOVA1	NPAS3	PAX6	POLR1C	PPP1CA	PRKD1	RORB	SLC38A3	SLIT3	SSBP3	TCF21	TWIST1	USP2	VGLL3	YBX1
TGTTTGY_HNF3_Q6	22676	165	757	12	5.50825	2.17855	169.763	0	CREB3	HYAL2	NDN	PAX6	PHB2	PIK3R2	PRKACA	SSBP3	TCF7	TEAD3	TLR4	TWIST1
TGTYNNNNNRGCARM_UNKNOWN	22676	165	295	6	2.14654	2.79519	376.504	0	FGF7	GRB7	MEF2C	MYT1	NANOS1	TCF21
TMTCGCGANR_UNKNOWN	22676	165	294	8	2.13927	3.7396	25.621	0	FGF7	FOXP2	HIVEP3	LDB2	MEF2C	NOVA1	TCF21	ZFHX4
TNCATNTCCYR_UNKNOWN	22676	165	254	6	1.84821	3.24639	193.359	0	FOXP2	GRB7	HSF2	INSM1	MEF2C	SLIT3
TTANTCA_UNKNOWN	22676	165	75	1	0.545731	1.8324	7507.3	0	GRB7
TTANWNANTGGM_UNKNOWN	22676	165	738	14	5.36999	2.60708	18.3814	0	CNTN1	FOXP2	GRB7	HAND2	HNF4G	MAPRE3	MEF2C	NEUROD1	NKX2-2	NR6A1	OSR2	SLC38A3	SLIT3	TCF21
TTAYRTAA_E4BP4_01	22676	165	152	2	1.10602	1.80829	5394.75	0	STK40	TWIST1
TTCNRGNNNNTTC_HSF_Q6	22676	165	446	6	3.24528	1.84884	1917.21	0	FOXP2	MEF2C	OSR2	PTGIS	RORB	SSBP3
TTCYNRGAA_STAT5B_01	22676	165	188	4	1.36797	2.92405	867.528	0	CIITA	DDR2	OSR2	PSME1
TTCYRGAA_UNKNOWN	22676	165	1232	15	8.96454	1.67326	629.527	0	CELF4	DDR2	DLL4	FOXP2	HEY1	MEF2C	NEUROD1	PAX6	PHB2	PRR16	PSMB5	RGMA	TCF7	TMSB4X	USP2
TTGCWCAAY_CEBPB_02	22676	165	1972	28	14.3491	1.95134	8.23321	0	C8A	CELF3	COL3A1	DBP	F2R	FOXP2	FOXP4	HEY1	HSF2	HYAL2	INSM1	LDB2	MEF2C	MYT1	NDUFA13	NEUROD1	NKX2-2	NR6A1	PAX6	RGMA	RORB	SLIT3	SSBP3	STK40	TAGLN3	TCF21	VGLL3	YBX1
TTGTTT_FOXO4_01	22676	165	184	7	1.33886	5.22833	7.2667	0	DLL4	LDB2	MYT1	NOVA1	OSR2	RORB	SSBP3
TTTNNANAGCYR_UNKNOWN	22676	165	2274	34	16.5466	2.05481	0.647118	0	ACTC1	ASCL1	CELF3	CELF4	CELF6	DBP	DDR2	DLL4	DUSP26	FGF7	HNF4G	INSM1	MAPRE3	MYT1	NKX2-2	NR6A1	PAX6	PHGDH	POU2F3	PPP1CA	PRKACA	PRR16	RGMA	RORB	RPS6KA5	SLIT3	SOX12	SRF	SSBP3	TAF9	TCF21	TEAD3	TRIM6	USP2
WCAANNNYCAG_UNKNOWN	22676	165	697	10	5.07166	1.97174	562.68	0	ACTC1	DLL4	FOXP2	HLX	HNF4G	HSF2	MAP2K5	NR6A1	TWIST1	USP2
WCTCNATGGY_UNKNOWN	22676	165	827	14	6.0176	2.32651	52.6108	0	ASCL1	DLL4	FOXP2	HLX	MAP2K5	MYT1	PAX6	SLIT3	SSBP4	STK40	TEAD3	USP2	ZFHX4	ZNF414
WGGAATGY_TEF1_Q6	22676	165	86	1	0.625772	1.59803	8302.89	0	LSM7
WGTTNNNNNAAA_UNKNOWN	22676	165	1032	17	7.50926	2.26387	25.5564	0	ABCA2	BEX1	HLX	HYAL2	INSM1	KLF9	NEUROD1	NKX2-2	NPM1	NR6A1	PAX6	RPS6KA5	SOX12	TBL1X	TCEAL1	USP2	YBX1
WTGAAAT_UNKNOWN	22676	165	924	16	6.72341	2.37975	21.2038	0	CELF3	CELF4	DLL4	FOXP2	GRB7	HIVEP3	HSPA5	HYAL2	MYT1	NEUROD1	NGF	NOVA1	PPP1CA	TBL1X	TCF7	USP2
WTTGKCTG_UNKNOWN	22676	165	722	12	5.25357	2.28416	118.956	0	FOXP2	HLX	MAGEL2	NANOS1	NDUFA13	PRKACA	PRR16	RPS6KA5	SLIT3	SRF	THRSP	YBX1
WWTAAGGC_UNKNOWN	22676	165	1896	26	13.7961	1.88459	22.3093	0	CELF3	CELF4	DDR2	DLL4	FGF7	FOXP2	HAND2	HNF4G	HYAL2	INS	LDB2	MEF2C	NANOS1	NGF	NKX2-2	NR6A1	PAX6	PHGDH	POU2F3	PRKACA	PSMB5	SLIT3	TBL1X	TWIST1	USP2	VGLL3
WYAAANNRNNNGCG_UNKNOWN	22676	165	195	2	1.4189	1.40954	7392.72	0	ABCA2	MAPRE3
YAATNANRNNNCAG_UNKNOWN	22676	165	134	1	0.97504	1.0256	11116.3	0	POU2F3
YAATNRNNNYNATT_UNKNOWN	22676	165	1160	19	8.44064	2.25101	14.3176	0	DBP	DDR2	FZD8	HIVEP3	HSPA5	INSM1	KLF9	LDB2	NANOS1	NUP93	PAX6	POLR2I	PRKACA	RPS6KA5	SSBP3	THRSP	TWIST1	USP2	ZFHX4
YATGNWAAT_OCT_C	22676	165	918	9	6.67975	1.34736	4021.11	0	GMNN	MAPRE3	NDN	NDUFA13	NEUROD1	NPM1	NR0B1	PHF1	PRR16
YATTNATC_UNKNOWN	22676	165	360	9	2.61951	3.43576	23.5924	0	DLL4	HIVEP3	LDB2	NKX2-2	NR6A1	PAX6	POU2F3	RAB26	SRF
YCATTAA_UNKNOWN	22676	165	320	2	2.32845	0.858939	12070	0	DLL4	MAGEL2
YGACNNYACAR_UNKNOWN	22676	165	148	0	1.07691	0	17779	0
YGCANTGCR_UNKNOWN	22676	165	1294	19	9.41568	2.01791	50.0577	0	ACTC1	CDK4	CELF4	CREB3	DLL4	GRB7	HEY1	HYAL2	MAPRE3	NDN	PAX6	PHF1	PSME1	RGMA	SRF	SSBP3	SSBP4	TEAD3	USP2
YGCGYRCGC_UNKNOWN	22676	165	587	11	4.27126	2.57535	69.1704	0	C8A	CBX2	CREB3	DDR2	DLL4	HSF2	INSM1	MAP2K5	NOVA1	TCF21	TCF7
YGTCCTTGR_UNKNOWN	22676	165	502	7	3.65276	1.91636	1328.62	0	CREB3	NDN	NKX2-2	PAX6	SSBP4	TLR4	TWIST1
YKACATTT_UNKNOWN	22676	165	361	5	2.62679	1.90347	2205.95	0	CELF4	CNTN1	MAP2K5	TWIST1	USP2
YNGTTNNNATT_UNKNOWN	22676	165	165	2	1.20061	1.66582	6011.29	0	ACTC1	USP2
YNTTTNNNANGCARM_UNKNOWN	22676	165	249	2	1.81183	1.10386	9651.69	0	MEF2C	SLC38A3
YRCCAKNNGNCGC_UNKNOWN	22676	165	358	5	2.60496	1.91942	2150.67	0	CELF3	FOXP2	HYAL2	MAPK8IP1	NKX2-2
YRTCANNRCGC_UNKNOWN	22676	165	2940	39	21.3927	1.82306	2.17978	0	ABCA2	APOE	ASCL1	CELF4	CELF6	CNTN1	CREB3	DBP	DLL4	FOXP4	FZD8	GRB7	HSPA5	HYAL2	MAPRE3	MEF2C	NANOS1	NDN	NDUFA13	NEUROD1	NKX2-2	NPM1	PHF1	PIK3R2	POLR2I	PPP1CA	PRKACA	RORB	SOX12	STK40	TAF9	TCEAL1	TCF7	TEAD3	TXN	YBX1	ZFP36L2	ZNF414	ZNF419
YTAATTAA_LHX3_01	22676	165	475	9	3.4563	2.60394	145.108	0	BEX1	COMMD9	DDR2	MAP2K5	RAB26	RORB	TCEAL1	TLR4	VGLL3
YTAAYNGCT_UNKNOWN	22676	165	87	4	0.633048	6.31863	66.9429	0	ACTC1	INSM1	NKX2-2	SRF
YTATTTTNR_MEF2_02	22676	165	335	2	2.4376	0.820479	12499.4	0	DLL4	SSBP4
YTCCCRNNAGGY_UNKNOWN	22676	165	1296	22	9.43023	2.33292	3.30149	0	ACTC1	C8A	CELF3	CELF4	CNTN1	FOXP2	FZD8	HAND2	HIVEP3	INS	LDB2	MAP2K5	NANOS1	NR0B1	OSR2	PRKACA	RORB	SRF	TCF21	TCF7	TWIST1	VGLL3
YTTCCNNNGGAMR_UNKNOWN	22676	165	301	4	2.1902	1.82632	3148.04	0	FOXP2	NANOS1	NR6A1	TBL1X
YWATTWNNRGCT_UNKNOWN	22676	165	378	4	2.75049	1.45429	5269.28	0	APOE	FOXP2	HAND2	MAPRE3
YYCATTCAWW_UNKNOWN	22676	165	427	4	3.10703	1.2874	6703.15	0	FZD8	MAP2K5	PHB2	YBX1
MORF_ATRX	22676	165	211	0	1.53532	0	17779	0
MORF_ATOX1	22676	165	80	2	0.582113	3.43576	2049.97	0	PSMB5	TCEB2
MORF_BCL2	22676	165	222	2	1.61536	1.23811	8564.22	0	PCBP3	PRKACA
MORF_BNIP1	22676	165	190	1	1.38252	0.723317	13365.8	0	PRKACA
MORF_BAG5	22676	165	57	1	0.414756	2.41106	6059.79	0	PSMC2
MORF_BCL2L11	22676	165	188	2	1.36797	1.46202	7076.94	0	RORB	RPS6KA5
MORF_BECN1	22676	165	101	1	0.734918	1.3607	9289.96	0	TAF9
MORF_BRCA1	22676	165	264	2	1.92097	1.04114	10216.5	0	PRKACA	RPS6KA5
MORF_BUB1	22676	165	52	0	0.378374	0	17779	0
MORF_BUB3	22676	165	276	7	2.00829	3.48555	74.1992	0	CLPP	DDX19B	DKC1	HAX1	LSM7	PHB2	POLR2I
MORF_CTBP1	22676	165	168	2	1.22244	1.63608	6152.37	0	POLR2I	PPP1CA
MORF_CCNF	22676	165	77	0	0.560284	0	17779	0
MORF_CCNI	22676	165	88	2	0.640325	3.12342	2394.15	0	NPM1	YBX1
MORF_DNMT1	22676	165	117	3	0.851341	3.52385	959.634	0	CLPP	DDX19B	DKC1
MORF_ERCC2	22676	165	102	0	0.742194	0	17779	0
MORF_ESPL1	22676	165	61	2	0.443861	4.50591	1295.85	0	CLPP	DDX19B
MORF_FDXR	22676	165	226	2	1.64447	1.2162	8730.88	0	PCBP3	TCF7
MORF_FEN1	22676	165	65	3	0.472967	6.34294	211.281	0	CDK4	DDX1	POLR2I
MORF_GPX4	22676	165	54	0	0.392926	0	17779	0
MORF_HAT1	22676	165	174	2	1.2661	1.57966	6432.83	0	DDX1	POLR2I
MORF_HDAC1	22676	165	254	5	1.84821	2.70532	684.017	0	DKC1	HAX1	LSM7	PHB2	PPP1CA
MORF_HDAC2	22676	165	277	3	2.01557	1.48841	5823.72	0	DDX19B	DKC1	POLR2I
MORF_MDM2	22676	165	282	5	2.05195	2.43671	989.095	0	MYT1	NOVA1	PAX6	RORB	RPS6KA5
MORF_MT4	22676	165	246	1	1.79	0.55866	14858.8	0	PCBP3
MORF_MSH2	22676	165	61	1	0.443861	2.25296	6398.05	0	POLR2I
MORF_MSH3	22676	165	245	2	1.78272	1.12188	9496.25	0	PRKACA	RPS6KA5
MORF_NF1	22676	165	169	2	1.22971	1.62639	6199.27	0	PRKACA	RPS6KA5
MORF_PRDX3	22676	165	84	1	0.611219	1.63608	8162.94	0	HAX1
MORF_PCNA	22676	165	83	1	0.603942	1.65579	8092.19	0	POLR2I
MORF_PSMC1	22676	165	190	4	1.38252	2.89327	895.529	0	PPP1CA	PSMB5	PSMC2	TCEB2
MORF_PSMC2	22676	165	117	1	0.851341	1.17462	10230.4	0	PSMC2
MORF_PSMF1	22676	165	164	1	1.19333	0.83799	12435	0	RPS6KA5
MORF_PRKDC	22676	165	190	2	1.38252	1.44663	7167.62	0	DDX19B	DKC1
MORF_RAD21	22676	165	182	3	1.32431	2.26533	2618.82	0	POLR2I	PPP1CA	PSMC2
MORF_RAD23A	22676	165	345	8	2.51036	3.18679	68.5639	0	CLPP	DDX1	DDX19B	DKC1	HAX1	LARP1	PHB2	POLR2I
MORF_RAD23B	22676	165	179	6	1.30248	4.6066	35.9374	0	DDX1	POLR2I	PPP1CA	PSMB5	PSMC2	TCEB2
MORF_RAD51L3	22676	165	392	5	2.85235	1.75294	2814.16	0	MYT1	NOVA1	PAX6	RORB	RPS6KA5
MORF_RAD54L	22676	165	105	0	0.764024	0	17779	0
MORF_RFC1	22676	165	110	1	0.800406	1.24937	9832.42	0	PCBP3
MORF_RFC4	22676	165	150	2	1.09146	1.8324	5299.32	0	DDX19B	DKC1
MORF_RFC5	22676	165	76	0	0.553008	0	17779	0
MORF_RPA1	22676	165	61	1	0.443861	2.25296	6398.05	0	POLR2I
MORF_RPA2	22676	165	191	3	1.3898	2.15859	2895.68	0	CNTN1	PCBP3	PHB2
MORF_RRM1	22676	165	102	0	0.742194	0	17779	0
MORF_STK17A	22676	165	171	2	1.24427	1.60737	6292.9	0	MYT1	PRKACA
MORF_SMC1L1	22676	165	62	0	0.451138	0	17779	0
MORF_SP3	22676	165	80	1	0.582113	1.71788	7876.84	0	PSMC2
MORF_SOD1	22676	165	277	7	2.01557	3.47297	75.6682	0	CDK4	DDX1	HAX1	LARP1	PHB2	POLR2I	PPP1CA
MORF_TERF1	22676	165	65	0	0.472967	0	17779	0
MORF_TERF2IP	22676	165	112	1	0.814959	1.22706	9948.2	0	TAF9
MORF_TFDP2	22676	165	231	2	1.68085	1.18987	8936.55	0	PRKACA	RPS6KA5
MORF_UNG	22676	165	76	3	0.553008	5.42488	320.96	0	CDK4	DDX1	POLR2I
MORF_MYC	22676	165	79	0	0.574837	0	17779	0
MORF_XPC	22676	165	62	1	0.451138	2.21662	6481.08	0	PSMC2
MORF_XRCC5	22676	165	234	6	1.70268	3.52385	132.266	0	CLPP	DDX19B	DKC1	HAX1	LSM7	PHB2
MORF_AATF	22676	165	205	3	1.49167	2.01118	3342.56	0	LSM7	PHB2	POLR2I
MORF_ACP1	22676	165	210	5	1.52805	3.27215	336.507	0	DKC1	LSM7	NPM1	PHB2	YBX1
MORF_ACTG1	22676	165	138	2	1.00415	1.99174	4725.04	0	NPM1	YBX1
MORF_ANP32B	22676	165	197	5	1.43345	3.48808	262.492	0	LSM7	NPM1	PHB2	PPP1CA	YBX1
MORF_AP2M1	22676	165	217	3	1.57898	1.89996	3738.8	0	POLR2I	PPP1CA	TCEB2
MORF_AP3D1	22676	165	128	2	0.931381	2.14735	4246.41	0	HAX1	POLR2I
MORF_ARAF1	22676	165	78	3	0.56756	5.28578	343.711	0	CNTN1	LGALS9	PCBP3
MORF_ARL3	22676	165	307	5	2.23386	2.23828	1318.34	0	MYT1	PAX6	PRKACA	RORB	RPS6KA5
MORF_ATF2	22676	165	332	4	2.41577	1.65579	3968.36	0	MYT1	PAX6	RORB	RPS6KA5
MORF_BMI1	22676	165	80	2	0.582113	3.43576	2049.97	0	DKC1	PCBP3
MORF_BMPR2	22676	165	53	0	0.38565	0	17779	0
MORF_BUB1B	22676	165	66	0	0.480243	0	17779	0
MORF_CAMK4	22676	165	294	5	2.13927	2.33725	1140.46	0	MYT1	NOVA1	PAX6	RORB	RPS6KA5
MORF_CASP10	22676	165	117	2	0.851341	2.34924	3723.31	0	PRKACA	RPS6KA5
MORF_CASP2	22676	165	103	3	0.749471	4.00282	701.409	0	CNTN1	PCBP3	TCF7
MORF_CD8A	22676	165	127	2	0.924105	2.16426	4198.65	0	MYT1	RORB
MORF_CDC10	22676	165	143	0	1.04053	0	17779	0
MORF_CDC16	22676	165	73	2	0.531178	3.76521	1760.55	0	DDX19B	DKC1
MORF_CDC2L5	22676	165	140	1	1.0187	0.981645	11403.7	0	PCBP3
MORF_CDH4	22676	165	140	2	1.0187	1.96329	4820.86	0	PAX6	RORB
MORF_CDK2	22676	165	71	0	0.516626	0	17779	0
MORF_CNTN1	22676	165	108	2	0.785853	2.54501	3300.82	0	CNTN1	PCBP3
MORF_CSNK1D	22676	165	70	1	0.509349	1.96329	7124.05	0	PCBP3
MORF_CSNK2B	22676	165	287	9	2.08833	4.30966	4.68309	0	CDK4	CLPP	DDX1	DDX19B	HAX1	LARP1	PHB2	POLR2I	PPP1CA
MORF_CTSB	22676	165	190	3	1.38252	2.16995	2864.49	0	MYT1	PAX6	RORB
MORF_CUL1	22676	165	71	1	0.516626	1.93564	7201.82	0	POLR2I
MORF_DAP	22676	165	78	1	0.56756	1.76193	7730.64	0	PPP1CA
MORF_DAP3	22676	165	193	3	1.40435	2.13622	2958.38	0	HAX1	PHB2	POLR2I
MORF_DCC	22676	165	113	2	0.822235	2.43239	3534.75	0	MYT1	ZNF10
MORF_DDB1	22676	165	241	3	1.75362	1.71075	4558.28	0	PCBP3	PHB2	TAF9
MORF_DDX11	22676	165	156	2	1.13512	1.76193	5585.23	0	PCBP3	TCF7
MORF_DEAF1	22676	165	56	1	0.407479	2.45411	5973.68	0	DKC1
MORF_DEK	22676	165	262	3	1.90642	1.57363	5293.83	0	LSM7	PHB2	POLR2I
MORF_DMPK	22676	165	176	2	1.28065	1.56171	6525.78	0	PAX6	RORB
MORF_EI24	22676	165	142	5	1.03325	4.8391	68.6933	0	DDX19B	DKC1	HAX1	LARP1	POLR2I
MORF_EIF3S2	22676	165	244	7	1.77545	3.94267	37.5626	0	CLPP	DDX19B	DKC1	LSM7	PHB2	POLR2I	YBX1
MORF_EIF3S6	22676	165	121	1	0.880446	1.13579	10448.8	0	NPM1
MORF_EIF4A2	22676	165	137	3	0.996869	3.00942	1395.51	0	LSM7	NPM1	YBX1
MORF_EIF4E	22676	165	84	1	0.611219	1.63608	8162.94	0	NUP93
MORF_EPHA7	22676	165	140	2	1.0187	1.96329	4820.86	0	MYT1	TCF21
MORF_ERCC4	22676	165	326	5	2.37211	2.10783	1603.92	0	MYT1	NOVA1	PAX6	RORB	RPS6KA5
MORF_ERH	22676	165	114	3	0.829511	3.61659	900.927	0	HAX1	PHB2	POLR2I
MORF_ESR1	22676	165	172	1	1.25154	0.799013	12740.4	0	PRKACA
MORF_ETV3	22676	165	64	0	0.465691	0	17779	0
MORF_FANCG	22676	165	166	1	1.20788	0.827893	12513	0	PCBP3
MORF_FBL	22676	165	139	4	1.01142	3.95483	335.4	0	LSM7	PHB2	POLR2I	YBX1
MORF_FLT1	22676	165	126	0	0.916828	0	17779	0
MORF_FOSL1	22676	165	409	4	2.97605	1.34406	6174.87	0	MYT1	PAX6	RORB	RPS6KA5
MORF_FRK	22676	165	111	2	0.807682	2.47622	3440.92	0	MYT1	TCF21
MORF_FSHR	22676	165	282	4	2.05195	1.94937	2677.79	0	MYT1	PAX6	RORB	RPS6KA5
MORF_G22P1	22676	165	171	5	1.24427	4.01843	148.983	0	LSM7	NPM1	PHB2	POLR2I	YBX1
MORF_GMPS	22676	165	53	2	0.38565	5.18605	1012.77	0	CDK4	DDX1
MORF_GNB1	22676	165	303	6	2.20475	2.72139	422.51	0	CLPP	DDX19B	DKC1	HAX1	LSM7	PHB2
MORF_GSPT1	22676	165	49	3	0.356544	8.4141	96.9668	0	CDK4	DDX1	LARP1
MORF_HEAB	22676	165	81	0	0.58939	0	17779	0
MORF_IFNA1	22676	165	207	2	1.50622	1.32783	7923	0	PAX6	RORB
MORF_IKBKG	22676	165	137	2	0.996869	2.00628	4677.13	0	CNTN1	PCBP3
MORF_IL13	22676	165	233	1	1.6954	0.58983	14564.7	0	PRKACA
MORF_IL16	22676	165	242	3	1.76089	1.70368	4593.02	0	PAX6	RORB	RPS6KA5
MORF_IL4	22676	165	196	1	1.42618	0.701175	13556.6	0	PAX6
MORF_IL9	22676	165	94	1	0.683983	1.46202	8842.74	0	TCF21
MORF_ITGA2	22676	165	57	0	0.414756	0	17779	0
MORF_JAG1	22676	165	94	1	0.683983	1.46202	8842.74	0	PRKACA
MORF_JAK3	22676	165	96	1	0.698536	1.43157	8972.85	0	PCBP3
MORF_JUND	22676	165	64	0	0.465691	0	17779	0
MORF_KDR	22676	165	95	0	0.691259	0	17779	0
MORF_LCAT	22676	165	134	2	0.97504	2.0512	4533.43	0	SOX12	TCF21
MORF_LMO1	22676	165	50	0	0.363821	0	17779	0
MORF_LTK	22676	165	147	1	1.06963	0.9349	11723.4	0	PCBP3
MORF_MAGEA8	22676	165	263	4	1.9137	2.09019	2237.67	0	MYT1	PAX6	RORB	RPS6KA5
MORF_MAGEA9	22676	165	428	6	3.11431	1.92659	1656.56	0	CRYM	MYT1	NOVA1	PAX6	RORB	RPS6KA5
MORF_MAP2K2	22676	165	131	2	0.95321	2.09817	4389.83	0	HAX1	POLR2I
MORF_MAP2K7	22676	165	185	3	1.34614	2.2286	2710.12	0	MYT1	PAX6	RORB
MORF_MAP3K14	22676	165	121	1	0.880446	1.13579	10448.8	0	LDB2
MORF_MBD4	22676	165	86	2	0.625772	3.19605	2306.9	0	PPP1CA	PSMC2
MORF_MLLT10	22676	165	305	5	2.21931	2.25296	1290.04	0	MYT1	NOVA1	PAX6	RORB	RPS6KA5
MORF_MTA1	22676	165	102	1	0.742194	1.34736	9352.01	0	POLR2I
MORF_MYL3	22676	165	71	0	0.516626	0	17779	0
MORF_MYST2	22676	165	68	3	0.494796	6.0631	238.618	0	CNTN1	LGALS9	PCBP3
MORF_NME2	22676	165	154	2	1.12057	1.78481	5490.06	0	NPM1	TCEB2
MORF_NOS2A	22676	165	291	4	2.11744	1.88908	2897.05	0	MYT1	PAX6	RORB	RPS6KA5
MORF_NPM1	22676	165	162	3	1.17878	2.54501	2038.61	0	NPM1	PHB2	YBX1
MORF_ORC1L	22676	165	69	2	0.502073	3.98349	1600.88	0	CNTN1	PCBP3
MORF_PAPSS1	22676	165	101	0	0.734918	0	17779	0
MORF_PAX7	22676	165	269	2	1.95736	1.02179	10398.4	0	MYT1	PAX6
MORF_PDCD1	22676	165	73	1	0.531178	1.88261	7355.67	0	PAX6
MORF_PDPK1	22676	165	74	3	0.538455	5.5715	299.077	0	CNTN1	LGALS9	PCBP3
MORF_PHB	22676	165	123	1	0.894999	1.11732	10555.7	0	PCBP3
MORF_PML	22676	165	145	1	1.05508	0.947795	11633.7	0	PCBP3
MORF_PPP1CA	22676	165	169	3	1.22971	2.43959	2235.71	0	POLR2I	PPP1CA	TCEB2
MORF_PPP1CC	22676	165	164	3	1.19333	2.51397	2094.23	0	CLPP	DDX19B	DKC1
MORF_PPP2CA	22676	165	127	1	0.924105	1.08213	10764.8	0	TAF9
MORF_PPP2R4	22676	165	50	2	0.363821	5.49721	913.013	0	PSMB5	TCEB2
MORF_PPP2R5B	22676	165	175	1	1.27337	0.785316	12850.5	0	RPS6KA5
MORF_PPP2R5E	22676	165	82	2	0.596666	3.35196	2134.77	0	PSMC2	TAF9
MORF_PPP5C	22676	165	90	1	0.654877	1.527	8576.75	0	PIK3R2
MORF_PPP6C	22676	165	103	3	0.749471	4.00282	701.409	0	PPP1CA	PSME1	TCEB2
MORF_PRKACA	22676	165	111	1	0.807682	1.23811	9890.52	0	PRKACA
MORF_PRKAG1	22676	165	219	1	1.59354	0.627536	14215	0	TAF9
MORF_PRKAR1A	22676	165	142	1	1.03325	0.967819	11496.7	0	PPP1CA
MORF_PRKCA	22676	165	183	3	1.33158	2.25296	2649.14	0	MYT1	PAX6	RORB
MORF_PTEN	22676	165	85	1	0.618495	1.61683	8233.17	0	RPS6KA5
MORF_PTPN11	22676	165	108	4	0.785853	5.09001	143.346	0	CDK4	DDX1	DDX19B	LARP1
MORF_PTPN9	22676	165	61	2	0.443861	4.50591	1295.85	0	CNTN1	PCBP3
MORF_PTPRB	22676	165	257	4	1.87004	2.13899	2105.62	0	MYT1	PAX6	RORB	RPS6KA5
MORF_PTPRR	22676	165	103	2	0.749471	2.66855	3069.28	0	PAX6	RORB
MORF_RAB11A	22676	165	59	1	0.429309	2.32933	6230.15	0	PSMC2
MORF_RAB1A	22676	165	194	2	1.41162	1.41681	7347.89	0	PSMC2	TAF9
MORF_RAB3A	22676	165	89	0	0.647601	0	17779	0
MORF_RAB5A	22676	165	97	2	0.705812	2.83361	2795.29	0	PSMC2	TCEB2
MORF_RAB6A	22676	165	67	0	0.48752	0	17779	0
MORF_RAC1	22676	165	211	2	1.53532	1.30266	8096.43	0	POLR2I	PSMC2
MORF_RAF1	22676	165	110	1	0.800406	1.24937	9832.42	0	TAF9
MORF_RAGE	22676	165	148	3	1.07691	2.78575	1666.03	0	CNTN1	PCBP3	TCF7
MORF_RAN	22676	165	268	6	1.95008	3.0768	246.548	0	HAX1	NPM1	PHB2	POLR2I	PPP1CA	YBX1
MORF_RAP1A	22676	165	139	0	1.01142	0	17779	0
MORF_RBBP8	22676	165	213	1	1.54988	0.645213	14053.8	0	PCBP3
MORF_RBM8A	22676	165	85	4	0.618495	6.46731	61.5801	0	CNTN1	PCBP3	TAGLN3	TCF7
MORF_REV3L	22676	165	57	0	0.414756	0	17779	0
MORF_RUNX1	22676	165	150	0	1.09146	0	17779	0
MORF_SART1	22676	165	63	0	0.458414	0	17779	0
MORF_SKP1A	22676	165	202	2	1.46984	1.3607	7703.83	0	PPP1CA	PSMC2
MORF_SNRP70	22676	165	61	1	0.443861	2.25296	6398.05	0	SRF
MORF_SS18	22676	165	61	2	0.443861	4.50591	1295.85	0	PIK3R2	TAF9
MORF_SUPT3H	22676	165	332	5	2.41577	2.06973	1700.28	0	MYT1	NOVA1	PAX6	RORB	RPS6KA5
MORF_THPO	22676	165	129	1	0.938658	1.06535	10867.1	0	RORB
MORF_THRA	22676	165	54	0	0.392926	0	17779	0
MORF_TNFRSF25	22676	165	268	3	1.95008	1.5384	5505.59	0	MYT1	PCBP3	PRKACA
MORF_TNFRSF6	22676	165	169	2	1.22971	1.62639	6199.27	0	RORB	RPS6KA5
MORF_TPR	22676	165	144	2	1.0478	1.90875	5012.43	0	PIK3R2	TAF9
MORF_TPT1	22676	165	102	2	0.742194	2.69471	3023.3	0	NPM1	YBX1
MORF_TTN	22676	165	51	2	0.371097	5.38942	945.852	0	RORB	RPS6KA5
MORF_UBE2A	22676	165	49	0	0.356544	0	17779	0
MORF_UBE2I	22676	165	238	6	1.73179	3.46463	143.178	0	LSM7	NGDN	NPM1	PHB2	POLR2I	YBX1
MORF_UBE2N	22676	165	94	2	0.683983	2.92405	2660.14	0	DDX19B	DKC1
MORF_USP5	22676	165	50	0	0.363821	0	17779	0
MORF_WNT1	22676	165	107	0	0.778576	0	17779	0
MORF_ZNF10	22676	165	54	1	0.392926	2.54501	5799.56	0	ZNF10
GCM_ATM	22676	165	27	0	0.196463	0	17779	0
GCM_BNIP1	22676	165	78	0	0.56756	0	17779	0
GCM_BAG5	22676	165	38	0	0.276504	0	17779	0
GCM_BCL2L1	22676	165	35	1	0.254675	3.92658	4012.75	0	COMMD9
GCM_BECN1	22676	165	68	0	0.494796	0	17779	0
GCM_ERBB2IP	22676	165	64	0	0.465691	0	17779	0
GCM_GSTA4	22676	165	67	0	0.48752	0	17779	0
GCM_HDAC1	22676	165	38	1	0.276504	3.61659	4311.55	0	PSME1
GCM_PSME1	22676	165	85	2	0.618495	3.23365	2263.56	0	NPM1	PSME1
GCM_RAD21	22676	165	37	0	0.269227	0	17779	0
GCM_SIRT2	22676	165	43	0	0.312886	0	17779	0
GCM_TINF2	22676	165	40	1	0.291057	3.43576	4507.16	0	COMMD9
GCM_ACTG1	22676	165	124	2	0.902276	2.21662	4055.58	0	NPM1	PSME1
GCM_AIP	22676	165	40	0	0.291057	0	17779	0
GCM_ANP32B	22676	165	36	0	0.261951	0	17779	0
GCM_APEX1	22676	165	114	3	0.829511	3.61659	900.927	0	NPM1	PSME1	TAF9
GCM_AQP4	22676	165	45	1	0.327439	3.05401	4983.91	0	ARNT2
GCM_BMPR2	22676	165	84	0	0.611219	0	17779	0
GCM_CALM1	22676	165	109	2	0.793129	2.52166	3347.43	0	DUSP26	MAPK8IP1
GCM_CASP2	22676	165	27	1	0.196463	5.09001	3183.36	0	COMMD9
GCM_CBFB	22676	165	70	1	0.509349	1.96329	7124.05	0	PSME1
GCM_CDH5	22676	165	35	0	0.254675	0	17779	0
GCM_CHUK	22676	165	72	1	0.523902	1.90875	7279.03	0	COMMD9
GCM_CRKL	22676	165	64	0	0.465691	0	17779	0
GCM_CSNK1A1	22676	165	36	0	0.261951	0	17779	0
GCM_CSNK1D	22676	165	32	0	0.232845	0	17779	0
GCM_CSNK2B	22676	165	99	3	0.720365	4.16455	635.13	0	NPM1	PSME1	YBX1
GCM_DDX11	22676	165	44	0	0.320162	0	17779	0
GCM_DDX5	22676	165	65	1	0.472967	2.11431	6726.59	0	TAF9
GCM_DEAF1	22676	165	28	0	0.20374	0	17779	0
GCM_DENR	22676	165	49	1	0.356544	2.8047	5353.02	0	COMMD9
GCM_DFFA	22676	165	129	1	0.938658	1.06535	10867.1	0	COMMD9
GCM_DLG1	22676	165	78	0	0.56756	0	17779	0
GCM_DPF2	22676	165	32	0	0.232845	0	17779	0
GCM_ERCC4	22676	165	29	0	0.211016	0	17779	0
GCM_FANCC	22676	165	124	0	0.902276	0	17779	0
GCM_FANCL	22676	165	24	0	0.174634	0	17779	0
GCM_FCGR2B	22676	165	38	0	0.276504	0	17779	0
GCM_GSPT1	22676	165	167	1	1.21516	0.822936	12551.6	0	COMMD9
GCM_HBP1	22676	165	69	1	0.502073	1.99174	7045.71	0	COMMD9
GCM_HMGA2	22676	165	122	0	0.887723	0	17779	0
GCM_IL6ST	22676	165	54	0	0.392926	0	17779	0
GCM_ING1	22676	165	66	1	0.480243	2.08228	6807.25	0	COMMD9
GCM_LTK	22676	165	46	0	0.334715	0	17779	0
GCM_MAP1B	22676	165	65	2	0.472967	4.22862	1445.84	0	CELF3	DUSP26
GCM_MAP4K4	22676	165	171	1	1.24427	0.803686	12703.2	0	ARNT2
GCM_MAPK10	22676	165	82	1	0.596666	1.67598	8020.93	0	ARNT2
GCM_MAX	22676	165	30	0	0.218292	0	17779	0
GCM_MLL	22676	165	173	1	1.25882	0.794395	12777.4	0	COMMD9
GCM_MSN	22676	165	28	2	0.20374	9.81645	312.433	0	PSME1	TAF9
GCM_MYCL1	22676	165	25	0	0.18191	0	17779	0
GCM_MYST2	22676	165	173	1	1.25882	0.794395	12777.4	0	COMMD9
GCM_NCAM1	22676	165	128	0	0.931381	0	17779	0
GCM_NF2	22676	165	301	2	2.1902	0.913158	11486	0	COMMD9	MAPK8IP1
GCM_NPM1	22676	165	116	3	0.844064	3.55423	939.864	0	NPM1	PSME1	TAF9
GCM_NUMA1	22676	165	56	1	0.407479	2.45411	5973.68	0	COMMD9
GCM_PFN1	22676	165	51	1	0.371097	2.69471	5533.59	0	PSME1
GCM_PPM1D	22676	165	26	0	0.189187	0	17779	0
GCM_PPP1CC	22676	165	56	1	0.407479	2.45411	5973.68	0	NPM1
GCM_PRKAG1	22676	165	50	0	0.363821	0	17779	0
GCM_PRKCG	22676	165	62	0	0.451138	0	17779	0
GCM_PTK2	22676	165	145	0	1.05508	0	17779	0
GCM_PTPRD	22676	165	58	0	0.422032	0	17779	0
GCM_PTPRU	22676	165	54	0	0.392926	0	17779	0
GCM_RAB10	22676	165	176	0	1.28065	0	17779	0
GCM_RAF1	22676	165	43	1	0.312886	3.19605	4795.28	0	TAF9
GCM_RAN	22676	165	197	1	1.43345	0.697616	13587.6	0	MAPK8IP1
GCM_RAP2A	22676	165	34	0	0.247398	0	17779	0
GCM_RBM8A	22676	165	81	0	0.58939	0	17779	0
GCM_RING1	22676	165	110	0	0.800406	0	17779	0
GCM_SMARCC1	22676	165	37	1	0.269227	3.71433	4212.67	0	TAF9
GCM_SMARCD1	22676	165	104	0	0.756747	0	17779	0
GCM_SMO	22676	165	60	0	0.436585	0	17779	0
GCM_SUFU	22676	165	77	0	0.560284	0	17779	0
GCM_SUPT4H1	22676	165	58	0	0.422032	0	17779	0
GCM_TEC	22676	165	32	0	0.232845	0	17779	0
GCM_TPR	22676	165	32	0	0.232845	0	17779	0
GCM_TPT1	22676	165	70	1	0.509349	1.96329	7124.05	0	NPM1
GCM_UBE2N	22676	165	155	1	1.12784	0.886647	12069.3	0	COMMD9
GCM_USP6	22676	165	69	0	0.502073	0	17779	0
GCM_VAV1	22676	165	47	0	0.341992	0	17779	0
GCM_ZNF198	22676	165	118	0	0.858617	0	17779	0
CAR_HPX	22676	165	73	1	0.531178	1.88261	7355.67	0	C8A
CAR_IGFBP1	22676	165	57	1	0.414756	2.41106	6059.79	0	C8A
CAR_MLANA	22676	165	43	2	0.312886	6.39211	695.437	0	PAX6	PCBP3
CAR_MYST2	22676	165	27	1	0.196463	5.09001	3183.36	0	PCBP3
CAR_TNFRSF25	22676	165	30	1	0.218292	4.58101	3500.05	0	PCBP3
CAR_WBSCR22	22676	165	36	1	0.261951	3.81751	4113.08	0	PCBP3
GNF2_ATM	22676	165	30	0	0.218292	0	17779	0
GNF2_BNIP2	22676	165	34	0	0.247398	0	17779	0
GNF2_BNIP3L	22676	165	68	0	0.494796	0	17779	0
GNF2_BUB1	22676	165	26	1	0.189187	5.28578	3076.25	0	GMNN
GNF2_BUB3	22676	165	28	0	0.20374	0	17779	0
GNF2_CARD15	22676	165	70	0	0.509349	0	17779	0
GNF2_CDC20	22676	165	56	1	0.407479	2.45411	5973.68	0	GMNN
GNF2_CDC2	22676	165	62	0	0.451138	0	17779	0
GNF2_CENPE	22676	165	41	0	0.298333	0	17779	0
GNF2_CENPF	22676	165	62	0	0.451138	0	17779	0
GNF2_CCNA1	22676	165	66	0	0.480243	0	17779	0
GNF2_CCNA2	22676	165	68	1	0.494796	2.02103	6966.8	0	GMNN
GNF2_CCNB2	22676	165	57	1	0.414756	2.41106	6059.79	0	GMNN
GNF2_ESPL1	22676	165	35	0	0.254675	0	17779	0
GNF2_FEN1	22676	165	56	2	0.407479	4.90823	1116.13	0	DKC1	GMNN
GNF2_GSTM1	22676	165	109	2	0.793129	2.52166	3347.43	0	C8A	SLC38A3
GNF2_H2AFX	22676	165	31	0	0.225569	0	17779	0
GNF2_HPX	22676	165	135	2	0.982316	2.036	4581.32	0	C8A	SLC38A3
GNF2_HAT1	22676	165	50	0	0.363821	0	17779	0
GNF2_HDAC1	22676	165	110	0	0.800406	0	17779	0
GNF2_TDG	22676	165	35	0	0.254675	0	17779	0
GNF2_MLH1	22676	165	42	1	0.305609	3.27215	4699.94	0	DKC1
GNF2_MSH2	22676	165	28	1	0.20374	4.90823	3289.69	0	DKC1
GNF2_MSH6	22676	165	31	0	0.225569	0	17779	0
GNF2_PRDX2	22676	165	31	0	0.225569	0	17779	0
GNF2_PCNA	22676	165	68	1	0.494796	2.02103	6966.8	0	GMNN
GNF2_RAD23A	22676	165	69	0	0.502073	0	17779	0
GNF2_RFC3	22676	165	41	0	0.298333	0	17779	0
GNF2_RFC4	22676	165	60	2	0.436585	4.58101	1259.2	0	DKC1	GMNN
GNF2_RPA1	22676	165	28	0	0.20374	0	17779	0
GNF2_RRM1	22676	165	88	1	0.640325	1.56171	8440.82	0	GMNN
GNF2_RRM2	22676	165	40	1	0.291057	3.43576	4507.16	0	GMNN
GNF2_SMC1L1	22676	165	27	0	0.196463	0	17779	0
GNF2_SMC2L1	22676	165	33	0	0.240122	0	17779	0
GNF2_SMC4L1	22676	165	84	2	0.611219	3.27215	2220.43	0	DKC1	GMNN
GNF2_TST	22676	165	104	1	0.756747	1.32145	9474.75	0	SLC38A3
GNF2_XRCC5	22676	165	75	1	0.545731	1.8324	7507.3	0	PSMC2
GNF2_AF1Q	22676	165	25	0	0.18191	0	17779	0
GNF2_ANK1	22676	165	74	0	0.538455	0	17779	0
GNF2_ANP32B	22676	165	37	0	0.269227	0	17779	0
GNF2_APEX1	22676	165	92	2	0.66943	2.98762	2570.81	0	DKC1	LSM7
GNF2_BUB1B	22676	165	49	1	0.356544	2.8047	5353.02	0	GMNN
GNF2_CASP1	22676	165	111	0	0.807682	0	17779	0
GNF2_CASP4	22676	165	24	1	0.174634	5.72626	2859.69	0	ZFP36L2
GNF2_CASP8	22676	165	27	0	0.196463	0	17779	0
GNF2_CBFB	22676	165	30	0	0.218292	0	17779	0
GNF2_CD14	22676	165	35	0	0.254675	0	17779	0
GNF2_CD1D	22676	165	45	0	0.327439	0	17779	0
GNF2_CD33	22676	165	52	0	0.378374	0	17779	0
GNF2_CD48	22676	165	32	0	0.232845	0	17779	0
GNF2_CD53	22676	165	58	1	0.422032	2.36949	6145.28	0	PSME1
GNF2_CD7	22676	165	40	0	0.291057	0	17779	0
GNF2_CD97	22676	165	38	0	0.276504	0	17779	0
GNF2_CDC27	22676	165	60	0	0.436585	0	17779	0
GNF2_CDH11	22676	165	25	1	0.18191	5.49721	2968.37	0	COL3A1
GNF2_CDH3	22676	165	27	0	0.196463	0	17779	0
GNF2_CDKN1C	22676	165	27	0	0.196463	0	17779	0
GNF2_CEBPA	22676	165	64	1	0.465691	2.14735	6645.35	0	SLC38A3
GNF2_CKS1B	22676	165	37	0	0.269227	0	17779	0
GNF2_CKS2	22676	165	50	1	0.363821	2.74861	5443.63	0	GMNN
GNF2_CYP2B6	22676	165	49	0	0.356544	0	17779	0
GNF2_DAP3	22676	165	119	0	0.865893	0	17779	0
GNF2_DDX5	22676	165	63	1	0.458414	2.18143	6563.52	0	ZNF394
GNF2_DEK	22676	165	58	1	0.422032	2.36949	6145.28	0	DKC1
GNF2_DENR	22676	165	51	0	0.371097	0	17779	0
GNF2_DNM1	22676	165	73	2	0.531178	3.76521	1760.55	0	ARNT2	TAGLN3
GNF2_EGFR	22676	165	32	0	0.232845	0	17779	0
GNF2_EIF3S6	22676	165	121	2	0.880446	2.27158	3912.88	0	LSM7	NPM1
GNF2_ELAC2	22676	165	46	0	0.334715	0	17779	0
GNF2_FBL	22676	165	147	3	1.06963	2.8047	1640.6	0	DKC1	LSM7	NPM1
GNF2_FGR	22676	165	32	0	0.232845	0	17779	0
GNF2_FOS	22676	165	41	0	0.298333	0	17779	0
GNF2_G22P1	22676	165	36	0	0.261951	0	17779	0
GNF2_GLTSCR2	22676	165	31	0	0.225569	0	17779	0
GNF2_HCK	22676	165	94	0	0.683983	0	17779	0
GNF2_HLA-C	22676	165	47	0	0.341992	0	17779	0
GNF2_HMMR	22676	165	47	1	0.341992	2.92405	5169.81	0	GMNN
GNF2_HPN	22676	165	133	2	0.967763	2.06662	4485.55	0	C8A	SLC38A3
GNF2_ICAM3	22676	165	39	0	0.28378	0	17779	0
GNF2_IGF1	22676	165	26	0	0.189187	0	17779	0
GNF2_IGFBP1	22676	165	35	0	0.254675	0	17779	0
GNF2_IL2RB	22676	165	47	0	0.341992	0	17779	0
GNF2_INPP5D	22676	165	43	1	0.312886	3.19605	4795.28	0	PSME1
GNF2_ITGAL	22676	165	55	0	0.400203	0	17779	0
GNF2_ITGB2	22676	165	57	0	0.414756	0	17779	0
GNF2_JAK1	22676	165	32	0	0.232845	0	17779	0
GNF2_KISS1	22676	165	49	0	0.356544	0	17779	0
GNF2_KPNB1	22676	165	72	0	0.523902	0	17779	0
GNF2_LCAT	22676	165	124	2	0.902276	2.21662	4055.58	0	C8A	SLC38A3
GNF2_LYN	22676	165	27	0	0.196463	0	17779	0
GNF2_MAP2K3	22676	165	75	0	0.545731	0	17779	0
GNF2_MAPT	22676	165	41	1	0.298333	3.35196	4603.9	0	ARNT2
GNF2_MATK	22676	165	25	0	0.18191	0	17779	0
GNF2_MBD4	22676	165	25	1	0.18191	5.49721	2968.37	0	PFDN5
GNF2_MCL1	22676	165	57	0	0.414756	0	17779	0
GNF2_MCM4	22676	165	53	1	0.38565	2.59302	5711.55	0	GMNN
GNF2_MCM5	22676	165	61	1	0.443861	2.25296	6398.05	0	DKC1
GNF2_MKI67	22676	165	28	0	0.20374	0	17779	0
GNF2_MLF1	22676	165	87	0	0.633048	0	17779	0
GNF2_MMP1	22676	165	32	0	0.232845	0	17779	0
GNF2_MMP11	22676	165	42	0	0.305609	0	17779	0
GNF2_MSN	22676	165	24	0	0.174634	0	17779	0
GNF2_MYD88	22676	165	60	0	0.436585	0	17779	0
GNF2_MYL2	22676	165	32	1	0.232845	4.2947	3707.37	0	ACTC1
GNF2_MYL3	22676	165	31	1	0.225569	4.43324	3604.08	0	ACTC1
GNF2_NPM1	22676	165	72	3	0.523902	5.72626	278.062	0	DKC1	LSM7	NPM1
GNF2_NS	22676	165	40	1	0.291057	3.43576	4507.16	0	NPM1
GNF2_PA2G4	22676	165	79	3	0.574837	5.21887	355.413	0	CDK4	DKC1	GMNN
GNF2_PAK2	22676	165	28	0	0.20374	0	17779	0
GNF2_PCAF	22676	165	36	0	0.261951	0	17779	0
GNF2_PECAM1	22676	165	56	0	0.407479	0	17779	0
GNF2_PPP6C	22676	165	39	0	0.28378	0	17779	0
GNF2_PTPN4	22676	165	51	0	0.371097	0	17779	0
GNF2_PTPN6	22676	165	47	0	0.341992	0	17779	0
GNF2_PTPRC	22676	165	68	1	0.494796	2.02103	6966.8	0	ZNF394
GNF2_PTX3	22676	165	36	1	0.261951	3.81751	4113.08	0	COL3A1
GNF2_RAB3A	22676	165	37	2	0.269227	7.42867	527.581	0	ARNT2	TAGLN3
GNF2_RAB7L1	22676	165	34	0	0.247398	0	17779	0
GNF2_RAN	22676	165	86	0	0.625772	0	17779	0
GNF2_RAP1B	22676	165	36	0	0.261951	0	17779	0
GNF2_RBBP6	22676	165	70	0	0.509349	0	17779	0
GNF2_RTN1	22676	165	52	0	0.378374	0	17779	0
GNF2_S100A4	22676	165	47	0	0.341992	0	17779	0
GNF2_SELL	22676	165	47	0	0.341992	0	17779	0
GNF2_SERPINB5	22676	165	28	0	0.20374	0	17779	0
GNF2_SERPINI2	22676	165	25	0	0.18191	0	17779	0
GNF2_SNRK	22676	165	28	0	0.20374	0	17779	0
GNF2_SPI1	22676	165	34	0	0.247398	0	17779	0
GNF2_SPINK1	22676	165	27	0	0.196463	0	17779	0
GNF2_SPRR1B	22676	165	25	0	0.18191	0	17779	0
GNF2_SPTA1	22676	165	81	0	0.58939	0	17779	0
GNF2_SPTB	22676	165	74	0	0.538455	0	17779	0
GNF2_ST13	22676	165	64	2	0.465691	4.2947	1407.85	0	LSM7	NPM1
GNF2_STAT6	22676	165	79	0	0.574837	0	17779	0
GNF2_TAL1	22676	165	73	0	0.531178	0	17779	0
GNF2_TIMP2	22676	165	46	0	0.334715	0	17779	0
GNF2_TM4SF2	22676	165	26	1	0.189187	5.28578	3076.25	0	TAGLN3
GNF2_TNFRSF1B	22676	165	65	0	0.472967	0	17779	0
GNF2_TNFSF10	22676	165	30	0	0.218292	0	17779	0
GNF2_TPT1	22676	165	38	0	0.276504	0	17779	0
GNF2_TTK	22676	165	39	1	0.28378	3.52385	4409.71	0	GMNN
GNF2_TTN	22676	165	26	0	0.189187	0	17779	0
GNF2_TYK2	22676	165	33	0	0.240122	0	17779	0
GNF2_UBE2I	22676	165	44	1	0.320162	3.12342	4889.94	0	LSM7
GNF2_VAV1	22676	165	36	0	0.261951	0	17779	0
GNF2_ZAP70	22676	165	27	1	0.196463	5.09001	3183.36	0	TXK
KEGG_GLYCOLYSIS_GLUCONEOGENESIS	22676	165	62	0	0.451138	0	17779	0
KEGG_CITRATE_CYCLE_TCA_CYCLE	22676	165	32	0	0.232845	0	17779	0
KEGG_PENTOSE_PHOSPHATE_PATHWAY	22676	165	27	0	0.196463	0	17779	0
KEGG_PENTOSE_AND_GLUCURONATE_INTERCONVERSIONS	22676	165	28	0	0.20374	0	17779	0
KEGG_FRUCTOSE_AND_MANNOSE_METABOLISM	22676	165	34	0	0.247398	0	17779	0
KEGG_GALACTOSE_METABOLISM	22676	165	26	0	0.189187	0	17779	0
KEGG_ASCORBATE_AND_ALDARATE_METABOLISM	22676	165	25	0	0.18191	0	17779	0
KEGG_FATTY_ACID_METABOLISM	22676	165	42	0	0.305609	0	17779	0
KEGG_STEROID_BIOSYNTHESIS	22676	165	17	0	0.123699	0	17779	0
KEGG_PRIMARY_BILE_ACID_BIOSYNTHESIS	22676	165	16	0	0.116423	0	17779	0
KEGG_STEROID_HORMONE_BIOSYNTHESIS	22676	165	55	0	0.400203	0	17779	0
KEGG_OXIDATIVE_PHOSPHORYLATION	22676	165	135	0	0.982316	0	17779	0
KEGG_PURINE_METABOLISM	22676	165	159	2	1.15695	1.72868	5727.67	0	POLR1C	POLR2I
KEGG_PYRIMIDINE_METABOLISM	22676	165	98	2	0.713089	2.8047	2840.63	0	POLR1C	POLR2I
KEGG_ALANINE_ASPARTATE_AND_GLUTAMATE_METABOLISM	22676	165	32	0	0.232845	0	17779	0
KEGG_GLYCINE_SERINE_AND_THREONINE_METABOLISM	22676	165	31	1	0.225569	4.43324	3604.08	0	PHGDH
KEGG_CYSTEINE_AND_METHIONINE_METABOLISM	22676	165	34	0	0.247398	0	17779	0
KEGG_VALINE_LEUCINE_AND_ISOLEUCINE_DEGRADATION	22676	165	44	0	0.320162	0	17779	0
KEGG_VALINE_LEUCINE_AND_ISOLEUCINE_BIOSYNTHESIS	22676	165	11	0	0.0800406	0	17779	0
KEGG_LYSINE_DEGRADATION	22676	165	44	0	0.320162	0	17779	0
KEGG_ARGININE_AND_PROLINE_METABOLISM	22676	165	54	0	0.392926	0	17779	0
KEGG_HISTIDINE_METABOLISM	22676	165	29	0	0.211016	0	17779	0
KEGG_TYROSINE_METABOLISM	22676	165	42	0	0.305609	0	17779	0
KEGG_PHENYLALANINE_METABOLISM	22676	165	18	0	0.130975	0	17779	0
KEGG_TRYPTOPHAN_METABOLISM	22676	165	40	0	0.291057	0	17779	0
KEGG_BETA_ALANINE_METABOLISM	22676	165	22	0	0.160081	0	17779	0
KEGG_TAURINE_AND_HYPOTAURINE_METABOLISM	22676	165	10	0	0.0727642	0	17779	0
KEGG_SELENOAMINO_ACID_METABOLISM	22676	165	26	0	0.189187	0	17779	0
KEGG_GLUTATHIONE_METABOLISM	22676	165	50	0	0.363821	0	17779	0
KEGG_STARCH_AND_SUCROSE_METABOLISM	22676	165	52	0	0.378374	0	17779	0
KEGG_N_GLYCAN_BIOSYNTHESIS	22676	165	46	0	0.334715	0	17779	0
KEGG_OTHER_GLYCAN_DEGRADATION	22676	165	16	0	0.116423	0	17779	0
KEGG_O_GLYCAN_BIOSYNTHESIS	22676	165	30	0	0.218292	0	17779	0
KEGG_AMINO_SUGAR_AND_NUCLEOTIDE_SUGAR_METABOLISM	22676	165	44	0	0.320162	0	17779	0
KEGG_GLYCOSAMINOGLYCAN_DEGRADATION	22676	165	21	1	0.152805	6.5443	2528.89	0	HYAL2
KEGG_GLYCOSAMINOGLYCAN_BIOSYNTHESIS_CHONDROITIN_SULFATE	22676	165	22	0	0.160081	0	17779	0
KEGG_GLYCOSAMINOGLYCAN_BIOSYNTHESIS_KERATAN_SULFATE	22676	165	15	0	0.109146	0	17779	0
KEGG_GLYCOSAMINOGLYCAN_BIOSYNTHESIS_HEPARAN_SULFATE	22676	165	26	0	0.189187	0	17779	0
KEGG_GLYCEROLIPID_METABOLISM	22676	165	49	0	0.356544	0	17779	0
KEGG_INOSITOL_PHOSPHATE_METABOLISM	22676	165	54	0	0.392926	0	17779	0
KEGG_GLYCOSYLPHOSPHATIDYLINOSITOL_GPI_ANCHOR_BIOSYNTHESIS	22676	165	25	0	0.18191	0	17779	0
KEGG_GLYCEROPHOSPHOLIPID_METABOLISM	22676	165	77	0	0.560284	0	17779	0
KEGG_ETHER_LIPID_METABOLISM	22676	165	33	0	0.240122	0	17779	0
KEGG_ARACHIDONIC_ACID_METABOLISM	22676	165	58	1	0.422032	2.36949	6145.28	0	PTGIS
KEGG_LINOLEIC_ACID_METABOLISM	22676	165	29	0	0.211016	0	17779	0
KEGG_ALPHA_LINOLENIC_ACID_METABOLISM	22676	165	19	0	0.138252	0	17779	0
KEGG_SPHINGOLIPID_METABOLISM	22676	165	40	0	0.291057	0	17779	0
KEGG_GLYCOSPHINGOLIPID_BIOSYNTHESIS_LACTO_AND_NEOLACTO_SERIES	22676	165	26	0	0.189187	0	17779	0
KEGG_GLYCOSPHINGOLIPID_BIOSYNTHESIS_GLOBO_SERIES	22676	165	14	0	0.10187	0	17779	0
KEGG_GLYCOSPHINGOLIPID_BIOSYNTHESIS_GANGLIO_SERIES	22676	165	15	0	0.109146	0	17779	0
KEGG_PYRUVATE_METABOLISM	22676	165	40	0	0.291057	0	17779	0
KEGG_GLYOXYLATE_AND_DICARBOXYLATE_METABOLISM	22676	165	16	0	0.116423	0	17779	0
KEGG_PROPANOATE_METABOLISM	22676	165	33	0	0.240122	0	17779	0
KEGG_BUTANOATE_METABOLISM	22676	165	34	0	0.247398	0	17779	0
KEGG_ONE_CARBON_POOL_BY_FOLATE	22676	165	17	0	0.123699	0	17779	0
KEGG_RIBOFLAVIN_METABOLISM	22676	165	16	0	0.116423	0	17779	0
KEGG_NICOTINATE_AND_NICOTINAMIDE_METABOLISM	22676	165	24	0	0.174634	0	17779	0
KEGG_PANTOTHENATE_AND_COA_BIOSYNTHESIS	22676	165	16	0	0.116423	0	17779	0
KEGG_FOLATE_BIOSYNTHESIS	22676	165	11	0	0.0800406	0	17779	0
KEGG_RETINOL_METABOLISM	22676	165	64	0	0.465691	0	17779	0
KEGG_PORPHYRIN_AND_CHLOROPHYLL_METABOLISM	22676	165	41	0	0.298333	0	17779	0
KEGG_TERPENOID_BACKBONE_BIOSYNTHESIS	22676	165	15	0	0.109146	0	17779	0
KEGG_LIMONENE_AND_PINENE_DEGRADATION	22676	165	10	0	0.0727642	0	17779	0
KEGG_NITROGEN_METABOLISM	22676	165	23	0	0.167358	0	17779	0
KEGG_SULFUR_METABOLISM	22676	165	13	0	0.0945934	0	17779	0
KEGG_AMINOACYL_TRNA_BIOSYNTHESIS	22676	165	41	0	0.298333	0	17779	0
KEGG_METABOLISM_OF_XENOBIOTICS_BY_CYTOCHROME_P450	22676	165	70	0	0.509349	0	17779	0
KEGG_DRUG_METABOLISM_CYTOCHROME_P450	22676	165	72	0	0.523902	0	17779	0
KEGG_DRUG_METABOLISM_OTHER_ENZYMES	22676	165	51	0	0.371097	0	17779	0
KEGG_BIOSYNTHESIS_OF_UNSATURATED_FATTY_ACIDS	22676	165	22	0	0.160081	0	17779	0
KEGG_ABC_TRANSPORTERS	22676	165	44	1	0.320162	3.12342	4889.94	0	ABCA2
KEGG_RIBOSOME	22676	165	88	0	0.640325	0	17779	0
KEGG_RNA_DEGRADATION	22676	165	59	1	0.429309	2.32933	6230.15	0	LSM7
KEGG_RNA_POLYMERASE	22676	165	29	2	0.211016	9.47795	333.992	0	POLR1C	POLR2I
KEGG_BASAL_TRANSCRIPTION_FACTORS	22676	165	36	1	0.261951	3.81751	4113.08	0	TAF9
KEGG_DNA_REPLICATION	22676	165	36	0	0.261951	0	17779	0
KEGG_SPLICEOSOME	22676	165	128	1	0.931381	1.07367	10816.1	0	LSM7
KEGG_PROTEASOME	22676	165	48	3	0.349268	8.58939	91.5131	0	PSMB5	PSMC2	PSME1
KEGG_PROTEIN_EXPORT	22676	165	24	1	0.174634	5.72626	2859.69	0	HSPA5
KEGG_PPAR_SIGNALING_PATHWAY	22676	165	69	0	0.502073	0	17779	0
KEGG_BASE_EXCISION_REPAIR	22676	165	35	0	0.254675	0	17779	0
KEGG_NUCLEOTIDE_EXCISION_REPAIR	22676	165	44	0	0.320162	0	17779	0
KEGG_MISMATCH_REPAIR	22676	165	23	0	0.167358	0	17779	0
KEGG_HOMOLOGOUS_RECOMBINATION	22676	165	28	0	0.20374	0	17779	0
KEGG_NON_HOMOLOGOUS_END_JOINING	22676	165	14	0	0.10187	0	17779	0
KEGG_MAPK_SIGNALING_PATHWAY	22676	165	267	8	1.9428	4.11776	13.8371	0	FGF7	MAP2K5	MAPK8IP1	MEF2C	NGF	PRKACA	RPS6KA5	SRF
KEGG_ERBB_SIGNALING_PATHWAY	22676	165	87	2	0.633048	3.15932	2350.43	0	NCK2	PIK3R2
KEGG_CALCIUM_SIGNALING_PATHWAY	22676	165	178	3	1.2952	2.31624	2498.71	0	EDNRB	F2R	PRKACA
KEGG_CYTOKINE_CYTOKINE_RECEPTOR_INTERACTION	22676	165	267	1	1.9428	0.51472	15278.4	0	PF4
KEGG_CHEMOKINE_SIGNALING_PATHWAY	22676	165	190	3	1.38252	2.16995	2864.49	0	PF4	PIK3R2	PRKACA
KEGG_PHOSPHATIDYLINOSITOL_SIGNALING_SYSTEM	22676	165	76	1	0.553008	1.80829	7582.29	0	PIK3R2
KEGG_NEUROACTIVE_LIGAND_RECEPTOR_INTERACTION	22676	165	272	2	1.97919	1.01052	10505.9	0	EDNRB	F2R
KEGG_CELL_CYCLE	22676	165	128	1	0.931381	1.07367	10816.1	0	CDK4
KEGG_OOCYTE_MEIOSIS	22676	165	114	3	0.829511	3.61659	900.927	0	INS	PPP1CA	PRKACA
KEGG_P53_SIGNALING_PATHWAY	22676	165	69	1	0.502073	1.99174	7045.71	0	CDK4
KEGG_UBIQUITIN_MEDIATED_PROTEOLYSIS	22676	165	138	1	1.00415	0.995872	11309.3	0	TCEB2
KEGG_SNARE_INTERACTIONS_IN_VESICULAR_TRANSPORT	22676	165	38	0	0.276504	0	17779	0
KEGG_REGULATION_OF_AUTOPHAGY	22676	165	35	1	0.254675	3.92658	4012.75	0	INS
KEGG_LYSOSOME	22676	165	121	2	0.880446	2.27158	3912.88	0	ABCA2	CTSH
KEGG_ENDOCYTOSIS	22676	165	183	1	1.33158	0.750985	13132.3	0	F2R
KEGG_PEROXISOME	22676	165	78	0	0.56756	0	17779	0
KEGG_MTOR_SIGNALING_PATHWAY	22676	165	52	2	0.378374	5.28578	979.107	0	INS	PIK3R2
KEGG_APOPTOSIS	22676	165	88	3	0.640325	4.68512	470.541	0	NGF	PIK3R2	PRKACA
KEGG_CARDIAC_MUSCLE_CONTRACTION	22676	165	80	1	0.582113	1.71788	7876.84	0	ACTC1
KEGG_VASCULAR_SMOOTH_MUSCLE_CONTRACTION	22676	165	115	2	0.836788	2.39009	3628.89	0	PPP1CA	PRKACA
KEGG_WNT_SIGNALING_PATHWAY	22676	165	151	4	1.09874	3.64054	438.711	0	FZD8	PRKACA	TBL1X	TCF7
KEGG_DORSO_VENTRAL_AXIS_FORMATION	22676	165	25	0	0.18191	0	17779	0
KEGG_NOTCH_SIGNALING_PATHWAY	22676	165	47	1	0.341992	2.92405	5169.81	0	DLL4
KEGG_HEDGEHOG_SIGNALING_PATHWAY	22676	165	56	2	0.407479	4.90823	1116.13	0	BMP8A	PRKACA
KEGG_TGF_BETA_SIGNALING_PATHWAY	22676	165	86	1	0.625772	1.59803	8302.89	0	BMP8A
KEGG_AXON_GUIDANCE	22676	165	129	2	0.938658	2.1307	4294.19	0	NCK2	SLIT3
KEGG_VEGF_SIGNALING_PATHWAY	22676	165	76	1	0.553008	1.80829	7582.29	0	PIK3R2
KEGG_FOCAL_ADHESION	22676	165	201	3	1.46256	2.0512	3213.05	0	COL3A1	PIK3R2	PPP1CA
KEGG_ECM_RECEPTOR_INTERACTION	22676	165	84	1	0.611219	1.63608	8162.94	0	COL3A1
KEGG_CELL_ADHESION_MOLECULES_CAMS	22676	165	134	1	0.97504	1.0256	11116.3	0	CNTN1
KEGG_ADHERENS_JUNCTION	22676	165	75	2	0.545731	3.66481	1842	0	SNAI2	TCF7
KEGG_TIGHT_JUNCTION	22676	165	134	1	0.97504	1.0256	11116.3	0	CDK4
KEGG_GAP_JUNCTION	22676	165	90	2	0.654877	3.05401	2482.13	0	MAP2K5	PRKACA
KEGG_COMPLEMENT_AND_COAGULATION_CASCADES	22676	165	69	2	0.502073	3.98349	1600.88	0	C8A	F2R
KEGG_ANTIGEN_PROCESSING_AND_PRESENTATION	22676	165	89	3	0.647601	4.63248	484.422	0	CIITA	HSPA5	PSME1
KEGG_RENIN_ANGIOTENSIN_SYSTEM	22676	165	17	0	0.123699	0	17779	0
KEGG_TOLL_LIKE_RECEPTOR_SIGNALING_PATHWAY	22676	165	102	2	0.742194	2.69471	3023.3	0	PIK3R2	TLR4
KEGG_NOD_LIKE_RECEPTOR_SIGNALING_PATHWAY	22676	165	62	1	0.451138	2.21662	6481.08	0	TRIP6
KEGG_RIG_I_LIKE_RECEPTOR_SIGNALING_PATHWAY	22676	165	71	0	0.516626	0	17779	0
KEGG_CYTOSOLIC_DNA_SENSING_PATHWAY	22676	165	56	1	0.407479	2.45411	5973.68	0	POLR1C
KEGG_JAK_STAT_SIGNALING_PATHWAY	22676	165	155	1	1.12784	0.886647	12069.3	0	PIK3R2
KEGG_HEMATOPOIETIC_CELL_LINEAGE	22676	165	88	0	0.640325	0	17779	0
KEGG_NATURAL_KILLER_CELL_MEDIATED_CYTOTOXICITY	22676	165	137	1	0.996869	1.00314	11261.6	0	PIK3R2
KEGG_T_CELL_RECEPTOR_SIGNALING_PATHWAY	22676	165	108	3	0.785853	3.81751	788.995	0	CDK4	NCK2	PIK3R2
KEGG_B_CELL_RECEPTOR_SIGNALING_PATHWAY	22676	165	75	1	0.545731	1.8324	7507.3	0	PIK3R2
KEGG_FC_EPSILON_RI_SIGNALING_PATHWAY	22676	165	79	1	0.574837	1.73962	7804.01	0	PIK3R2
KEGG_FC_GAMMA_R_MEDIATED_PHAGOCYTOSIS	22676	165	97	1	0.705812	1.41681	9037.2	0	PIK3R2
KEGG_LEUKOCYTE_TRANSENDOTHELIAL_MIGRATION	22676	165	118	2	0.858617	2.32933	3770.62	0	PIK3R2	TXK
KEGG_INTESTINAL_IMMUNE_NETWORK_FOR_IGA_PRODUCTION	22676	165	48	0	0.349268	0	17779	0
KEGG_CIRCADIAN_RHYTHM_MAMMAL	22676	165	13	0	0.0945934	0	17779	0
KEGG_LONG_TERM_POTENTIATION	22676	165	70	2	0.509349	3.92658	1640.37	0	PPP1CA	PRKACA
KEGG_NEUROTROPHIN_SIGNALING_PATHWAY	22676	165	126	4	0.916828	4.36287	242.248	0	MAP2K5	NGF	PIK3R2	RPS6KA5
KEGG_LONG_TERM_DEPRESSION	22676	165	70	0	0.509349	0	17779	0
KEGG_OLFACTORY_TRANSDUCTION	22676	165	389	1	2.83053	0.353291	16766.5	0	PRKACA
KEGG_TASTE_TRANSDUCTION	22676	165	52	1	0.378374	2.64289	5622.89	0	PRKACA
KEGG_REGULATION_OF_ACTIN_CYTOSKELETON	22676	165	216	6	1.57171	3.81751	90.4792	0	F2R	FGF7	INS	PIK3R2	PPP1CA	TMSB4X
KEGG_INSULIN_SIGNALING_PATHWAY	22676	165	137	4	0.996869	4.01256	319.822	0	INS	PIK3R2	PPP1CA	PRKACA
KEGG_GNRH_SIGNALING_PATHWAY	22676	165	101	1	0.734918	1.3607	9289.96	0	PRKACA
KEGG_PROGESTERONE_MEDIATED_OOCYTE_MATURATION	22676	165	86	3	0.625772	4.79408	443.431	0	INS	PIK3R2	PRKACA
KEGG_MELANOGENESIS	22676	165	102	5	0.742194	6.73678	16.1026	0	CREB3	EDNRB	FZD8	PRKACA	TCF7
KEGG_ADIPOCYTOKINE_SIGNALING_PATHWAY	22676	165	67	0	0.48752	0	17779	0
KEGG_TYPE_II_DIABETES_MELLITUS	22676	165	47	2	0.341992	5.8481	817.066	0	INS	PIK3R2
KEGG_TYPE_I_DIABETES_MELLITUS	22676	165	44	1	0.320162	3.12342	4889.94	0	INS
KEGG_ALDOSTERONE_REGULATED_SODIUM_REABSORPTION	22676	165	42	2	0.305609	6.5443	666.209	0	INS	PIK3R2
KEGG_VASOPRESSIN_REGULATED_WATER_REABSORPTION	22676	165	44	2	0.320162	6.24683	725.144	0	CREB3	PRKACA
KEGG_PROXIMAL_TUBULE_BICARBONATE_RECLAMATION	22676	165	23	1	0.167358	5.97523	2750.22	0	SLC38A3
KEGG_ALZHEIMERS_DISEASE	22676	165	169	1	1.22971	0.813197	12628	0	APOE
KEGG_PARKINSONS_DISEASE	22676	165	133	0	0.967763	0	17779	0
KEGG_AMYOTROPHIC_LATERAL_SCLEROSIS_ALS	22676	165	53	0	0.38565	0	17779	0
KEGG_HUNTINGTONS_DISEASE	22676	165	185	2	1.34614	1.48573	6940.26	0	CREB3	POLR2I
KEGG_PRION_DISEASES	22676	165	35	3	0.254675	11.7797	37.1021	0	C8A	HSPA5	PRKACA
KEGG_VIBRIO_CHOLERAE_INFECTION	22676	165	56	1	0.407479	2.45411	5973.68	0	PRKACA
KEGG_EPITHELIAL_CELL_SIGNALING_IN_HELICOBACTER_PYLORI_INFECTION	22676	165	68	0	0.494796	0	17779	0
KEGG_PATHOGENIC_ESCHERICHIA_COLI_INFECTION	22676	165	59	2	0.429309	4.65865	1222.89	0	NCK2	TLR4
KEGG_LEISHMANIA_INFECTION	22676	165	72	1	0.523902	1.90875	7279.03	0	TLR4
KEGG_PATHWAYS_IN_CANCER	22676	165	328	7	2.38666	2.93296	184.295	0	ARNT2	CDK4	FGF7	FZD8	PIK3R2	TCEB2	TCF7
KEGG_COLORECTAL_CANCER	22676	165	62	2	0.451138	4.43324	1332.85	0	PIK3R2	TCF7
KEGG_RENAL_CELL_CARCINOMA	22676	165	70	3	0.509349	5.88987	257.91	0	ARNT2	PIK3R2	TCEB2
KEGG_PANCREATIC_CANCER	22676	165	70	2	0.509349	3.92658	1640.37	0	CDK4	PIK3R2
KEGG_ENDOMETRIAL_CANCER	22676	165	52	2	0.378374	5.28578	979.107	0	PIK3R2	TCF7
KEGG_GLIOMA	22676	165	65	2	0.472967	4.22862	1445.84	0	CDK4	PIK3R2
KEGG_PROSTATE_CANCER	22676	165	89	4	0.647601	6.17664	72.6139	0	CREB3	INS	PIK3R2	TCF7
KEGG_THYROID_CANCER	22676	165	29	1	0.211016	4.73898	3395.25	0	TCF7
KEGG_BASAL_CELL_CARCINOMA	22676	165	55	2	0.400203	4.99747	1081.29	0	FZD8	TCF7
KEGG_MELANOMA	22676	165	71	3	0.516626	5.80691	267.878	0	CDK4	FGF7	PIK3R2
KEGG_BLADDER_CANCER	22676	165	42	2	0.305609	6.5443	666.209	0	CDK4	RPS6KA5
KEGG_CHRONIC_MYELOID_LEUKEMIA	22676	165	73	2	0.531178	3.76521	1760.55	0	CDK4	PIK3R2
KEGG_ACUTE_MYELOID_LEUKEMIA	22676	165	60	2	0.436585	4.58101	1259.2	0	PIK3R2	TCF7
KEGG_SMALL_CELL_LUNG_CANCER	22676	165	84	2	0.611219	3.27215	2220.43	0	CDK4	PIK3R2
KEGG_NON_SMALL_CELL_LUNG_CANCER	22676	165	54	2	0.392926	5.09001	1046.83	0	CDK4	PIK3R2
KEGG_ASTHMA	22676	165	30	0	0.218292	0	17779	0
KEGG_AUTOIMMUNE_THYROID_DISEASE	22676	165	53	0	0.38565	0	17779	0
KEGG_SYSTEMIC_LUPUS_ERYTHEMATOSUS	22676	165	140	1	1.0187	0.981645	11403.7	0	C8A
KEGG_ALLOGRAFT_REJECTION	22676	165	38	0	0.276504	0	17779	0
KEGG_GRAFT_VERSUS_HOST_DISEASE	22676	165	42	0	0.305609	0	17779	0
KEGG_PRIMARY_IMMUNODEFICIENCY	22676	165	35	1	0.254675	3.92658	4012.75	0	CIITA
KEGG_HYPERTROPHIC_CARDIOMYOPATHY_HCM	22676	165	85	1	0.618495	1.61683	8233.17	0	ACTC1
KEGG_ARRHYTHMOGENIC_RIGHT_VENTRICULAR_CARDIOMYOPATHY_ARVC	22676	165	76	1	0.553008	1.80829	7582.29	0	TCF7
KEGG_DILATED_CARDIOMYOPATHY	22676	165	92	2	0.66943	2.98762	2570.81	0	ACTC1	PRKACA
KEGG_VIRAL_MYOCARDITIS	22676	165	73	0	0.531178	0	17779	0
BIOCARTA_RELA_PATHWAY	22676	165	16	0	0.116423	0	17779	0
BIOCARTA_NO1_PATHWAY	22676	165	33	0	0.240122	0	17779	0
BIOCARTA_CSK_PATHWAY	22676	165	24	0	0.174634	0	17779	0
BIOCARTA_SRCRPTP_PATHWAY	22676	165	11	0	0.0800406	0	17779	0
BIOCARTA_AMI_PATHWAY	22676	165	20	1	0.145528	6.87152	2417.01	0	F2R
BIOCARTA_GRANULOCYTES_PATHWAY	22676	165	14	0	0.10187	0	17779	0
BIOCARTA_LYM_PATHWAY	22676	165	11	0	0.0800406	0	17779	0
BIOCARTA_ARAP_PATHWAY	22676	165	18	0	0.130975	0	17779	0
BIOCARTA_AGR_PATHWAY	22676	165	36	0	0.261951	0	17779	0
BIOCARTA_AKAP95_PATHWAY	22676	165	12	1	0.087317	11.4525	1492.11	0	PPP1CA
BIOCARTA_AKT_PATHWAY	22676	165	22	0	0.160081	0	17779	0
BIOCARTA_ALK_PATHWAY	22676	165	37	1	0.269227	3.71433	4212.67	0	MEF2C
BIOCARTA_AT1R_PATHWAY	22676	165	36	1	0.261951	3.81751	4113.08	0	MEF2C
BIOCARTA_ACE2_PATHWAY	22676	165	13	0	0.0945934	0	17779	0
BIOCARTA_ASBCELL_PATHWAY	22676	165	12	0	0.087317	0	17779	0
BIOCARTA_DNAFRAGMENT_PATHWAY	22676	165	10	0	0.0727642	0	17779	0
BIOCARTA_CHEMICAL_PATHWAY	22676	165	22	0	0.160081	0	17779	0
BIOCARTA_SPPA_PATHWAY	22676	165	22	1	0.160081	6.24683	2639.96	0	F2R
BIOCARTA_ATM_PATHWAY	22676	165	20	0	0.145528	0	17779	0
BIOCARTA_AGPCR_PATHWAY	22676	165	13	0	0.0945934	0	17779	0
BIOCARTA_BCELLSURVIVAL_PATHWAY	22676	165	16	0	0.116423	0	17779	0
BIOCARTA_BLYMPHOCYTE_PATHWAY	22676	165	11	0	0.0800406	0	17779	0
BIOCARTA_BCR_PATHWAY	22676	165	37	0	0.269227	0	17779	0
BIOCARTA_BIOPEPTIDES_PATHWAY	22676	165	45	0	0.327439	0	17779	0
BIOCARTA_NEUROTRANSMITTERS_PATHWAY	22676	165	6	0	0.0436585	0	17779	0
BIOCARTA_RANKL_PATHWAY	22676	165	14	0	0.10187	0	17779	0
BIOCARTA_CACAM_PATHWAY	22676	165	16	0	0.116423	0	17779	0
BIOCARTA_CDMAC_PATHWAY	22676	165	16	0	0.116423	0	17779	0
BIOCARTA_CARM_ER_PATHWAY	22676	165	35	3	0.254675	11.7797	37.1021	0	MEF2C	NR0B1	PHB2
BIOCARTA_CASPASE_PATHWAY	22676	165	23	0	0.167358	0	17779	0
BIOCARTA_CBL_PATHWAY	22676	165	13	0	0.0945934	0	17779	0
BIOCARTA_CCR3_PATHWAY	22676	165	23	0	0.167358	0	17779	0
BIOCARTA_CD40_PATHWAY	22676	165	15	0	0.109146	0	17779	0
BIOCARTA_MCM_PATHWAY	22676	165	18	0	0.130975	0	17779	0
BIOCARTA_G1_PATHWAY	22676	165	28	1	0.20374	4.90823	3289.69	0	CDK4
BIOCARTA_G2_PATHWAY	22676	165	24	1	0.174634	5.72626	2859.69	0	MYT1
BIOCARTA_CELL2CELL_PATHWAY	22676	165	14	0	0.10187	0	17779	0
BIOCARTA_LAIR_PATHWAY	22676	165	17	0	0.123699	0	17779	0
BIOCARTA_CERAMIDE_PATHWAY	22676	165	22	0	0.160081	0	17779	0
BIOCARTA_TID_PATHWAY	22676	165	19	0	0.138252	0	17779	0
BIOCARTA_CLASSIC_PATHWAY	22676	165	14	1	0.10187	9.81645	1728.4	0	C8A
BIOCARTA_COMP_PATHWAY	22676	165	19	1	0.138252	7.23317	2304.32	0	C8A
BIOCARTA_VDR_PATHWAY	22676	165	12	0	0.087317	0	17779	0
BIOCARTA_HDAC_PATHWAY	22676	165	32	2	0.232845	8.58939	402.286	0	INS	MEF2C
BIOCARTA_GCR_PATHWAY	22676	165	22	0	0.160081	0	17779	0
BIOCARTA_CTCF_PATHWAY	22676	165	23	0	0.167358	0	17779	0
BIOCARTA_CTL_PATHWAY	22676	165	15	0	0.109146	0	17779	0
BIOCARTA_CXCR4_PATHWAY	22676	165	24	0	0.174634	0	17779	0
BIOCARTA_CELLCYCLE_PATHWAY	22676	165	23	1	0.167358	5.97523	2750.22	0	CDK4
BIOCARTA_CFTR_PATHWAY	22676	165	12	0	0.087317	0	17779	0
BIOCARTA_CYTOKINE_PATHWAY	22676	165	22	0	0.160081	0	17779	0
BIOCARTA_INFLAM_PATHWAY	22676	165	29	0	0.211016	0	17779	0
BIOCARTA_D4GDI_PATHWAY	22676	165	13	0	0.0945934	0	17779	0
BIOCARTA_DC_PATHWAY	22676	165	22	1	0.160081	6.24683	2639.96	0	TLR4
BIOCARTA_P35ALZHEIMERS_PATHWAY	22676	165	11	0	0.0800406	0	17779	0
BIOCARTA_RNA_PATHWAY	22676	165	10	0	0.0727642	0	17779	0
BIOCARTA_MTA3_PATHWAY	22676	165	19	1	0.138252	7.23317	2304.32	0	SNAI2
BIOCARTA_SKP2E2F_PATHWAY	22676	165	10	0	0.0727642	0	17779	0
BIOCARTA_CALCINEURIN_PATHWAY	22676	165	21	0	0.152805	0	17779	0
BIOCARTA_EGF_PATHWAY	22676	165	31	1	0.225569	4.43324	3604.08	0	SRF
BIOCARTA_ETC_PATHWAY	22676	165	12	0	0.087317	0	17779	0
BIOCARTA_NDKDYNAMIN_PATHWAY	22676	165	21	0	0.152805	0	17779	0
BIOCARTA_EPHA4_PATHWAY	22676	165	10	0	0.0727642	0	17779	0
BIOCARTA_EPO_PATHWAY	22676	165	19	0	0.138252	0	17779	0
BIOCARTA_ECM_PATHWAY	22676	165	24	0	0.174634	0	17779	0
BIOCARTA_ERK_PATHWAY	22676	165	28	2	0.20374	9.81645	312.433	0	NGF	RPS6KA5
BIOCARTA_ERYTH_PATHWAY	22676	165	15	0	0.109146	0	17779	0
BIOCARTA_EPONFKB_PATHWAY	22676	165	11	0	0.0800406	0	17779	0
BIOCARTA_EIF_PATHWAY	22676	165	16	0	0.116423	0	17779	0
BIOCARTA_EXTRINSIC_PATHWAY	22676	165	13	1	0.0945934	10.5716	1610.68	0	F2R
BIOCARTA_FAS_PATHWAY	22676	165	30	0	0.218292	0	17779	0
BIOCARTA_FCER1_PATHWAY	22676	165	41	0	0.298333	0	17779	0
BIOCARTA_FEEDER_PATHWAY	22676	165	9	0	0.0654877	0	17779	0
BIOCARTA_FIBRINOLYSIS_PATHWAY	22676	165	12	1	0.087317	11.4525	1492.11	0	F2R
BIOCARTA_FMLP_PATHWAY	22676	165	39	0	0.28378	0	17779	0
BIOCARTA_FREE_PATHWAY	22676	165	10	0	0.0727642	0	17779	0
BIOCARTA_GABA_PATHWAY	22676	165	10	0	0.0727642	0	17779	0
BIOCARTA_GATA3_PATHWAY	22676	165	16	0	0.116423	0	17779	0
BIOCARTA_GLYCOLYSIS_PATHWAY	22676	165	10	0	0.0727642	0	17779	0
BIOCARTA_SET_PATHWAY	22676	165	11	0	0.0800406	0	17779	0
BIOCARTA_GH_PATHWAY	22676	165	28	2	0.20374	9.81645	312.433	0	INS	SRF
BIOCARTA_AHSP_PATHWAY	22676	165	13	0	0.0945934	0	17779	0
BIOCARTA_TCAPOPTOSIS_PATHWAY	22676	165	11	0	0.0800406	0	17779	0
BIOCARTA_HIVNEF_PATHWAY	22676	165	58	0	0.422032	0	17779	0
BIOCARTA_SALMONELLA_PATHWAY	22676	165	13	0	0.0945934	0	17779	0
BIOCARTA_MPR_PATHWAY	22676	165	34	1	0.247398	4.04207	3911.7	0	MYT1
BIOCARTA_HCMV_PATHWAY	22676	165	17	0	0.123699	0	17779	0
BIOCARTA_P53HYPOXIA_PATHWAY	22676	165	23	0	0.167358	0	17779	0
BIOCARTA_HIF_PATHWAY	22676	165	15	0	0.109146	0	17779	0
BIOCARTA_IGF1_PATHWAY	22676	165	21	1	0.152805	6.5443	2528.89	0	SRF
BIOCARTA_IL17_PATHWAY	22676	165	17	0	0.123699	0	17779	0
BIOCARTA_IL2_PATHWAY	22676	165	22	0	0.160081	0	17779	0
BIOCARTA_IL3_PATHWAY	22676	165	15	0	0.109146	0	17779	0
BIOCARTA_IL4_PATHWAY	22676	165	11	0	0.0800406	0	17779	0
BIOCARTA_IL5_PATHWAY	22676	165	10	0	0.0727642	0	17779	0
BIOCARTA_IL6_PATHWAY	22676	165	22	1	0.160081	6.24683	2639.96	0	SRF
BIOCARTA_IL10_PATHWAY	22676	165	17	0	0.123699	0	17779	0
BIOCARTA_IL12_PATHWAY	22676	165	23	0	0.167358	0	17779	0
BIOCARTA_IL2RB_PATHWAY	22676	165	38	0	0.276504	0	17779	0
BIOCARTA_IL22BP_PATHWAY	22676	165	16	0	0.116423	0	17779	0
BIOCARTA_IL7_PATHWAY	22676	165	17	0	0.123699	0	17779	0
BIOCARTA_GSK3_PATHWAY	22676	165	27	1	0.196463	5.09001	3183.36	0	TLR4
BIOCARTA_DEATH_PATHWAY	22676	165	33	0	0.240122	0	17779	0
BIOCARTA_RACCYCD_PATHWAY	22676	165	26	1	0.189187	5.28578	3076.25	0	CDK4
BIOCARTA_GLEEVEC_PATHWAY	22676	165	23	0	0.167358	0	17779	0
BIOCARTA_INSULIN_PATHWAY	22676	165	22	2	0.160081	12.4937	196.442	0	INS	SRF
BIOCARTA_INTEGRIN_PATHWAY	22676	165	38	0	0.276504	0	17779	0
BIOCARTA_INTRINSIC_PATHWAY	22676	165	23	1	0.167358	5.97523	2750.22	0	F2R
BIOCARTA_KERATINOCYTE_PATHWAY	22676	165	46	0	0.334715	0	17779	0
BIOCARTA_TCRA_PATHWAY	22676	165	13	0	0.0945934	0	17779	0
BIOCARTA_LECTIN_PATHWAY	22676	165	12	1	0.087317	11.4525	1492.11	0	C8A
BIOCARTA_PYK2_PATHWAY	22676	165	31	0	0.225569	0	17779	0
BIOCARTA_EGFR_SMRTE_PATHWAY	22676	165	11	0	0.0800406	0	17779	0
BIOCARTA_MAPK_PATHWAY	22676	165	87	3	0.633048	4.73898	456.877	0	MAP2K5	MEF2C	RPS6KA5
BIOCARTA_MCALPAIN_PATHWAY	22676	165	25	0	0.18191	0	17779	0
BIOCARTA_PPARA_PATHWAY	22676	165	58	1	0.422032	2.36949	6145.28	0	INS
BIOCARTA_ETS_PATHWAY	22676	165	18	0	0.130975	0	17779	0
BIOCARTA_MONOCYTE_PATHWAY	22676	165	11	0	0.0800406	0	17779	0
BIOCARTA_MTOR_PATHWAY	22676	165	23	0	0.167358	0	17779	0
BIOCARTA_IGF1R_PATHWAY	22676	165	23	0	0.167358	0	17779	0
BIOCARTA_PITX2_PATHWAY	22676	165	15	0	0.109146	0	17779	0
BIOCARTA_NGF_PATHWAY	22676	165	18	1	0.130975	7.63502	2190.8	0	NGF
BIOCARTA_VIP_PATHWAY	22676	165	29	0	0.211016	0	17779	0
BIOCARTA_NFAT_PATHWAY	22676	165	56	2	0.407479	4.90823	1116.13	0	HAND2	MEF2C
BIOCARTA_NTHI_PATHWAY	22676	165	24	0	0.174634	0	17779	0
BIOCARTA_NFKB_PATHWAY	22676	165	23	1	0.167358	5.97523	2750.22	0	TLR4
BIOCARTA_NOS1_PATHWAY	22676	165	24	0	0.174634	0	17779	0
BIOCARTA_NO2IL12_PATHWAY	22676	165	17	0	0.123699	0	17779	0
BIOCARTA_RARRXR_PATHWAY	22676	165	15	0	0.109146	0	17779	0
BIOCARTA_NUCLEARRS_PATHWAY	22676	165	15	0	0.109146	0	17779	0
BIOCARTA_ARENRF2_PATHWAY	22676	165	13	0	0.0945934	0	17779	0
BIOCARTA_P38MAPK_PATHWAY	22676	165	40	2	0.291057	6.87152	609.23	0	MEF2C	RPS6KA5
BIOCARTA_P53_PATHWAY	22676	165	16	1	0.116423	8.58939	1961.28	0	CDK4
BIOCARTA_PDGF_PATHWAY	22676	165	32	1	0.232845	4.2947	3707.37	0	SRF
BIOCARTA_CCR5_PATHWAY	22676	165	20	0	0.145528	0	17779	0
BIOCARTA_PTDINS_PATHWAY	22676	165	23	0	0.167358	0	17779	0
BIOCARTA_PLCE_PATHWAY	22676	165	12	0	0.087317	0	17779	0
BIOCARTA_EDG1_PATHWAY	22676	165	27	0	0.196463	0	17779	0
BIOCARTA_CDK5_PATHWAY	22676	165	11	1	0.0800406	12.4937	1372.67	0	NGF
BIOCARTA_MYOSIN_PATHWAY	22676	165	31	0	0.225569	0	17779	0
BIOCARTA_PLATELETAPP_PATHWAY	22676	165	14	0	0.10187	0	17779	0
BIOCARTA_PS1_PATHWAY	22676	165	14	0	0.10187	0	17779	0
BIOCARTA_PROTEASOME_PATHWAY	22676	165	28	2	0.20374	9.81645	312.433	0	PSMB5	PSMC2
BIOCARTA_AKAPCENTROSOME_PATHWAY	22676	165	15	1	0.109146	9.16202	1845.26	0	PPP1CA
BIOCARTA_PTEN_PATHWAY	22676	165	18	0	0.130975	0	17779	0
BIOCARTA_RAB_PATHWAY	22676	165	12	0	0.087317	0	17779	0
BIOCARTA_RAC1_PATHWAY	22676	165	23	0	0.167358	0	17779	0
BIOCARTA_RAS_PATHWAY	22676	165	23	0	0.167358	0	17779	0
BIOCARTA_NKCELLS_PATHWAY	22676	165	20	0	0.145528	0	17779	0
BIOCARTA_RB_PATHWAY	22676	165	13	2	0.0945934	21.1431	69.2359	0	CDK4	MYT1
BIOCARTA_CHREBP2_PATHWAY	22676	165	42	2	0.305609	6.5443	666.209	0	MLXIPL	PRKACA
BIOCARTA_BAD_PATHWAY	22676	165	26	0	0.189187	0	17779	0
BIOCARTA_CK1_PATHWAY	22676	165	17	1	0.123699	8.08414	2076.46	0	PPP1CA
BIOCARTA_EIF2_PATHWAY	22676	165	11	1	0.0800406	12.4937	1372.67	0	PPP1CA
BIOCARTA_EIF4_PATHWAY	22676	165	24	0	0.174634	0	17779	0
BIOCARTA_STEM_PATHWAY	22676	165	15	0	0.109146	0	17779	0
BIOCARTA_P27_PATHWAY	22676	165	13	0	0.0945934	0	17779	0
BIOCARTA_PGC1A_PATHWAY	22676	165	26	1	0.189187	5.28578	3076.25	0	MEF2C
BIOCARTA_PML_PATHWAY	22676	165	17	0	0.123699	0	17779	0
BIOCARTA_DREAM_PATHWAY	22676	165	14	0	0.10187	0	17779	0
BIOCARTA_LEPTIN_PATHWAY	22676	165	11	0	0.0800406	0	17779	0
BIOCARTA_RHO_PATHWAY	22676	165	32	0	0.232845	0	17779	0
BIOCARTA_AKAP13_PATHWAY	22676	165	12	0	0.087317	0	17779	0
BIOCARTA_ATRBRCA_PATHWAY	22676	165	21	0	0.152805	0	17779	0
BIOCARTA_CARDIACEGF_PATHWAY	22676	165	18	1	0.130975	7.63502	2190.8	0	EDNRB
BIOCARTA_HER2_PATHWAY	22676	165	22	0	0.160081	0	17779	0
BIOCARTA_ERK5_PATHWAY	22676	165	18	1	0.130975	7.63502	2190.8	0	MEF2C
BIOCARTA_MAL_PATHWAY	22676	165	19	1	0.138252	7.23317	2304.32	0	SRF
BIOCARTA_MEF2D_PATHWAY	22676	165	23	0	0.167358	0	17779	0
BIOCARTA_MITOCHONDRIA_PATHWAY	22676	165	21	0	0.152805	0	17779	0
BIOCARTA_ACH_PATHWAY	22676	165	16	0	0.116423	0	17779	0
BIOCARTA_PARKIN_PATHWAY	22676	165	13	0	0.0945934	0	17779	0
BIOCARTA_CDC42RAC_PATHWAY	22676	165	16	0	0.116423	0	17779	0
BIOCARTA_RANMS_PATHWAY	22676	165	10	0	0.0727642	0	17779	0
BIOCARTA_BARR_MAPK_PATHWAY	22676	165	12	0	0.087317	0	17779	0
BIOCARTA_TOB1_PATHWAY	22676	165	21	0	0.152805	0	17779	0
BIOCARTA_BARRESTIN_SRC_PATHWAY	22676	165	15	0	0.109146	0	17779	0
BIOCARTA_NKT_PATHWAY	22676	165	29	0	0.211016	0	17779	0
BIOCARTA_IL1R_PATHWAY	22676	165	33	0	0.240122	0	17779	0
BIOCARTA_MET_PATHWAY	22676	165	37	0	0.269227	0	17779	0
BIOCARTA_GPCR_PATHWAY	22676	165	37	0	0.269227	0	17779	0
BIOCARTA_IGF1MTOR_PATHWAY	22676	165	20	0	0.145528	0	17779	0
BIOCARTA_SODD_PATHWAY	22676	165	10	0	0.0727642	0	17779	0
BIOCARTA_SHH_PATHWAY	22676	165	16	0	0.116423	0	17779	0
BIOCARTA_PTC1_PATHWAY	22676	165	11	0	0.0800406	0	17779	0
BIOCARTA_SPRY_PATHWAY	22676	165	18	0	0.130975	0	17779	0
BIOCARTA_BARRESTIN_PATHWAY	22676	165	10	0	0.0727642	0	17779	0
BIOCARTA_STATHMIN_PATHWAY	22676	165	19	0	0.138252	0	17779	0
BIOCARTA_HSP27_PATHWAY	22676	165	15	0	0.109146	0	17779	0
BIOCARTA_TCR_PATHWAY	22676	165	49	0	0.356544	0	17779	0
BIOCARTA_TCYTOTOXIC_PATHWAY	22676	165	14	0	0.10187	0	17779	0
BIOCARTA_THELPER_PATHWAY	22676	165	14	0	0.10187	0	17779	0
BIOCARTA_TALL1_PATHWAY	22676	165	15	0	0.109146	0	17779	0
BIOCARTA_TEL_PATHWAY	22676	165	18	0	0.130975	0	17779	0
BIOCARTA_TGFB_PATHWAY	22676	165	19	0	0.138252	0	17779	0
BIOCARTA_TH1TH2_PATHWAY	22676	165	19	0	0.138252	0	17779	0
BIOCARTA_41BB_PATHWAY	22676	165	17	0	0.123699	0	17779	0
BIOCARTA_KREB_PATHWAY	22676	165	8	0	0.0582113	0	17779	0
BIOCARTA_CTLA4_PATHWAY	22676	165	21	0	0.152805	0	17779	0
BIOCARTA_LONGEVITY_PATHWAY	22676	165	15	0	0.109146	0	17779	0
BIOCARTA_SARS_PATHWAY	22676	165	10	0	0.0727642	0	17779	0
BIOCARTA_PAR1_PATHWAY	22676	165	37	1	0.269227	3.71433	4212.67	0	F2R
BIOCARTA_STRESS_PATHWAY	22676	165	25	0	0.18191	0	17779	0
BIOCARTA_TNFR1_PATHWAY	22676	165	29	0	0.211016	0	17779	0
BIOCARTA_TNFR2_PATHWAY	22676	165	18	0	0.130975	0	17779	0
BIOCARTA_TOLL_PATHWAY	22676	165	37	1	0.269227	3.71433	4212.67	0	TLR4
BIOCARTA_TPO_PATHWAY	22676	165	24	0	0.174634	0	17779	0
BIOCARTA_CREB_PATHWAY	22676	165	27	1	0.196463	5.09001	3183.36	0	RPS6KA5
BIOCARTA_CARM1_PATHWAY	22676	165	13	0	0.0945934	0	17779	0
BIOCARTA_TFF_PATHWAY	22676	165	21	0	0.152805	0	17779	0
BIOCARTA_TRKA_PATHWAY	22676	165	12	1	0.087317	11.4525	1492.11	0	NGF
BIOCARTA_ARF_PATHWAY	22676	165	17	2	0.123699	16.1683	118.438	0	POLR1C	TWIST1
BIOCARTA_UCALPAIN_PATHWAY	22676	165	18	0	0.130975	0	17779	0
BIOCARTA_VEGF_PATHWAY	22676	165	29	0	0.211016	0	17779	0
BIOCARTA_VITCB_PATHWAY	22676	165	11	0	0.0800406	0	17779	0
BIOCARTA_WNT_PATHWAY	22676	165	26	0	0.189187	0	17779	0
BIOCARTA_ACTINY_PATHWAY	22676	165	20	0	0.145528	0	17779	0
chr5q23	22676	165	84	1	0.611219	1.63608	8162.94	0	PRR16
chr16q24	22676	165	123	0	0.894999	0	17779	0
chr8q24	22676	165	214	1	1.55715	0.642198	14081.1	0	ZNF34
chr13q11	22676	165	22	0	0.160081	0	17779	0
chr7p21	22676	165	57	1	0.414756	2.41106	6059.79	0	TWIST1
chr10q23	22676	165	134	0	0.97504	0	17779	0
chr13q13	22676	165	47	0	0.341992	0	17779	0
chr10q21	22676	165	70	0	0.509349	0	17779	0
chr1p13	22676	165	143	1	1.04053	0.961051	11542.7	0	NGF
chrxp21	22676	165	73	1	0.531178	1.88261	7355.67	0	NR0B1
chr4q12	22676	165	57	1	0.414756	2.41106	6059.79	0	PF4
chr6q13	22676	165	26	0	0.189187	0	17779	0
chr2p22	22676	165	56	1	0.407479	2.45411	5973.68	0	ZFP36L2
chr18q23	22676	165	36	1	0.261951	3.81751	4113.08	0	CTDP1
chr8p11	22676	165	55	0	0.400203	0	17779	0
chr1p11	22676	165	11	0	0.0800406	0	17779	0
chr9p12	22676	165	41	0	0.298333	0	17779	0
chr20p12	22676	165	68	0	0.494796	0	17779	0
chr7p13	22676	165	54	0	0.392926	0	17779	0
chr4p16	22676	165	170	1	1.23699	0.808414	12665.7	0	LDB2
chr8q22	22676	165	102	1	0.742194	1.34736	9352.01	0	OSR2
chr14q11	22676	165	330	4	2.40122	1.66582	3913.76	0	NGDN	PRKD1	PSMB5	PSME1
chryp11	22676	165	82	1	0.596666	1.67598	8020.93	0	SRY
chr10q25	22676	165	60	0	0.436585	0	17779	0
chr11q	22676	165	16	0	0.116423	0	17779	0
chr4p14	22676	165	38	0	0.276504	0	17779	0
chr15q26	22676	165	124	2	0.902276	2.21662	4055.58	0	MESP2	RGMA
chr12q15	22676	165	36	0	0.261951	0	17779	0
chr4p12	22676	165	23	1	0.167358	5.97523	2750.22	0	TXK
chr9q12	22676	165	57	0	0.414756	0	17779	0
chr2q22	22676	165	27	0	0.196463	0	17779	0
chr9q33	22676	165	82	3	0.596666	5.02794	391.827	0	ENG	HSPA5	NR6A1
chr18p	22676	165	5	0	0.0363821	0	17779	0
chr3q28	22676	165	25	0	0.18191	0	17779	0
chr12q14	22676	165	66	0	0.480243	0	17779	0
chr2q36	22676	165	57	0	0.414756	0	17779	0
chr9q22	22676	165	133	1	0.967763	1.03331	11067.2	0	RORB
chr3p22	22676	165	86	0	0.625772	0	17779	0
chrxq	22676	165	7	0	0.0509349	0	17779	0
chr6p11	22676	165	13	0	0.0945934	0	17779	0
chr12q24	22676	165	285	1	2.07378	0.482212	15590	0	ZNF10
chr2q32	22676	165	71	1	0.516626	1.93564	7201.82	0	NEUROD1
chr4q35	22676	165	88	0	0.640325	0	17779	0
chr3p14	22676	165	65	0	0.472967	0	17779	0
chr22q	22676	165	6	0	0.0436585	0	17779	0
chr15q24	22676	165	100	2	0.727642	2.74861	2931.71	0	ARNT2	CELF6
chr2p	22676	165	11	0	0.0800406	0	17779	0
chr13q31	22676	165	29	0	0.211016	0	17779	0
chr19p13	22676	165	645	7	4.69329	1.49149	3399.81	0	CLPP	LSM7	NDUFA13	PRKACA	SSBP4	TLE2	ZNF414
chr12q22	22676	165	43	1	0.312886	3.19605	4795.28	0	ASCL1
chr7p	22676	165	6	0	0.0436585	0	17779	0
chr11q22	22676	165	71	0	0.516626	0	17779	0
chrxq28	22676	165	176	2	1.28065	1.56171	6525.78	0	DKC1	FAM58A
chr16q22	22676	165	168	1	1.22244	0.818038	12589.9	0	DDX19B
chr11q24	22676	165	122	0	0.887723	0	17779	0
chr5q12	22676	165	54	0	0.392926	0	17779	0
chr10p11	22676	165	75	1	0.545731	1.8324	7507.3	0	FZD8
chr5q21	22676	165	48	0	0.349268	0	17779	0
chr14q21	22676	165	73	0	0.531178	0	17779	0
chrxq12	22676	165	29	0	0.211016	0	17779	0
chr1p35	22676	165	116	1	0.844064	1.18474	10174.8	0	BMP8A
chr3p12	22676	165	39	1	0.28378	3.52385	4409.71	0	VGLL3
chr4q21	22676	165	117	0	0.851341	0	17779	0
chr10p15	22676	165	64	0	0.465691	0	17779	0
chr18q21	22676	165	128	1	0.931381	1.07367	10816.1	0	CCBE1
chr1p33	22676	165	51	0	0.371097	0	17779	0
chr11q12	22676	165	225	1	1.63719	0.610801	14369.2	0	MED19
chr17q22	22676	165	41	1	0.298333	3.35196	4603.9	0	HLF
chr1p31	22676	165	134	0	0.97504	0	17779	0
chr10p13	22676	165	36	0	0.261951	0	17779	0
chr14q13	22676	165	56	0	0.407479	0	17779	0
chr2q24	22676	165	70	0	0.509349	0	17779	0
chr22q13	22676	165	235	0	1.70996	0	17779	0
chr15q11	22676	165	146	3	1.06236	2.82391	1615.33	0	ACTC1	MAGEL2	NDN
chr1q43	22676	165	40	0	0.291057	0	17779	0
chr19p	22676	165	8	0	0.0582113	0	17779	0
chr3q24	22676	165	31	0	0.225569	0	17779	0
chr22q11	22676	165	369	0	2.685	0	17779	0
chr7p11	22676	165	60	0	0.436585	0	17779	0
chr16q13	22676	165	50	1	0.363821	2.74861	5443.63	0	NUP93
chr1p22	22676	165	96	0	0.698536	0	17779	0
chr12p	22676	165	7	0	0.0509349	0	17779	0
chr2q11	22676	165	101	1	0.734918	1.3607	9289.96	0	RFX8
chr9p21	22676	165	66	0	0.480243	0	17779	0
chr4q33	22676	165	12	1	0.087317	11.4525	1492.11	0	HAND2
chr2p11	22676	165	175	0	1.27337	0	17779	0
chr2q34	22676	165	29	1	0.211016	4.73898	3395.25	0	VWC2L
chr17q23	22676	165	96	0	0.698536	0	17779	0
chr14q23	22676	165	85	0	0.618495	0	17779	0
chr5q33	22676	165	79	1	0.574837	1.73962	7804.01	0	LARP1
chr6q27	22676	165	55	0	0.400203	0	17779	0
chr3q26	22676	165	115	0	0.836788	0	17779	0
chr10q11	22676	165	154	1	1.12057	0.892405	12027.1	0	ARHGAP22
chr5p12	22676	165	21	0	0.152805	0	17779	0
chr1q21	22676	165	358	2	2.60496	0.767767	13105.8	0	CELF3	HAX1
chr4q24	22676	165	27	0	0.196463	0	17779	0
chr7q31	22676	165	117	1	0.851341	1.17462	10230.4	0	FOXP2
chr6p21	22676	165	544	5	3.95837	1.26315	6451.52	0	FOXP4	GMNN	PHF1	POLR1C	TEAD3
chr17q	22676	165	16	0	0.116423	0	17779	0
chr5q15	22676	165	32	0	0.232845	0	17779	0
chr2q13	22676	165	51	0	0.371097	0	17779	0
chr1q23	22676	165	139	0	1.01142	0	17779	0
chr6q23	22676	165	78	0	0.56756	0	17779	0
chr11q14	22676	165	78	0	0.56756	0	17779	0
chr5p14	22676	165	31	0	0.225569	0	17779	0
chr5q31	22676	165	247	1	1.79727	0.556398	14880.2	0	TCF7
chr2p24	22676	165	68	1	0.494796	2.02103	6966.8	0	DDX1
chr9p11	22676	165	56	0	0.407479	0	17779	0
chr4q26	22676	165	35	0	0.254675	0	17779	0
chr1q25	22676	165	116	0	0.844064	0	17779	0
chrxq11	22676	165	21	0	0.152805	0	17779	0
chr5q14	22676	165	72	1	0.523902	1.90875	7279.03	0	MEF2C
chr4q28	22676	165	62	0	0.451138	0	17779	0
chr1q42	22676	165	153	0	1.11329	0	17779	0
chr6p25	22676	165	63	0	0.458414	0	17779	0
chr13q34	22676	165	53	0	0.38565	0	17779	0
chr8q12	22676	165	57	0	0.414756	0	17779	0
chr4q22	22676	165	45	0	0.327439	0	17779	0
chr7q22	22676	165	149	3	1.08419	2.76705	1691.63	0	PSMC2	TRIP6	ZNF394
chr6p23	22676	165	25	0	0.18191	0	17779	0
chr8p21	22676	165	105	0	0.764024	0	17779	0
chr5q35	22676	165	179	2	1.30248	1.53553	6664.64	0	NPM1	SLIT3
chr13q32	22676	165	46	0	0.334715	0	17779	0
chr12q12	22676	165	73	1	0.531178	1.88261	7355.67	0	PFDN5
chr3p24	22676	165	69	0	0.502073	0	17779	0
chr7q33	22676	165	37	0	0.269227	0	17779	0
chr12p12	22676	165	81	0	0.58939	0	17779	0
chr9p23	22676	165	12	0	0.087317	0	17779	0
chr7p14	22676	165	89	0	0.647601	0	17779	0
chr6q21	22676	165	88	0	0.640325	0	17779	0
chryq11	22676	165	204	0	1.48439	0	17779	0
chr15q13	22676	165	97	0	0.705812	0	17779	0
chr3q22	22676	165	70	0	0.509349	0	17779	0
chr6q15	22676	165	26	0	0.189187	0	17779	0
chr4q31	22676	165	104	0	0.756747	0	17779	0
chr3q12	22676	165	48	0	0.349268	0	17779	0
chr13q22	22676	165	26	1	0.189187	5.28578	3076.25	0	EDNRB
chr15q15	22676	165	97	0	0.705812	0	17779	0
chr3p26	22676	165	33	0	0.240122	0	17779	0
chr17q12	22676	165	137	0	0.996869	0	17779	0
chr11p12	22676	165	18	0	0.130975	0	17779	0
chr7p12	22676	165	30	0	0.218292	0	17779	0
chr6q	22676	165	7	0	0.0509349	0	17779	0
chrxq21	22676	165	78	2	0.56756	3.52385	1966.06	0	BEX1	TMSB4X
chr19q13	22676	165	948	7	6.89804	1.01478	9571.78	0	APOE	DBP	MEIS3	PIK3R2	ZNF416	ZNF419	ZNF835
chr16p12	22676	165	121	1	0.880446	1.13579	10448.8	0	TCEB2
chr1q32	22676	165	199	0	1.44801	0	17779	0
chr8p23	22676	165	201	0	1.46256	0	17779	0
chrxq23	22676	165	57	0	0.414756	0	17779	0
chr2p15	22676	165	28	0	0.20374	0	17779	0
chr18q12	22676	165	70	1	0.509349	1.96329	7124.05	0	CELF4
chr17p13	22676	165	293	0	2.13199	0	17779	0
chr14q	22676	165	11	0	0.0800406	0	17779	0
chr11p14	22676	165	39	0	0.28378	0	17779	0
chr1q	22676	165	6	0	0.0436585	0	17779	0
chr9q32	22676	165	45	2	0.327439	6.10801	755.324	0	TLR4	ZNF883
chr20q12	22676	165	51	0	0.371097	0	17779	0
chr14q32	22676	165	432	0	3.14341	0	17779	0
chr7p22	22676	165	104	0	0.756747	0	17779	0
chr5q	22676	165	6	0	0.0436585	0	17779	0
chr21q21	22676	165	47	0	0.341992	0	17779	0
chr2p13	22676	165	89	0	0.647601	0	17779	0
chr16q12	22676	165	65	0	0.472967	0	17779	0
chr3p	22676	165	5	0	0.0363821	0	17779	0
chr10q22	22676	165	142	0	1.03325	0	17779	0
chr17p11	22676	165	172	0	1.25154	0	17779	0
chr15q22	22676	165	118	1	0.858617	1.16466	10285.6	0	MAP2K5
chr10q	22676	165	6	0	0.0436585	0	17779	0
chr1q31	22676	165	62	0	0.451138	0	17779	0
chr10q24	22676	165	119	0	0.865893	0	17779	0
chr13q14	22676	165	128	0	0.931381	0	17779	0
chr11p	22676	165	9	0	0.0654877	0	17779	0
chr14q12	22676	165	45	2	0.327439	6.10801	755.324	0	NOVA1	NPAS3
chr4q	22676	165	8	0	0.0582113	0	17779	0
chr1p34	22676	165	195	3	1.4189	2.11431	3021.47	0	HIVEP3	STK40	YBX1
chr2q23	22676	165	33	0	0.240122	0	17779	0
[truncated: 15,780 more rows]
[truncated: 37 more columns]

## Sheet: PageRank DN
LIST NAME	Tot genes	Input list	tot Feature counts	Present features	Expected	Fold Enrichment	Bonferroni	ZSCORE
GO_REGULATION_OF_TRANSCRIPTION_FROM_RNA_POLYMERASE_II_PROMOTER	22676	442	1784	192	34.7737	5.52142	8.5026e-91	20.175	AKNA	AKT2	APBB1	ARRB1	ASCL2	ASCL5	ATF3	ATF5	ATP2B4	AXIN1	BCL3	BCL6	BCL6B	BHLHA15	BRD2	CA9	CAMK1	CAMTA1	CBX4	CC2D1A	CCNH	CDH13	CDK9	CDX2	CEBPA	CEBPD	CEBPG	CHD8	CIC	CRTC2	CRY2	CTDSP1	CTNNBIP1	DAXX	E2F1	EBF1	EGFR	EGLN2	EP300	ERCC3	ERF
GO_POSITIVE_REGULATION_OF_GENE_EXPRESSION	22676	442	1733	184	33.7796	5.44708	4.03592e-85	19.52	ABCF1	AGT	AKNA	AKT2	ALDH1A2	APBB1	ARRB1	ATF3	ATF5	AXIN1	BCL3	BHLHA15	C6	CAMK1	CAMK1D	CAMKK2	CAMTA1	CCNE1	CCNH	CDH13	CDK9	CDX2	CEBPA	CEBPD	CEBPG	CHD8	CHEK2	CRTC2	CTH	DNAJC2	DNM2	E2F1	E2F3	EBF1	EEF2	EGFR	EIF2AK3	EIF2AK4	ELAVL1	EP300	ERCC3
GO_POSITIVE_REGULATION_OF_BIOSYNTHETIC_PROCESS	22676	442	1805	177	35.183	5.03084	1.77663e-75	18.35	ABCF1	AGT	AKNA	AKT2	APBB1	ARRB1	ARRB2	ATF3	ATF5	AXIN1	BCL3	BHLHA15	CAMK1	CAMK1D	CAMKK2	CAMTA1	CCNE1	CCNH	CD4	CDH13	CDK9	CDX2	CEBPA	CEBPD	CEBPG	CHD8	CHEK2	CRTC2	CTH	DNAJC2	DNM2	E2F1	E2F3	EBF1	EEF2	EGFR	EIF2AK3	EIF2AK4	ELAVL1	EP300	ERCC3
GO_NEGATIVE_REGULATION_OF_GENE_EXPRESSION	22676	442	1493	140	29.1015	4.81075	2.46995e-54	15.48	ACIN1	AGT	AKT2	ANXA7	ARRB1	ARRB2	ASCL2	ATF3	ATF5	AXIN1	BCL3	BCL6	BCL6B	CBX4	CC2D1A	CDK9	CDX2	CEBPA	CEBPG	CHD8	CHMP1A	CIC	CRY2	CTNNBIP1	DAPK3	DAXX	DOT1L	E2F1	EIF2AK3	EIF2AK4	EP300	ERF	ERP29	ESR1	FABP4	FBXW11	H2AFY2	HAMP	HCFC1	HES6	HIF1A
GO_NEGATIVE_REGULATION_OF_NITROGEN_COMPOUND_METABOLIC_PROCESS	22676	442	1517	135	29.5693	4.56554	2.7212e-49	14.715	ACIN1	AKT2	ARRB1	ARRB2	ASCL2	ATF3	ATF5	ATP2B4	AXIN1	BCL3	BCL6	BCL6B	CBX4	CC2D1A	CDC6	CDK9	CDX2	CEBPA	CEBPG	CHD8	CHEK2	CHMP1A	CIC	CRY2	CTNNBIP1	DAPK3	DAXX	DNAJC2	DOT1L	E2F1	EIF2AK3	EIF2AK4	EP300	ERF	ESR1	FABP4	FBXW11	H2AFY2	HAMP	HCFC1	HES6
GO_POSITIVE_REGULATION_OF_TRANSCRIPTION_FROM_RNA_POLYMERASE_II_PROMOTER	22676	442	1004	107	19.5699	5.46757	7.88855e-45	14	AKNA	AKT2	APBB1	ARRB1	ATF3	ATF5	BCL3	BHLHA15	CAMK1	CAMTA1	CCNH	CDH13	CDK9	CEBPA	CEBPD	CEBPG	CHD8	CRTC2	E2F1	EBF1	EGFR	EP300	ERCC3	ESR1	ETS1	F2RL1	FGF10	FZD5	HCFC1	HIF1A	HMGA1	HSF1	IFI16	IRF5	IRF7	ITGA6	JUN	KAT5	KLF6	LMNA	MAML1
GO_REGULATORY_REGION_NUCLEIC_ACID_BINDING	22676	442	818	91	15.9444	5.70732	1.04278e-38	12.96	AKNA	ARRB1	ASCL2	ASCL5	ATF3	ATF5	BCL6	BCL6B	BHLHA15	CBX4	CC2D1A	CDK9	CDX2	CEBPA	CEBPD	CEBPG	CRY2	E2F1	E2F3	EP300	ESR1	GMEB2	H2AFY2	HES6	HSF1	IFI16	IRF5	IRF6	IRF7	JUN	KDM6A	MAF1	MED1	MED12	MKL1	MNT	MTA1	MTA2	MYBBP1A	MYBL2	MYC
GO_DOUBLE_STRANDED_DNA_BINDING	22676	442	764	87	14.8919	5.84211	1.4503e-37	12.76	AKAP8	AKNA	ASCL2	ASCL5	ATF3	ATF5	BCL6	BCL6B	BHLHA15	CC2D1A	CDK9	CDX2	CEBPA	CEBPD	CEBPG	CRIP1	CRY2	DDX11	EGFR	EP300	ESR1	GMEB2	GTF2H4	H2AFY2	HES6	HMGA1	HSF1	IFI16	IRF7	JUN	KDM6A	KLF6	LSM14A	MAF1	MECP2	MED1	MED12	MKL1	MNT	MTA1	MTA2
GO_NUCLEIC_ACID_BINDING_TRANSCRIPTION_FACTOR_ACTIVITY	22676	442	1199	106	23.3709	4.53556	1.08734e-36	12.6	AKNA	ASCL2	ASCL5	ATF3	ATF5	BCL3	BCL6	BCL6B	BHLHA15	CAMTA1	CC2D1A	CDX2	CEBPA	CEBPD	CEBPG	E2F1	E2F3	EBF1	EP300	ERF	ESR1	ETS1	GTF2H4	GTF2IRD1	HCFC1	HES6	HIF1A	HIRA	HMGA1	HNRNPAB	HOXB2	HSF1	IFI16	IRF5	IRF6	IRF7	JUN	KIAA1958	KLF6	MECP2	MED1
GO_SEQUENCE_SPECIFIC_DNA_BINDING	22676	442	1037	98	20.2132	4.84832	6.4503e-36	12.46	AKNA	ASCL2	ASCL5	ATF3	ATF5	BCL6	BCL6B	BHLHA15	CAMTA1	CC2D1A	CDK9	CDX2	CEBPA	CEBPD	CEBPG	CRIP1	CRY2	E2F1	EP300	ERF	ESR1	ETS1	GMEB2	H2AFY2	HES6	HIF1A	HMGA1	HNRNPAB	HOXB2	HSF1	IFI16	IRF7	JUN	KDM6A	MAF1	MECP2	MED1	MED12	MKL1	MNT	MNX1
GO_TRANSCRIPTION_FROM_RNA_POLYMERASE_II_PROMOTER	22676	442	724	82	14.1122	5.81058	6.36587e-35	12.275	AKNA	ARRB1	ARRB2	ATF3	ATF5	BHLHA15	CAMTA1	CCNH	CDK9	CDX2	CEBPA	CEBPD	CEBPG	E2F3	EBF1	EP300	ERCC3	ESR1	ETS1	GMEB2	GTF2H4	HCFC1	HIF1A	HMGA1	IKBKAP	IRF7	JUN	MAML1	MED1	MED10	MED12	MED15	MED25	MED31	MLLT1	MNAT1	MNT	MYBL2	MYC	NFE2L3	NFIA
GO_NEGATIVE_REGULATION_OF_TRANSCRIPTION_FROM_RNA_POLYMERASE_II_PROMOTER	22676	442	740	78	14.4241	5.40763	9.03623e-31	11.475	ASCL2	ATF3	AXIN1	BCL6	BCL6B	CBX4	CC2D1A	CDX2	CEBPA	CHD8	CIC	CRY2	CTNNBIP1	DAXX	E2F1	EP300	ERF	ESR1	H2AFY2	HAMP	HCFC1	HES6	HIF1A	HIST1H1C	HSBP1	HSF1	IFI16	IRF7	JUN	KANK2	KAT5	LEFTY1	MECP2	MED1	MED25	MNT	MTA2	MYC	NCOA2	NEDD4L	NFE2L3
GO_TRANSCRIPTION_FACTOR_ACTIVITY_PROTEIN_BINDING	22676	442	588	69	11.4613	6.02027	1.30647e-29	11.24	ATF3	ATF5	CBX4	CCNE1	CDX2	CEBPA	CRY2	DAXX	EP300	ERF	GMEB2	HCFC1	HES6	HIF1A	HIRA	HMGA1	HSBP1	JUN	KAT5	MAML1	MECP2	MED1	MED10	MED12	MED15	MED22	MED31	MKL1	MKL2	MNT	MTA1	MTA2	MYBBP1A	NCOA2	NFE2L3	NFKB2	NFKBIB	NFYC	NR2F2	PAWR	PIR
GO_RNA_POLYMERASE_II_TRANSCRIPTION_FACTOR_ACTIVITY_SEQUENCE_SPECIFIC_DNA_BINDING	22676	442	629	66	12.2605	5.38316	3.07989e-25	10.315	AKNA	ASCL2	ATF3	ATF5	BCL6	BCL6B	BHLHA15	CAMTA1	CC2D1A	CDX2	CEBPA	CEBPD	CEBPG	EBF1	EP300	ERF	ESR1	ETS1	GTF2IRD1	HCFC1	HES6	HIF1A	HMGA1	HSF1	IFI16	IRF7	JUN	KIAA1958	MED1	MNT	MYBL2	MYC	NFE2L3	NFIA	NFKB2	NFXL1	NFYC	NKX6-1	NR2F2	NR2F6	NR5A2
GO_TRANSCRIPTION_FACTOR_COMPLEX	22676	442	298	46	5.80861	7.91928	1.22507e-23	9.955	ASCL2	ASCL5	ATF5	BRF1	CCNH	CEBPA	E2F1	E2F3	EP300	ERCC3	ETS1	GTF2H4	GTF3C1	HES6	HIF1A	HMGA1	HNRNPAB	JUN	KAT5	MED10	MED25	MED31	MNAT1	MTA2	NFYC	NPAS2	NR5A2	PBX1	PRKDC	RBM14	RBPJ	REL	SFPQ	SMAD1	SMAD6	SOX8	SUB1	TADA3	TAF11	TAF6	TAF8
GO_CHROMATIN_BINDING	22676	442	435	54	8.47901	6.36867	1.58449e-23	9.93	APBB1	ATF5	BAP1	BCL6	BRD2	CBX4	CDK9	CHD8	CIC	CRTC2	DNAJC2	DNTTIP1	EGFR	EP300	ESR1	H2AFY2	HCFC1	HIST1H1C	HMGA1	HSF1	JUN	KDM6A	MECP2	MED1	MED12	MNT	MORF4L1	MTA1	MTA2	NCOA2	NFIA	NFKB2	NKX6-1	NR5A2	ORC1	PATZ1	POLD1	RBPJ	REL	RUVBL2	SATB1
GO_CHROMATIN_MODIFICATION	22676	442	539	59	10.5062	5.61575	4.12015e-23	9.835	APBB1	BAP1	BRD2	BRD9	C11orf30	CBX4	CHD8	CRTC2	DAPK3	DAXX	DNAJC2	DOT1L	EP300	ESR1	H2AFY2	HCFC1	HIRA	HIST1H1C	HMG20B	HMGA1	KAT5	KDM2A	KDM5C	KDM6A	MBTD1	MECP2	MORF4L1	MTA1	MTA2	MYC	NAA60	NCOA2	PRDM16	RBM14	RNF40	RTF1	RUVBL2	SATB1	SETD1B	SETD7	SFPQ
GO_CHROMATIN_ORGANIZATION	22676	442	663	62	12.9232	4.79758	9.55089e-21	9.27	APBB1	BAP1	BRD2	BRD9	C11orf30	CBX4	CHD8	CRTC2	DAPK3	DAXX	DNAJC2	DOT1L	EP300	ESR1	H2AFY2	HCFC1	HIRA	HIST1H1C	HIST1H2AC	HMG20B	HMGA1	KAT5	KDM2A	KDM5C	KDM6A	MBTD1	MECP2	MORF4L1	MTA1	MTA2	MYC	NAA60	NCOA2	PRDM16	RBM14	RNF40	RTF1	RUVBL2	SATB1	SETD1B	SETD7
GO_TRANSCRIPTION_FACTOR_BINDING	22676	442	524	55	10.2138	5.38487	2.13362e-20	9.185	APBB1	ARRB1	BCL3	BRF1	CDK9	CEBPA	CEBPG	CRTC2	CSDC2	DAPK3	DAXX	DOT1L	E2F1	EP300	ERCC3	ESR1	ETS1	HES6	HIF1A	HMGA1	IFI16	JUN	KAT5	MECP2	MED1	MED12	MED25	MKKS	MTA1	MTA2	MYBBP1A	MYC	NCOA2	NFIA	NFYC	PBX1	PIM1	PPRC1	PRDM16	PRKDC	RBPJ
GO_TRANSCRIPTION_COACTIVATOR_ACTIVITY	22676	442	296	42	5.76962	7.2795	8.09532e-20	9.04	CCNE1	CEBPA	EP300	GMEB2	HCFC1	HMGA1	JUN	KAT5	MAML1	MED1	MED12	MED31	MKL1	MKL2	MNT	MTA1	NCOA2	NFE2L3	NFKB2	NFKBIB	NFYC	POU2AF1	PPRC1	PRDM16	RBM14	SIX3	SMARCA2	SMARCB1	SMARCD1	SMARCD3	SRCAP	SUB1	TADA3	TAF11	TCF3	THRAP3	TRIM24	USP16	USP21	WWC1	YAP1
GO_NUCLEOPLASM_PART	22676	442	708	62	13.8003	4.49265	3.10026e-19	8.89	ACIN1	APBB1	CBX4	CCNH	CDK9	CHD8	CHEK2	DAPK3	DAXX	DNTTIP1	EP300	ERCC3	GTF2H4	H2AFY2	HCFC1	HIF1A	HINT1	HIRA	IFI16	IKBKAP	KAT5	KDM6A	LMNA	MAML1	MED1	MED10	MED12	MED15	MED22	MED31	MKNK2	MLLT1	MNAT1	MORF4L1	MTA2	NACC1	POLDIP3	POLR2H	RBM14	RBM39	RBM8A
GO_CHROMOSOME_ORGANIZATION	22676	442	1009	73	19.6674	3.71173	2.30939e-18	8.665	ACIN1	AKAP8	APBB1	BAP1	BRD2	BRD9	C11orf30	CBX4	CHD8	CHMP1A	CRTC2	DAPK3	DAXX	DDX11	DNAJC2	DOT1L	EP300	ERCC3	ESR1	GTF2H4	H2AFY2	HCFC1	HIRA	HIST1H1C	HIST1H2AC	HMG20B	HMGA1	KAT5	KDM2A	KDM5C	KDM6A	MBTD1	MECP2	MORF4L1	MTA1	MTA2	MYC	NAA60	NCOA2	NUP85	POLD1
GO_POSITIVE_REGULATION_OF_PROTEIN_METABOLIC_PROCESS	22676	442	1492	89	29.082	3.06031	1.45127e-17	8.455	ABCF1	AGT	AKAP8	AKT2	ARRB1	ARRB2	ATP2B4	AXIN1	BCL3	BCL6	C5	C6	CAMK1	CCNH	CD4	CDC6	CDK9	CEBPA	CEBPG	CHEK2	DAXX	EEF2	EGFR	EGLN2	EIF2AK3	EIF2AK4	ELAVL1	EP300	ERP29	ESR1	F12	F2	F2RL1	FBXW11	FGF10	FZD5	HAMP	IFI16	IGF2	ILK	IRAK1
GO_REGULATION_OF_PROTEIN_MODIFICATION_PROCESS	22676	442	1710	96	33.3313	2.88018	1.89549e-17	8.42	AGT	AKAP8	AKT2	ARRB1	ARRB2	ATF3	ATP2B4	ATP6AP2	AXIN1	BCL6	C5	CAMK1	CAMKK2	CCNE1	CCNH	CD4	CDC37	CDC6	CDK9	CEBPA	CHEK2	CRY2	CTDSP1	DAXX	EGFR	EIF2AK3	EIF2AK4	EP300	ERP29	ESR1	F2	F2RL1	FABP4	FGF10	FZD5	HAMP	HGS	HMG20B	IGF2	IKBKAP	ILK
GO_POSTTRANSCRIPTIONAL_REGULATION_OF_GENE_EXPRESSION	22676	442	448	47	8.7324	5.38225	6.44367e-17	8.275	ABCF1	ACO1	AKT2	BCL3	CDC37	CTIF	DAPK3	DDX6	E2F1	EEF2	EEFSEC	EIF2AK3	EIF2AK4	EIF4G1	EIF5	ELAVL1	EP300	ESR1	EXOSC5	GATC	HNRNPA0	HNRNPR	IREB2	KHSRP	LSM14A	MIF4GD	MKNK1	MKNK2	MPV17L2	MTG1	PINK1	PIWIL2	PIWIL4	POLDIP3	PSMB10	PTK2B	RBM8A	RGS2	RPS6KB2	SMAD1	TARBP2
GO_CORE_PROMOTER_PROXIMAL_REGION_DNA_BINDING	22676	442	371	43	7.23152	5.94619	7.30469e-17	8.26	AKNA	ASCL2	ATF3	CC2D1A	CEBPA	CEBPD	CEBPG	EP300	ESR1	GMEB2	HSF1	IFI16	JUN	KDM6A	MED1	MTA2	MYBL2	MYC	NCOA2	NFE2L3	NFIA	NFKB2	NFYC	NKX6-1	NR5A2	OTX1	OVOL1	PATZ1	PBX1	RBPJ	SMAD1	SMAD6	SMARCB1	STAT1	TCF3	TFAM	TFE3	ZBTB7A	ZNF219	ZNF460	ZNF664
GO_REGULATION_OF_SEQUENCE_SPECIFIC_DNA_BINDING_TRANSCRIPTION_FACTOR_ACTIVITY	22676	442	365	42	7.11457	5.90338	2.81962e-16	8.1	AGT	ARRB1	ARRB2	CAMK1D	CEBPG	CRTC2	CTH	CTNNBIP1	EIF2AK4	EP300	ESR1	FZD2	IRAK1	JUN	LTF	MAVS	NFKB2	NFKBIB	NFKBIL1	NKX6-1	PARP10	PBX1	PIM1	PINK1	PLA2G10	PLA2G1B	PPRC1	PRKD2	PROX1	RLIM	RNF25	RNF41	SAV1	SMARCB1	SMO	TAF6	TCF3	TICAM1	TRADD	TRIM38	TRIM62
GO_TRANSCRIPTION_FACTOR_ACTIVITY_RNA_POLYMERASE_II_CORE_PROMOTER_PROXIMAL_REGION_SEQUENCE_SPECIFIC_BINDING	22676	442	328	40	6.39337	6.25648	2.88046e-16	8.095	AKNA	ASCL2	ATF3	CAMTA1	CC2D1A	CEBPA	CEBPD	CEBPG	EBF1	ESR1	HIF1A	HSF1	IFI16	IRF7	JUN	MYBL2	MYC	NFE2L3	NFIA	NFKB2	NFXL1	NFYC	NKX6-1	NR5A2	ONECUT1	OTX1	OVOL1	PATZ1	PBX1	PROX1	RBPJ	SCRT2	SMAD1	STK16	TCF3	TFAM	TFE3	ZBTB7A	ZNF219	ZSCAN21
GO_REGULATION_OF_CELL_DEATH	22676	442	1472	86	28.6922	2.99733	3.05878e-16	8.09	ACIN1	AGT	AKT2	ALDH1A2	APBB1	APH1A	ARRB1	ARRB2	ATF3	ATF5	BCAR1	BCL3	BCL6	CAMK1D	CAST	CBX4	CDC34	CHD8	CHEK2	CTH	DAPK3	DAXX	DNM2	E2F1	EGFR	EGLN2	EIF2AK3	EP300	ERCC3	ERP29	ESR1	ETS1	FGF10	FKBP8	HIF1A	ILK	IRAK1	IRF5	IRF7	ITGA6	JUN
GO_REGULATION_OF_CELL_PROLIFERATION	22676	442	1496	86	29.16	2.94925	8.5312e-16	7.965	AGT	ALDH1A2	ASCL2	ATF3	ATF5	BAP1	BCL6	CD4	CDC6	CDH13	CDX2	CEBPA	CTNNBIP1	E2F1	E2F3	EGFR	ESR1	ETS1	F2	FGF10	FZD5	HGS	HIF1A	HIST1H2AC	HMGA1	HSF1	IGF2	ILK	INPPL1	IRAK1	IRF6	JUN	KANK2	LTF	MECP2	MED1	MED25	MED31	MNAT1	MNT	MYC
GO_MACROMOLECULAR_COMPLEX_BINDING	22676	442	1399	82	27.2693	3.00705	2.28147e-15	7.84	ABCF1	ANXA7	APBB1	ARRB1	ARRB2	ATF5	BAP1	BCL6	BRD2	CBX4	CCNE1	CD4	CDH13	CDK9	CHD8	CIC	CRTC2	DNAJC2	DNM2	DNTTIP1	EEF2	EEFSEC	EGFR	EP300	ESR1	H2AFY2	HCFC1	HIF1A	HIST1H1C	HMGA1	HSF1	IGF2	IKBKAP	ILK	ITGA6	JUN	KDM6A	MECP2	MED1	MED12	MNT
GO_CELLULAR_RESPONSE_TO_ORGANIC_SUBSTANCE	22676	442	1848	96	36.0212	2.6651	4.00482e-15	7.77	AGT	AKT2	ALDH1A2	ARRB2	ATF3	ATP2B4	AXIN1	BCAR1	BHLHA15	CCNE1	CDC34	CDC6	CDH13	CDK9	CEBPA	CHEK2	CTH	DAPK3	DAXX	DDX11	DNM2	E2F1	EEF2	EGFR	EGLN2	EIF2AK3	EP300	ESR1	FGF10	GREM2	HCFC1	HIF1A	IGF2	IRAK1	IRF5	IRF6	IRF7	JUN	KAT5	KLF6	LEFTY1
GO_NEGATIVE_REGULATION_OF_CELL_PROLIFERATION	22676	442	643	52	12.5333	4.14893	4.65697e-14	7.455	ALDH1A2	ASCL2	ATF5	BAP1	BCL6	CDC6	CDH13	CEBPA	CTNNBIP1	E2F1	E2F3	ESR1	ETS1	FGF10	FZD5	HGS	HIST1H2AC	HMGA1	HSF1	ILK	INPPL1	IRF6	JUN	KANK2	MED1	MED25	MED31	MNT	MYC	NOS1	NR2F2	OVOL1	PARP10	PAWR	PROX1	PTK2B	RAF1	RBPJ	RNF41	SAV1	SIRT6
GO_NUCLEAR_TRANSCRIPTION_FACTOR_COMPLEX	22676	442	127	25	2.47548	10.099	4.8093e-14	7.45	ASCL2	ASCL5	BRF1	CCNH	CEBPA	E2F1	ERCC3	GTF2H4	GTF3C1	HIF1A	HMGA1	HNRNPAB	MED10	MED25	MED31	MNAT1	NFYC	NR5A2	SFPQ	SOX8	TADA3	TAF11	TAF6	TAF8	TCF3
GRESHOCK_CANCER_COPY_NUMBER_UP	22676	442	323	37	6.29591	5.87683	6.7321e-14	7.405	AKT2	BCL3	BCL6	CDX2	CEBPA	CHEK2	DDX6	EGFR	EP300	ERCC3	HMGA1	KLF6	MET	MLLT1	MN1	MNX1	MYC	NCOA2	NFKB2	PATZ1	PBX1	PIM1	POU2AF1	PRCC	PRDM16	REL	SFPQ	SMARCB1	SMO	TAF15	TCF3	TFPT	THRAP3	TOP1	TRIM24	WHSC1L1	ZBTB16
GO_ENZYME_BINDING	22676	442	1737	90	33.8576	2.6582	8.01507e-14	7.38	ACIN1	AKAP8	AKT2	ARRB1	ARRB2	ATF5	ATP2B4	ATP6AP2	AXIN1	BCAR1	CAST	CBX4	CCNE1	CD4	CDC34	CDC37	CDC6	CEBPA	CHEK2	CRY2	CTNND1	DAPK3	DAXX	DNM2	E2F1	EEF2	EGFR	EIF2AK3	ELAVL1	EP300	ESR1	ETS1	FZD5	HIF1A	HINT1	HMGA1	HNRNPA0	HNRNPUL1	IKBKAP	ILK	JUN
GO_COVALENT_CHROMATIN_MODIFICATION	22676	442	345	38	6.72473	5.65078	8.89339e-14	7.365	APBB1	BAP1	CRTC2	DOT1L	EP300	HCFC1	HIST1H1C	HMG20B	KAT5	KDM2A	KDM5C	KDM6A	MECP2	MORF4L1	MTA1	MTA2	NAA60	NCOA2	PRDM16	RBM14	RNF40	RTF1	RUVBL2	SATB1	SETD1B	SETD7	SFPQ	SIRT6	SIRT7	SMYD3	SRCAP	TADA3	TBL1Y	TET2	USP16	USP21	WDR5	WHSC1L1
YRTCANNRCGC_UNKNOWN	22676	442	2940	124	57.3064	2.16381	1.67492e-13	7.28	AKAP8	AKT2	APBB1	APH1A	ARRB2	ATF3	ATF5	BCL6	BCL6B	BRD2	C11orf30	CCNE1	CDC37	CEBPA	CRIP1	CRY2	CTDSP1	DNM2	E2F1	E2F3	EEFSEC	EIF2AK3	EIF4G1	EIF5	EP300	ERF	FBXW11	FKBP8	FLII	FZD5	GTF3C1	HMG20B	HMGA1	HNRNPAB	HNRNPR	HNRNPUL1	IGF2	INPPL1	IREB2	ITGA6	JUN
GO_REGULATION_OF_CELLULAR_AMIDE_METABOLIC_PROCESS	22676	442	354	38	6.90016	5.50712	2.12296e-13	7.25	ABCF1	ACO1	AKT2	BCL3	CTIF	DAPK3	DDX6	EEF2	EEFSEC	EIF2AK3	EIF2AK4	EIF4G1	EIF5	ELAVL1	EP300	ESR1	GATC	HNRNPR	IREB2	LSM14A	MIF4GD	MKNK1	MKNK2	MPV17L2	MTG1	PINK1	PIWIL2	PIWIL4	POLDIP3	PTK2B	RBM8A	RGS2	RPS6KB2	SMAD1	TARBP2	USP16	VARS2	ZFP36
GO_POSITIVE_REGULATION_OF_MULTICELLULAR_ORGANISMAL_PROCESS	22676	442	1395	78	27.1913	2.86856	2.98158e-13	7.205	ACIN1	AGT	APBB1	ATP6AP2	BCAR1	BCL3	BCL6	C5	C6	CAMK1	CAMK1D	CD4	CDK9	CEBPA	CEBPG	CTH	CTNNBIP1	EIF2AK3	EIF4G1	EP300	ETS1	F12	F2	F2RL1	FGF10	FZD5	H2AFY2	HIF1A	HMG20B	HSF1	IFI16	ILK	IRAK1	IRF5	IRF7	JUN	LGR4	LMNA	LSM14A	LTF	MAVS
GO_REGULATION_OF_PHOSPHORUS_METABOLIC_PROCESS	22676	442	1618	85	31.538	2.69516	3.57828e-13	7.18	AGT	AKAP8	AKT2	ARRB1	ARRB2	ATF3	ATP2B4	ATP6AP2	AXIN1	C5	CAMK1	CAMKK2	CCNE1	CCNH	CD4	CDC37	CDC6	CDK9	CEBPA	CHEK2	CRY2	CTDSP1	DAXX	EGFR	EIF2AK3	EIF2AK4	EP300	ERP29	ESR1	F2	F2RL1	FABP4	FGF10	FZD2	FZD5	HGS	HIF1A	IGF2	IKBKAP	ILK	IRAK1
GO_POSITIVE_REGULATION_OF_RESPONSE_TO_STIMULUS	22676	442	1929	93	37.6	2.4734	1.96607e-12	6.94	AGT	AKT2	APBB1	ARRB1	ARRB2	ATF3	ATP6AP2	AXIN1	BCAR1	C4A	C5	C6	CAMK1D	CC2D1A	CD4	CDH13	CEBPG	CTH	DAPK3	DAXX	E2F1	EGFR	EIF2AK4	EP300	ERP29	ESR1	ETS1	F12	F2	F2RL1	FABP4	FBXW11	FGF10	FKBP8	FZD5	HIF1A	HINT1	HMGA1	IFI16	IGF2	ILK
GO_CORE_PROMOTER_BINDING	22676	442	152	25	2.96278	8.43802	4.18838e-12	6.835	CDK9	E2F1	E2F3	EP300	ESR1	HSF1	IFI16	IRF7	MED1	MTA1	MYBBP1A	NPAS2	PROX1	RBPJ	RUVBL2	SFPQ	SMAD1	SMARCB1	SMYD3	SOX8	STAT1	THRAP3	TOP1	YAP1	ZFHX3
GO_REGULATION_OF_CELL_DIFFERENTIATION	22676	442	1492	79	29.082	2.71645	5.79027e-12	6.79	ACIN1	AGT	APBB1	ASCL2	ATF5	AXIN1	BCL6	BCL6B	BHLHA15	CAMK1	CAMK1D	CCNE1	CDK9	CDX2	CEBPA	CLPTM1	CTDSP1	CTH	CTNNBIP1	DAXX	DDX6	DNM2	E2F1	EIF2AK4	EIF4G1	ELAVL1	EP300	ETS1	F2	FGF10	H2AFY2	HIF1A	HMG20B	ILK	IRF7	JUN	LMNA	LTF	MAML1	MAP3K5	MECP2
GO_RNA_POLYMERASE_II_TRANSCRIPTION_FACTOR_COMPLEX	22676	442	101	21	1.96869	10.667	7.75683e-12	6.745	ASCL2	ASCL5	CCNH	CEBPA	E2F1	ERCC3	GTF2H4	HIF1A	HMGA1	HNRNPAB	MED10	MED31	MNAT1	NFYC	NR5A2	SFPQ	TADA3	TAF11	TAF6	TAF8	TCF3
GO_TRANSCRIPTIONAL_ACTIVATOR_ACTIVITY_RNA_POLYMERASE_II_TRANSCRIPTION_REGULATORY_REGION_SEQUENCE_SPECIFIC_BINDING	22676	442	315	34	6.13997	5.53748	1.16777e-11	6.685	AKNA	ATF3	ATF5	BHLHA15	CAMTA1	CEBPA	CEBPD	CEBPG	EBF1	EP300	ESR1	HCFC1	HIF1A	HMGA1	JUN	MYBL2	MYC	NFIA	NFKB2	NFYC	NR5A2	ONECUT1	OTX1	PATZ1	PBX1	RBPJ	REL	SIX3	SMAD1	STK16	SUB1	TFAM	TFE3	ZSCAN21
GO_PEPTIDYL_AMINO_ACID_MODIFICATION	22676	442	841	56	16.3928	3.41614	1.59985e-11	6.64	AKT2	APBB1	CAMKK2	CBX4	CDC37	CHEK2	CRTC2	CTH	DOT1L	EEF2	EGFR	EGLN2	EIF2AK3	EP300	F2	FGF10	FKBP8	HCFC1	HIST1H1C	ILK	KAT5	KDM6A	MAP2K3	MECP2	MET	MKNK1	MKNK2	MORF4L1	MTA1	NAA60	NCOA2	NME2	NOS1	NUP85	PDPK1	PINK1	POM121	PPP2R4	PRDM16	PRKD2	PRKDC
GO_POSITIVE_REGULATION_OF_SEQUENCE_SPECIFIC_DNA_BINDING_TRANSCRIPTION_FACTOR_ACTIVITY	22676	442	228	29	4.44417	6.5254	2.11986e-11	6.6	AGT	CAMK1D	CEBPG	CRTC2	CTH	EP300	ESR1	FZD2	IRAK1	LTF	MAVS	NFKB2	NFKBIB	NKX6-1	PINK1	PLA2G1B	PPRC1	PRKD2	RNF25	RNF41	SAV1	SMARCB1	SMO	TCF3	TICAM1	TRADD	TRIM38	TRIM62	TRIM8
BLALOCK_ALZHEIMERS_DISEASE_UP	22676	442	1691	84	32.9609	2.54847	2.25677e-11	6.59	ALDH1A2	ATF5	BCL6	BRD2	C5	CAST	CDC34	CDC6	CEBPA	CEBPD	CHMP1A	CTDSP1	DAPK3	DDX6	EGFR	EGLN2	EIF5	EP300	ERF	FKBP8	FLII	GMEB2	GTF3C1	HIST1H1C	HMG20B	HNRNPUL1	HSBP1	IFI16	INPPL1	IRAK1	IRF7	ITGA6	JUN	KDM2A	KDM6A	KHSRP	LMNA	LSM14A	MAN2B1	MAP2K3	MED1
GO_NUCLEOLUS	22676	442	848	56	16.5292	3.38795	2.31103e-11	6.585	ACIN1	AKAP8	ATF3	BCAR1	CA9	CEBPA	DAXX	DDX11	DNTTIP1	EXOSC5	GTF3C1	HNRNPR	IFI16	IKBKAP	INO80E	KAT5	KDM2A	MAF1	MED1	MED12	MIF4GD	MKNK2	MLLT1	MNX1	MYBBP1A	MYC	NOP2	ORC1	PARP10	POLR2H	PRKDC	RBM14	RBM15B	RBPJ	RGS2	RPL7	RPL9	RPS2	RTF1	SETD7	SIRT6
GO_RNA_BINDING	22676	442	1598	81	31.1482	2.60047	2.51791e-11	6.57	ABCF1	ACIN1	ACO1	AKAP8	ANXA7	CAST	CBX4	CDK9	CSDC2	CTIF	DDX11	DDX6	DNAJC2	EDC3	EEF2	EEFSEC	EIF2AK4	EIF4G1	EIF5	ELAVL1	EP300	EXOSC5	GSPT1	HIST1H1C	HNRNPA0	HNRNPAB	HNRNPR	HNRNPUL1	IFI16	IREB2	JUN	KHSRP	LSM14A	MECP2	MIF4GD	MYBBP1A	NOP2	PIWIL2	PIWIL4	POLDIP3	PPRC1
GO_NEGATIVE_REGULATION_OF_RESPONSE_TO_STIMULUS	22676	442	1360	73	26.5091	2.75377	4.48979e-11	6.485	AGT	ARRB1	ARRB2	ATF3	ATP2B4	AXIN1	BCL6	C5	CDC34	CHD8	CHEK2	CRY2	CTH	CTNNBIP1	CTNND1	DNM2	EGFR	ESR1	ETS1	F12	F2	F2RL1	FBXW11	FGF10	GREM2	HGS	HIF1A	IFI16	IGF2	ITGA6	KANK2	LGR4	LMNA	LTF	MED12	MET	MGRN1	MKKS	MKL1	MNT	MYC
GO_REGULATION_OF_CELL_CYCLE	22676	442	949	59	18.4979	3.18955	5.40594e-11	6.46	AKT2	APBB1	ATF5	ATP2B4	BAP1	CAST	CCNE1	CCNH	CDC37	CDC6	CDK9	CEBPA	CHEK2	CHMP1A	CTDSP1	DAPK3	DOT1L	E2F1	EGFR	EIF2AK4	EP300	ERCC3	ETS1	FGF10	HCFC1	ICK	IGF2	ILK	IRF6	JUN	KANK2	MED1	MED25	MNAT1	MNT	MYBBP1A	MYBL2	MYC	NR2F2	ORC1	OVOL1
GO_DNA_TEMPLATED_TRANSCRIPTION_INITIATION	22676	442	202	27	3.93738	6.85735	6.25074e-11	6.435	BRF1	CCNH	CDK9	E2F3	ERCC3	ESR1	GTF2H4	MAML1	MED1	MED10	MED12	MED15	MED25	MED31	MNAT1	NR2F6	NR5A2	POLR2H	RBPJ	RTF1	SNAPC5	TAF11	TAF6	TEAD4	TFAM	THRAP3	YAP1
GO_KINASE_BINDING	22676	442	606	45	11.8121	3.80964	2.84231e-10	6.2	AKT2	ARRB1	ARRB2	ATF5	AXIN1	BCAR1	CCNE1	CD4	CDC37	CDC6	CEBPA	CHEK2	CTNND1	DAXX	DNM2	E2F1	EEF2	ELAVL1	EP300	FZD5	HIF1A	HINT1	HNRNPA0	ILK	MAML1	MAP2K3	MAP3K5	MAVS	PAWR	PDPK1	PINK1	PRKCSH	PTK2B	PTPN22	RAF1	RB1CC1	SMAD1	SPRED2	TCF3	TICAM1	TNIP2
GO_REGULATION_OF_MULTICELLULAR_ORGANISMAL_DEVELOPMENT	22676	442	1672	81	32.5906	2.48538	3.1077e-10	6.185	ACIN1	AGT	APBB1	ARRB2	ASCL2	ATF5	BCL6	BCL6B	C5	C6	CAMK1	CAMK1D	CDX2	CELSR2	CLPTM1	CTDSP1	CTH	CTNNBIP1	DDX6	DNM2	EIF2AK3	EIF2AK4	EIF4G1	EP300	ESR1	ETS1	F2	FGF10	FZD2	FZD5	H2AFY2	HIF1A	HMG20B	ILK	IRF7	JUN	LGR4	LMNA	LTF	MECP2	MED1
GO_POSITIVE_REGULATION_OF_PROTEIN_MODIFICATION_PROCESS	22676	442	1135	64	22.1234	2.89287	3.17574e-10	6.185	AGT	AKAP8	AKT2	ARRB1	ARRB2	ATP2B4	AXIN1	BCL6	C5	CAMK1	CCNH	CD4	CDC6	CDK9	CHEK2	DAXX	EGFR	EP300	ERP29	ESR1	F2	F2RL1	FGF10	FZD5	HAMP	IGF2	ILK	IRAK1	JUN	KAT5	LEFTY1	LTF	MAP2K3	MAP3K5	MAVS	MTA1	NOS1	NPNT	P2RY1	PAWR	PDPK1
GO_REGULATION_OF_INTRACELLULAR_SIGNAL_TRANSDUCTION	22676	442	1656	80	32.2787	2.47841	5.42729e-10	6.1	AGT	ARRB1	ARRB2	ATF3	ATP2B4	ATP6AP2	AXIN1	BCL3	BCL6	C5	CC2D1A	CD4	CDC34	CDH13	CHEK2	CTH	DAXX	DNM2	DOT1L	EGFR	EIF2AK3	EP300	ERP29	ESR1	F2	F2RL1	FBXW11	FGF10	FZD5	HGS	HIF1A	HINT1	IGF2	ILK	IRAK1	JUN	KAT5	LEFTY1	LTF	MAP2K3	MAP3K5
GO_TRANSCRIPTION_INITIATION_FROM_RNA_POLYMERASE_II_PROMOTER	22676	442	153	23	2.98227	7.71224	5.4577e-10	6.1	CCNH	CDK9	E2F3	ERCC3	ESR1	GTF2H4	MAML1	MED1	MED10	MED12	MED15	MED25	MED31	MNAT1	NR2F6	NR5A2	POLR2H	RBPJ	TAF11	TAF6	TEAD4	THRAP3	YAP1
GO_REGULATION_OF_RESPONSE_TO_STRESS	22676	442	1468	74	28.6142	2.58613	7.11145e-10	6.055	ACIN1	AGT	APBB1	ARRB2	ATP2B4	AXIN1	BCL6	C4A	C5	C6	CD4	CDC37	CDK9	CEBPG	CHEK2	DAXX	DNAJC2	EGFR	EIF2AK3	EIF2AK4	EP300	ERP29	ETS1	F12	F2	F2RL1	FABP4	FBXW11	FGF10	FZD5	HIF1A	HMGA1	HSBP1	HSF1	IFI16	IGF2	IRAK1	IRF7	LBH	LGR4	LSM14A
GO_POLY_A_RNA_BINDING	22676	442	1170	64	22.8056	2.80633	1.27937e-09	5.96	ABCF1	ACIN1	ACO1	AKAP8	ANXA7	CAST	DDX6	DNAJC2	EDC3	EEF2	EEFSEC	EIF4G1	EIF5	ELAVL1	GSPT1	HIST1H1C	HNRNPA0	HNRNPAB	HNRNPR	HNRNPUL1	IFI16	IREB2	JUN	KHSRP	LSM14A	MECP2	MYBBP1A	NOP2	PIWIL2	POLDIP3	PPRC1	PRKDC	RALY	RBM14	RBM15B	RBM39	RBM8A	RNF40	RPL7	RPLP0	RPS2
GO_POSITIVE_REGULATION_OF_CELL_COMMUNICATION	22676	442	1532	75	29.8617	2.51158	2.0639e-09	5.88	AGT	AKT2	ARRB1	ARRB2	ATF3	ATP6AP2	AXIN1	C5	CC2D1A	CD4	CDH13	CTH	DAPK3	DAXX	E2F1	EGFR	ERP29	ESR1	F2	F2RL1	FGF10	FKBP8	FZD5	HIF1A	HINT1	IGF2	ILK	IRAK1	IRF7	JUN	LANCL2	LEFTY1	LGR4	LSM14A	LTF	MAP2K3	MAP3K5	MAVS	MECP2	MED1	NCOA2
GO_CELLULAR_RESPONSE_TO_STRESS	22676	442	1565	76	30.5049	2.4914	2.07472e-09	5.88	ACIN1	AGT	APBB1	ATF3	AXIN1	BCL3	BCL6	BHLHA15	C11orf30	C5	CA9	CCNH	CDC37	CDK9	CHEK2	CRIP1	CRY2	CTH	DAXX	DDX11	DNM2	E2F1	EEF2	EGLN2	EIF2AK3	EIF2AK4	EP300	ERCC3	ETS1	FBXW11	GTF2H4	HIF1A	HMGA1	HSF1	IFI16	INO80E	IRAK1	IRF7	JUN	KAT5	KDM2A
GO_EPITHELIUM_DEVELOPMENT	22676	442	945	56	18.4199	3.04019	2.20233e-09	5.87	AKT2	ALDH1A2	ANXA7	ATP6AP2	AXIN1	CA9	CDX2	CTNNBIP1	EGFR	EP300	ERCC3	ESR1	F2RL1	FGF10	FKBP8	FZD2	FZD5	HIF1A	HOXB2	ILK	IRF6	JUN	KDM6A	LGR4	MED1	MED12	MEGF8	MET	MICAL2	MKKS	MYC	NKX6-1	NPNT	NR2F2	NR5A2	ONECUT1	OVOL1	PBX1	PDPK1	POFUT1	PRKD2
GO_TISSUE_DEVELOPMENT	22676	442	1518	74	29.5888	2.50094	3.83279e-09	5.78	AGT	AKT2	ALDH1A2	ANXA7	ASCL2	ATF3	ATP6AP2	AXIN1	CA9	CDX2	CRIP1	CTNNBIP1	EEF2	EGFR	EIF2AK3	EP300	ERCC3	ESR1	F2RL1	FGF10	FKBP8	FZD2	FZD5	HIF1A	HMG20B	HNRNPAB	HOXB2	HSBP1	ILK	IRF6	ITGA6	JUN	KDM6A	LGR4	LMNA	MAML1	MED1	MED12	MEGF8	MET	MICAL2
GO_CHROMOSOME	22676	442	880	53	17.1529	3.08985	5.66961e-09	5.71	AKAP8	ARRB1	BCL6	CDX2	CHEK2	CHMP1A	DAXX	DDX11	E2F1	EP300	ESR1	EXOSC5	H2AFY2	HIRA	HIST1H1C	HIST1H2AC	HMG20B	HMGA1	INO80E	JUN	KAT5	MECP2	MED1	MORF4L1	MTA2	MYBL2	NUP85	ORC1	PINK1	PIWIL2	POLD1	PRKDC	RNF40	RUVBL2	SATB1	SCRT2	SETD1B	SETD7	SFPQ	SIRT6	SIRT7
GO_MRNA_METABOLIC_PROCESS	22676	442	611	43	11.9096	3.61053	7.04831e-09	5.675	ACIN1	CCNH	CEBPG	CSDC2	CTIF	DDX6	EDC3	EIF4G1	ELAVL1	ERCC3	EXOSC5	GSPT1	GTF2H4	HNRNPA0	HNRNPR	HNRNPUL1	KHSRP	MNAT1	POLDIP3	POLR2H	RALY	RBM15B	RBM39	RBM8A	RNH1	RPL39	RPL7	RPL9	RPLP0	RPS2	SF3B4	SFPQ	SMG5	SNRNP70	SNRPA	SRPK1	SRSF9	SSB	STRAP	SUPT5H	THRAP3
GO_IMMUNE_SYSTEM_PROCESS	22676	442	1984	87	38.6721	2.24969	7.86035e-09	5.655	ACIN1	AKAP8	BCAR1	BCL3	BCL6	BCL6B	C4A	C5	C6	CD4	CEBPA	CEBPG	CRIP1	DAPK3	DNM2	EEF2	EIF2AK4	EP300	ETS1	EXOSC5	F12	F2	F2RL1	FBXW11	FGF10	FZD5	HAMP	HIF1A	IFI16	IKBKAP	INPPL1	IRAK1	IRF5	IRF6	IRF7	ITGA6	JUN	KLF6	LEPR	LGR4	LSM14A
GO_CELLULAR_RESPONSE_TO_ORGANIC_CYCLIC_COMPOUND	22676	442	465	37	9.06377	4.08219	8.82208e-09	5.635	AKT2	ATP2B4	AXIN1	CCNE1	CEBPA	CHEK2	DAXX	DNM2	EGFR	EGLN2	EP300	ESR1	HCFC1	HIF1A	KAT5	KLF6	MAVS	MED1	MED12	NR2F2	NR2F6	NR5A2	P2RY1	PAWR	PIM1	RBM14	RUVBL2	SLC9A1	SMAD1	SMO	SMYD3	STAT1	TADA3	TARBP2	THRAP3	TIPARP	TRIM24
GINESTIER_BREAST_CANCER_ZNF217_AMPLIFIED_DN	22676	442	335	31	6.52981	4.74746	1.46442e-08	5.55	ACIN1	ATF5	CIC	CTNND1	DDX11	DOT1L	GTF2H4	HCFC1	HIRA	KHSRP	LMNA	NFKBIL1	PPRC1	RBM14	RBM15B	SAFB2	SMARCD1	SMG5	SNRNP70	SRCAP	TAF15	TCF3	TEAD4	TICAM1	TRABD	U2AF2	USP21	ZMIZ2	ZNF444	ZNF524	ZNF598
BENPORATH_ES_CORE_NINE_CORRELATED	22676	442	100	18	1.9492	9.23457	1.47157e-08	5.545	CEBPG	E2F1	E2F3	GTF2H4	HIF1A	HMGA1	HSF1	MYBBP1A	MYBL2	MYC	NFE2L3	PNRC1	SIX3	STAT1	SUPT5H	TCF7L1	TEAD4	TGIF2
GO_CORE_PROMOTER_SEQUENCE_SPECIFIC_DNA_BINDING	22676	442	101	18	1.96869	9.14314	1.75909e-08	5.515	CDK9	EP300	ESR1	HSF1	IRF7	MTA1	PROX1	RBPJ	RUVBL2	SMAD1	SMARCB1	SMYD3	SOX8	STAT1	THRAP3	TOP1	YAP1	ZFHX3
GO_RESPONSE_TO_ORGANIC_CYCLIC_COMPOUND	22676	442	917	53	17.8741	2.96518	2.80635e-08	5.435	AKT2	ALDH1A2	ANXA7	ATP2B4	AXIN1	CA9	CCNE1	CD4	CEBPA	CHEK2	DAXX	DNM2	EEF2	EGFR	EGLN2	EP300	ESR1	ETS1	FGF10	HCFC1	HIF1A	IGF2	JUN	KAT5	KLF6	MAVS	MECP2	MED1	MED12	NKX6-1	NOS1	NR2F2	NR2F6	NR5A2	P2RY1	PAWR	PIM1	PTK2B	RBM14	RUVBL2	SLC9A1
GO_TRANSCRIPTIONAL_REPRESSOR_ACTIVITY_RNA_POLYMERASE_II_TRANSCRIPTION_REGULATORY_REGION_SEQUENCE_SPECIFIC_BINDING	22676	442	168	22	3.27465	6.71827	3.52448e-08	5.39	ASCL2	ATF3	BCL6	BCL6B	CC2D1A	CDX2	HES6	HSF1	IFI16	MNT	NFE2L3	NFXL1	NKX6-1	NR2F6	OVOL1	PROX1	SATB1	SCRT2	TCF3	ZBTB16	ZBTB7A	ZNF219
MODULE_98	22676	442	393	33	7.66035	4.3079	3.90195e-08	5.375	BRD2	CBX4	CCNE1	CEBPG	E2F1	E2F3	ERCC3	HIF1A	HIST1H1C	HNRNPA0	HNRNPR	HSF1	JUN	KHSRP	KLF6	MTA1	MYBL2	MYC	NME2	NR2F2	ORC1	PIR	POLD1	PRKDC	SATB1	SFPQ	SMAD1	SNRPA	SSB	STAT1	TAF11	TAF6	WBSCR22
GO_POSITIVE_REGULATION_OF_DEVELOPMENTAL_PROCESS	22676	442	1142	60	22.2598	2.69544	4.66237e-08	5.34	ACIN1	AGT	APBB1	BCL6	C5	C6	CAMK1	CAMK1D	CCNE1	CDX2	CEBPA	CTH	CTNNBIP1	DNM2	EIF4G1	EP300	ETS1	FGF10	H2AFY2	HIF1A	HMG20B	HMGA1	HSF1	ILK	JUN	LGR4	LMNA	LTF	MAML1	MAP3K5	MECP2	MED1	MEGF8	MKKS	MKL2	MYC	NEDD4L	NKX6-1	NME2	NPNT	PINK1
GO_NEGATIVE_REGULATION_OF_CELL_DEATH	22676	442	872	51	16.997	3.00053	4.96056e-08	5.33	AKT2	ARRB1	ARRB2	ATF5	BCL3	BCL6	CAMK1D	CAST	CBX4	CHD8	CTH	EGFR	EP300	ESR1	FGF10	FKBP8	HIF1A	ILK	IRAK1	IRF7	ITGA6	JUN	KANK2	LMNA	LTF	MECP2	MED1	MET	MKL1	MNAT1	MNT	MYC	NME2	NOS1	NPAS2	PDPK1	PIM1	PINK1	PRKDC	PTK2B	RAF1
GO_TRANSCRIPTIONAL_ACTIVATOR_ACTIVITY_RNA_POLYMERASE_II_CORE_PROMOTER_PROXIMAL_REGION_SEQUENCE_SPECIFIC_BINDING	22676	442	226	25	4.40519	5.67513	5.05891e-08	5.325	AKNA	CAMTA1	CEBPA	CEBPD	CEBPG	EBF1	ESR1	HIF1A	JUN	MYBL2	MYC	NFIA	NFKB2	NFYC	NR5A2	ONECUT1	OTX1	PATZ1	PBX1	RBPJ	SMAD1	STK16	TFAM	TFE3	ZSCAN21
TTTNNANAGCYR_UNKNOWN	22676	442	2274	93	44.3247	2.09815	5.60276e-08	5.31	ALDH1A2	APBB1	ARRB2	ASCL2	BHLHA15	BRD2	C4A	CA9	CCNE1	CDK9	CIC	CRTC2	CSDC2	CTNNBIP1	CTNND1	DAXX	DDX6	E2F1	E2F3	EBF1	EIF4G1	EP300	ERF	ESR1	FZD5	GPRC5C	GSPT1	HMG20B	HMGA1	HNRNPA0	HNRNPR	HNRNPUL1	HOXB2	IGF2	ILK	JUN	KAT5	KDM2A	KDM6A	KHSRP	LMNA
GO_PEPTIDYL_LYSINE_MODIFICATION	22676	442	312	29	6.0815	4.76856	7.31509e-08	5.26	APBB1	CBX4	CRTC2	CTH	DOT1L	EP300	HCFC1	HIST1H1C	KAT5	KDM6A	MECP2	MORF4L1	MTA1	NAA60	NCOA2	NUP85	POM121	PRDM16	RTF1	RUVBL2	SETD1B	SETD7	SMYD3	SRCAP	TADA3	TET2	TOP1	WDR5	WHSC1L1
GO_PROTEIN_PHOSPHORYLATION	22676	442	944	53	18.4004	2.88037	8.50209e-08	5.23	AGT	AKT2	AXIN1	CAMK1	CAMK1D	CAMKK2	CCNE1	CCNH	CDC37	CDK9	CHEK2	DAPK3	DAXX	EGFR	EIF2AK3	EIF2AK4	ERCC3	FBXW11	FGF10	GTF2H4	HSF1	ICK	IKBKAP	ILK	IRAK1	MAML1	MAP2K3	MAP3K5	MED1	MET	MKNK1	MKNK2	MNAT1	MYC	NME2	PDPK1	PIM1	PINK1	PRKD2	PRKDC	PSMB10
GO_EMBRYO_DEVELOPMENT	22676	442	894	51	17.4258	2.92669	1.2459e-07	5.16	ALDH1A2	APBA2	ASCL2	ATP6AP2	AXIN1	C5	C6	CDX2	CEBPA	CHD8	EGFR	EP300	ERCC3	FGF10	FKBP8	FZD2	FZD5	GREM2	HIF1A	HIRA	HOXB2	HSBP1	HSF1	KDM6A	MBTD1	MED1	MED12	MEGF8	MICAL2	MKKS	NR2F2	NR5A2	OTX1	PBX1	POFUT1	PRKDC	PROX1	RBPJ	RTF1	SALL2	SIX3
REACTOME_TRANSCRIPTIONAL_REGULATION_OF_WHITE_ADIPOCYTE_DIFFERENTIATION	22676	442	72	15	1.40342	10.6882	1.31033e-07	5.15	CEBPD	EBF1	EP300	FABP4	MED1	MED10	MED12	MED15	MED22	MED25	MED31	NCOA2	NR2F2	PCK1	SMARCD3
AAAYWAACM_HFH4_01	22676	442	1890	81	36.8398	2.19871	1.93906e-07	5.075	ATF3	ATP2B4	BCL6	C11orf30	CAMK1D	CDH13	CIC	CTDSP1	CTNND1	EBF1	EIF4G1	EIF5	ERF	ESR1	F2RL1	FABP4	FGF10	FZD5	HIF1A	HNRNPR	HNRNPUL1	HOXB2	INPPL1	JUN	KANK2	KDM2A	KDM6A	KLF6	LMNA	MECP2	MED12	MED25	MKL1	MN1	MYC	NCOA2	NFIA	NFKB2	NKX6-1	NOS1	NPAS2
GO_HEART_DEVELOPMENT	22676	442	466	35	9.08326	3.85324	1.98021e-07	5.075	AGT	ALDH1A2	CRIP1	DNM2	EP300	FZD2	HIF1A	ILK	JUN	KDM6A	LEFTY1	LMNA	MAML1	MECP2	MED1	MED12	MEGF8	MICAL2	MKKS	MNAT1	POFUT1	PRKDC	PROX1	RAF1	RB1CC1	RBPJ	S1PR1	SAV1	SIRT6	SLC9A1	SMAD1	SMAD6	SMARCD3	SMO	YAP1
GO_RESPONSE_TO_EXTERNAL_STIMULUS	22676	442	1821	79	35.4949	2.22567	2.02197e-07	5.07	ACIN1	AGT	AKT2	ALDH1A2	ARRB1	ARRB2	ATF3	BCAR1	BCL3	BHLHA15	C5	CCNE1	CD4	CHMP1A	CRY2	EEF2	EIF2AK3	EIF2AK4	ETS1	EXOSC5	F2	F2RL1	FGF10	FZD5	G6PC	HAMP	HIF1A	HMGA1	HNRNPA0	HNRNPUL1	HSF1	IFI16	IGF2	IRAK1	IRF5	IRF7	ITGA6	JUN	LMNA	LSM14A	LTF
REACTOME_GENERIC_TRANSCRIPTION_PATHWAY	22676	442	352	30	6.86117	4.37243	2.7813e-07	5.01	CDK9	ESR1	MAML1	MED1	MED10	MED12	MED15	MED25	MED31	MYC	NCOA2	NR2F6	NR5A2	RBPJ	SMARCD3	TEAD4	TGIF2	YAP1	ZNF205	ZNF208	ZNF213	ZNF215	ZNF311	ZNF324	ZNF420	ZNF440	ZNF460	ZNF597	ZNF611	ZNF655
GO_INTRACELLULAR_RECEPTOR_SIGNALING_PATHWAY	22676	442	168	21	3.27465	6.4129	2.78802e-07	5.01	ALDH1A2	CCNE1	CRY2	DAXX	EGLN2	ESR1	IRAK1	IRF7	KAT5	LSM14A	MAVS	MED1	MED12	NCOA2	NR2F2	NR2F6	NR5A2	PIM1	RBM14	TADA3	THRAP3
GO_POSITIVE_REGULATION_OF_PHOSPHORUS_METABOLIC_PROCESS	22676	442	1036	55	20.1937	2.72362	2.83379e-07	5.005	AGT	AKT2	ARRB1	ARRB2	ATP2B4	AXIN1	C5	CAMK1	CCNH	CD4	CDC6	CDK9	CHEK2	DAXX	EGFR	EP300	ERP29	ESR1	F2	F2RL1	FGF10	FZD2	FZD5	HIF1A	IGF2	ILK	IRAK1	ITGA6	JUN	LEFTY1	LTF	MAP2K3	MAP3K5	MAVS	NOS1	NPNT	P2RY1	PAWR	PDPK1	PIM1	PINK1
GO_TUBE_DEVELOPMENT	22676	442	552	38	10.7596	3.53174	3.39079e-07	4.97	ALDH1A2	ATP6AP2	CDX2	CEBPA	CHD8	CIC	CTNNBIP1	EGFR	EP300	ESR1	FGF10	FKBP8	FZD2	HIF1A	ILK	ITGA6	KDM6A	LGR4	MED1	MED12	MEGF8	MET	MICAL2	MKKS	MYC	NPNT	PBX1	PRKD2	PROX1	RBPJ	SALL2	SAV1	SMAD1	SMAD6	SMO	SOX8	STAT1	YAP1
GO_INTERSPECIES_INTERACTION_BETWEEN_ORGANISMS	22676	442	662	42	12.9037	3.25488	3.82492e-07	4.945	CD4	CEBPA	CHMP1A	CRTC2	DAXX	DDX11	DDX6	EIF2AK4	EIF4G1	EP300	ERCC3	FKBP8	HCFC1	HMGA1	IRF7	JUN	KAT5	LTF	MAP3K5	MAVS	NEDD4L	NFIA	NUP85	POM121	PSMB10	RBM15B	RBX1	RPL39	RPL7	RPL9	RPLP0	RPS2	SATB1	SMARCB1	SRCAP	SRPK1	SSB	STAT1	SUPT5H	TAF11	TOP1
GO_CELLULAR_RESPONSE_TO_LIPID	22676	442	457	34	8.90783	3.81687	5.10744e-07	4.89	ALDH1A2	CCNE1	DAXX	E2F1	EGFR	EGLN2	EP300	ESR1	HIF1A	IRAK1	KAT5	MED1	MED12	NFKBIB	NFKBIL1	NR2F2	NR2F6	NR5A2	PAWR	PIM1	PTK2B	PTPN22	RBM14	RUVBL2	SMARCD1	SMO	SMYD3	TADA3	THRAP3	TICAM1	TNFRSF1B	TNIP2	TRIM24	YAP1
GO_RESPONSE_TO_ABIOTIC_STIMULUS	22676	442	1024	54	19.9598	2.70544	5.68435e-07	4.87	AGT	AKT2	ANXA7	ARRB1	ARRB2	ASCL2	ATP2B4	BCL3	CA9	CHEK2	CRIP1	CRY2	DAXX	DNM2	E2F1	EGFR	EGLN2	EIF2AK3	EIF2AK4	EP300	ERCC3	ETS1	F2	HIF1A	HSF1	IFI16	IGF2	IRAK1	JUN	KAT5	LMNA	MECP2	MKKS	MTA1	MYC	NOS1	NR2F6	P2RY1	PAWR	PCK1	PDPK1
GO_POSITIVE_REGULATION_OF_CELL_PROLIFERATION	22676	442	814	47	15.8665	2.96222	5.91699e-07	4.86	AGT	ALDH1A2	ATF3	BCL6	CD4	CDC6	CDH13	CDX2	E2F1	E2F3	EGFR	ESR1	ETS1	F2	FGF10	HIF1A	IGF2	ILK	IRAK1	JUN	LTF	MECP2	MED1	MNAT1	MYC	NACC1	NME2	NOP2	ORC1	PBX1	PLA2G1B	PRKD2	PRKDC	PROX1	PTK2B	RBPJ	RHOG	S1PR1	SIRT6	SMARCD3	SMO
GO_POSITIVE_REGULATION_OF_MOLECULAR_FUNCTION	22676	442	1791	77	34.9101	2.20566	6.00115e-07	4.86	AGT	AKT2	APH1A	ARRB1	ATP2B4	AXIN1	C5	CAMK1	CAMK1D	CCNH	CD4	CDC6	CDK9	CEBPG	CRTC2	CTH	DAXX	DNAJC2	DNM2	EGFR	EIF2AK3	EP300	ERP29	ESR1	FGF10	FZD2	FZD5	HIF1A	IFI16	IGF2	ILK	IRAK1	ITGA6	JUN	LTF	MAP2K3	MAP3K5	MAVS	MED1	MED25	MYC
GO_REGULATION_OF_CYTOKINE_PRODUCTION	22676	442	563	38	10.974	3.46274	6.05645e-07	4.855	AGT	ARRB1	ARRB2	ATP6AP2	BCL3	BCL6	C5	CD4	CEBPG	EIF2AK3	EP300	F2RL1	FZD5	HIF1A	HSF1	IFI16	IRAK1	IRF5	IRF7	KAT5	LGR4	LSM14A	LTF	MAP2K3	MAVS	NFKB2	NFKBIL1	OTUD7B	POLR2H	PRKD2	PRKDC	PTPN22	REL	TICAM1	TRIB2	TRIM38	XRCC6	ZFP36
GO_DNA_METABOLIC_PROCESS	22676	442	758	45	14.7749	3.0457	6.44758e-07	4.845	APBB1	C11orf30	CCNE1	CCNH	CDC34	CDC6	CDK9	CHEK2	CRY2	DNAJC2	EP300	ERCC3	EXOSC5	GTF2H4	HMGA1	INO80E	KAT5	KDM2A	MNAT1	MORF4L1	MTA1	MTA2	MYBBP1A	NFIA	ORC1	PIWIL2	PIWIL4	POLD1	POLR2H	PRKDC	RBM14	RBPJ	RBX1	RUVBL2	SFPQ	SIRT6	SMARCB1	SRPK1	SUPT5H	TCF3	TET2
GO_CIRCULATORY_SYSTEM_DEVELOPMENT	22676	442	788	46	15.3597	2.99485	6.75822e-07	4.835	AGT	ALDH1A2	CDH13	CDX2	CRIP1	DNM2	EIF2AK3	EP300	ETS1	FGF10	FZD2	FZD5	HIF1A	ILK	JUN	KDM6A	LEFTY1	LEPR	LMNA	MAML1	MECP2	MED1	MED12	MEGF8	MICAL2	MKKS	MNAT1	NR2F2	POFUT1	PRKD2	PRKDC	PROX1	PTK2B	RAF1	RB1CC1	RBPJ	S1PR1	SAV1	SIRT6	SLC9A1	SMAD1
SCHAEFFER_PROSTATE_DEVELOPMENT_6HR_DN	22676	442	514	36	10.0189	3.59322	7.263e-07	4.82	APH1A	CAMK1D	CBX4	CLPTM1	DDX6	DNAJC2	ELAVL1	ETS1	GSPT1	HGS	HIST1H1C	HMG20B	HNRNPA0	ITGA6	MED25	MNT	MORF4L1	MYBBP1A	NFIA	NR2F2	POLDIP3	PRKCSH	PRR13	SFPQ	SMARCA2	SNRNP70	SRSF9	TCF3	TET2	THRAP3	TOB2	TRIM8	WWC1	ZFHX3	ZNF219	ZNF704
GO_NEGATIVE_REGULATION_OF_CELL_COMMUNICATION	22676	442	1192	59	23.2344	2.53933	8.02642e-07	4.8	AGT	ARRB1	ARRB2	ATF3	ATP2B4	AXIN1	BCL6	CDC34	CHD8	CRY2	CTH	CTNNBIP1	CTNND1	DNM2	EGFR	ESR1	F2RL1	FBXW11	FGF10	GREM2	HGS	HIF1A	ITGA6	KANK2	LGR4	LMNA	LTF	MED12	MGRN1	MKL1	MNT	MYC	NFKBIB	NFKBIL1	NOS1	ONECUT1	OTUD7B	PAWR	PDPK1	PINK1	PRDM16
GO_CHROMATIN	22676	442	441	33	8.59596	3.83901	8.66431e-07	4.785	ARRB1	DDX11	E2F1	EP300	ESR1	EXOSC5	H2AFY2	HIRA	HIST1H1C	HIST1H2AC	HMGA1	INO80E	JUN	KAT5	MECP2	MED1	MORF4L1	MTA2	PINK1	RNF40	RUVBL2	SATB1	SCRT2	SFPQ	SIRT6	SIRT7	SMARCA2	SMARCB1	SMARCD3	STAT1	TCF3	TFPT	TRIM24
GO_PATTERN_SPECIFICATION_PROCESS	22676	442	418	32	8.14765	3.92752	9.56976e-07	4.765	ALDH1A2	ATP6AP2	AXIN1	CDX2	CELSR2	CTNNBIP1	EP300	FGF10	FKBP8	FZD5	GREM2	HIF1A	HOXB2	KDM6A	LEFTY1	MED12	MEGF8	MICAL2	MKKS	NKX6-1	NR2F2	OTX1	PBX1	POFUT1	PRKDC	RBPJ	SIX3	SMAD1	SMAD6	SMARCD3	SMO	ZBTB16
GO_REGULATION_OF_PROTEIN_SERINE_THREONINE_KINASE_ACTIVITY	22676	442	470	34	9.16123	3.71129	1.08922e-06	4.74	ARRB1	ATP2B4	AXIN1	C5	CAMK1	CCNH	CDC37	CDC6	CEBPA	DAXX	EGFR	ERP29	FGF10	FZD5	HGS	IGF2	ILK	IRAK1	LTF	MAP2K3	MAP3K5	MNAT1	NR2F2	PIM1	PKIG	PLA2G1B	PROX1	PTK2B	PTPN22	RAF1	RGS2	SPRED2	TRAF7	TRIB2
GO_NEGATIVE_REGULATION_OF_MULTICELLULAR_ORGANISMAL_PROCESS	22676	442	983	52	19.1606	2.7139	1.2211e-06	4.715	AGT	ARRB1	ARRB2	ASCL2	ATF5	ATP2B4	BCL3	BCL6	CTDSP1	DDX6	EIF2AK3	EIF2AK4	F12	F2	F2RL1	HAMP	HIF1A	HSF1	KAT5	LGR4	LMNA	LTF	MAVS	MECP2	MED1	MYC	NFKBIL1	NKX6-1	NOS1	NR2F2	OTUD7B	PBX1	PRDM16	PTK2B	PTPN22	RBPJ	REL	RGS2	SAV1	SIX3	SMO
GO_RESPONSE_TO_HORMONE	22676	442	893	49	17.4063	2.81507	1.2982e-06	4.705	AGT	AKT2	ALDH1A2	BCAR1	CA9	CCNE1	CD4	CDC6	DAXX	EEF2	EGFR	EGLN2	EP300	ESR1	ETS1	FGF10	HIF1A	IGF2	INPPL1	JUN	KAT5	LEPR	MECP2	MED1	MED12	MKKS	NCOA2	NKX6-1	NOS1	NR2F2	NR2F6	NR5A2	PAWR	PCK1	PDPK1	PLA2G1B	PRKDC	PTK2B	RBM14	RNF40	RUVBL2
GO_POSITIVE_REGULATION_OF_CELL_DEATH	22676	442	605	39	11.7926	3.30715	1.29607e-06	4.705	ACIN1	AGT	ALDH1A2	APBB1	APH1A	ARRB1	ATF3	BCL6	CAMK1D	CDC34	CHEK2	DAPK3	DAXX	DNM2	E2F1	EIF2AK3	EP300	ERCC3	HIF1A	IRF5	ITGA6	JUN	MAP3K5	MYBBP1A	MYC	NOS1	PAWR	PINK1	PPP2R4	PRKDC	SAV1	SFPQ	SLC9A1	TFPT	TP53INP1	TRADD	TRAF7	ZBTB16	ZNF205
GO_NEGATIVE_REGULATION_OF_MOLECULAR_FUNCTION	22676	442	1079	55	21.0318	2.61508	1.32227e-06	4.7	AGT	AKT2	ARRB1	ARRB2	ATP2B4	C4A	C5	CAMK1	CAST	CEBPA	CEBPG	CRY2	CTNNBIP1	E2F1	EIF2AK4	EP300	ESR1	FABP4	HAMP	HNRNPR	IFI16	ILK	IRAK1	JUN	LEPR	LTF	MKKS	MKL1	MLLT1	NEDD4L	NFKBIL1	NOS1	NR2F2	P2RY1	PARP10	PBX1	PDPK1	PIM1	PKIG	PLA2G10	PPP2R4
GO_REGULATION_OF_KINASE_ACTIVITY	22676	442	776	45	15.1258	2.97505	1.39073e-06	4.69	AGT	ARRB1	ATP2B4	AXIN1	C5	CAMK1	CAMKK2	CCNE1	CCNH	CD4	CDC37	CDC6	CEBPA	DAXX	EGFR	ERP29	FABP4	FGF10	FZD5	HGS	IGF2	IKBKAP	ILK	IRAK1	LTF	MAP2K3	MAP3K5	MLLT1	MNAT1	NR2F2	PDPK1	PIM1	PINK1	PKIG	PLA2G1B	PROX1	PTK2B	PTPN22	RAF1	RGS2	SMYD3
PUJANA_BRCA1_PCC_NETWORK	22676	442	1652	72	32.2007	2.23597	1.59983e-06	4.66	ATP6AP2	CAST	CCNE1	CCNH	CDC6	CDX2	CEBPG	CHEK2	DAXX	DDX11	DNAJC2	E2F1	E2F3	EEF2	EIF5	ELAVL1	ERCC3	ERP29	GSPT1	GTF2H4	HINT1	HIRA	HMGA1	HNRNPAB	HNRNPR	HNRNPUL1	IFI16	IRAK1	IRF5	KHSRP	LSM14A	MED1	MNAT1	MTA1	MTG1	MYBL2	MYC	NME2	NOP2	ORC1	POLR2H
GO_PROTEIN_DIMERIZATION_ACTIVITY	22676	442	1149	57	22.3963	2.54507	1.63434e-06	4.655	ASCL2	ASCL5	ATF3	AXIN1	BHLHA15	CD4	CDH13	CEBPA	CEBPG	CHEK2	CHMP1A	DAPK3	DAXX	DNTTIP1	EGFR	EIF2AK3	ELAVL1	ERP29	FBXW11	GREM2	H2AFY2	HES6	HIF1A	HIST1H2AC	HMG20B	IRAK1	JUN	MAP3K5	MNT	MYC	NCOA2	NFYC	NOS1	NPAS2	NR2F2	OLIG1	P2RY1	PBX1	PPP2R4	RAF1	RNF40
GO_REGULATION_OF_SYMBIOSIS_ENCOMPASSING_MUTUALISM_THROUGH_PARASITISM	22676	442	205	22	3.99585	5.50571	1.89733e-06	4.625	CDK9	EIF2AK4	EP300	F2RL1	IFI16	JUN	LTF	MAVS	NR5A2	PARP10	POLR2H	PROX1	SMARCB1	SRPK1	STAT1	SUPT5H	TAF11	TARBP2	TRIM11	TRIM38	TRIM62	TRIM8
GO_REGIONALIZATION	22676	442	311	27	6.062	4.45397	1.94841e-06	4.62	ALDH1A2	ATP6AP2	AXIN1	CDX2	CELSR2	CTNNBIP1	EP300	FGF10	FKBP8	FZD5	GREM2	HOXB2	KDM6A	MED12	MEGF8	NKX6-1	NR2F2	OTX1	PBX1	POFUT1	PRKDC	RBPJ	SIX3	SMAD6	SMARCD3	SMO	ZBTB16
GO_POSITIVE_REGULATION_OF_INTRACELLULAR_SIGNAL_TRANSDUCTION	22676	442	876	48	17.075	2.81113	2.1622e-06	4.6	AGT	ARRB1	ARRB2	AXIN1	C5	CC2D1A	CD4	CDH13	CTH	DAXX	EGFR	ERP29	ESR1	F2	F2RL1	FGF10	FZD5	HINT1	IGF2	ILK	IRAK1	JUN	LTF	MAP2K3	MAP3K5	MAVS	NPNT	P2RY1	PINK1	PLA2G1B	PRKD2	PTK2B	PTPN22	RAF1	REL	SFPQ	SLC9A1	SORBS3	SPRED2	TICAM1	TNFRSF1B
CCGNMNNTNACG_UNKNOWN	22676	442	972	51	18.9462	2.69183	2.52736e-06	4.565	CAST	CDC37	CELSR2	CSDC2	CTNNBIP1	E2F3	EIF2AK3	EP300	ERF	F2RL1	FABP4	FKBP8	FLII	H2AFY2	HMG20B	INPPL1	KDM5C	LMNA	MACC1	MED12	MED22	MKL1	MKNK1	MNT	NKX6-1	NR2F2	NR5A2	OLIG1	PBX1	PIR	PRCC	PRDM16	PROX1	PTGES2	PTK2B	RBX1	RPL7	RPLP0	SALL2	SATB1	SMAD6
GO_REGULATION_OF_CHROMATIN_ORGANIZATION	22676	442	152	19	2.96278	6.4129	2.61263e-06	4.56	AKAP8	ARRB1	BCL6	CAMK1	CDK9	DAXX	EP300	HMGA1	MECP2	NOS1	PARP10	PIWIL2	PRKD2	RNF40	RTF1	RUVBL2	SETD7	SMARCB1	TADA3
GO_RESPONSE_TO_LIPID	22676	442	888	48	17.3089	2.77314	3.42107e-06	4.5	ALDH1A2	CA9	CCNE1	CD4	DAXX	E2F1	EEF2	EGFR	EGLN2	EP300	ESR1	ETS1	FGF10	HIF1A	HNRNPA0	HSF1	IGF2	IRAK1	JUN	KAT5	MECP2	MED1	MED12	MTA1	NFKB2	NFKBIB	NFKBIL1	NOS1	NR2F2	NR2F6	NR5A2	PAWR	PIM1	PTK2B	PTPN22	RBM14	RUVBL2	SMAD6	SMARCD1	SMO	SMYD3
MAZ_Q6	22676	442	193	21	3.76195	5.58221	3.91177e-06	4.47	APBB1	ASCL2	ATP2B4	CRTC2	CTNNBIP1	CTNND1	F2	HNRNPR	JUN	LMNA	NFYC	OTUD7B	PBX1	PPRC1	PRDM16	PROX1	RHOG	TCEA3	THRAP3	TRIM8	ZNF362
MODULE_197	22676	442	174	20	3.3916	5.89692	3.94622e-06	4.47	ATF3	CBX4	CCNE1	CEBPG	DDX11	E2F1	E2F3	GSPT1	HIF1A	JUN	MTA1	MYBL2	MYC	NME2	SATB1	SIX3	SMARCA2	SNAPC5	TAF11	ZNF324
GO_RESPONSE_TO_ENDOGENOUS_STIMULUS	22676	442	1450	65	28.2634	2.2998	4.83881e-06	4.425	AGT	AKT2	ALDH1A2	ARRB2	ATP2B4	BCAR1	CA9	CCNE1	CD4	CDC6	CDH13	DAXX	DNM2	E2F1	EEF2	EGFR	EGLN2	EP300	ESR1	ETS1	FGF10	GREM2	HIF1A	IGF2	INPPL1	IRF5	JUN	KAT5	KLF6	LEFTY1	LEPR	MECP2	MED1	MED12	MEGF8	MKKS	NCOA2	NKX6-1	NOS1	NR2F2	NR2F6
GO_NEGATIVE_REGULATION_OF_PROTEIN_METABOLIC_PROCESS	22676	442	1087	54	21.1878	2.54864	5.12488e-06	4.415	AGT	AKT2	APBB1	ARRB1	ARRB2	ATF3	ATP2B4	BCL3	C4A	C5	CAST	CEBPA	CRY2	CTDSP1	DAPK3	EGFR	EIF2AK3	EIF2AK4	EP300	F2	F2RL1	FABP4	HMG20B	HNRNPR	IFI16	ILK	IREB2	JUN	MECP2	MKL1	MLLT1	MYC	NR2F2	PARP10	PDPK1	PINK1	PKIG	PPP2R4	PRKDC	PSMB10	PTPN22
GO_NEUROGENESIS	22676	442	1402	63	27.3277	2.30535	8.61818e-06	4.3	AKT2	ALDH1A2	APBB1	ASCL2	ATF5	AXIN1	BCL6	BCL6B	C17orf96	CAMK1	CAMK1D	CELSR2	CTDSP1	DAPK3	DDX6	DNM2	EEF2	EIF2AK4	EIF4G1	EP300	ERCC3	F2	FGF10	FZD2	FZD5	HIF1A	HMG20B	ILK	JUN	MECP2	MED1	MED12	MEGF8	MNX1	NEDD4L	NKX6-1	NOS1	NR2F2	NR2F6	OLIG1	P2RY1
GO_CELLULAR_RESPONSE_TO_ENDOGENOUS_STIMULUS	22676	442	1008	51	19.6479	2.5957	8.97723e-06	4.29	AGT	AKT2	ARRB2	ATP2B4	BCAR1	CCNE1	CDC6	CDH13	DAXX	DNM2	E2F1	EEF2	EGFR	EGLN2	EP300	ESR1	FGF10	GREM2	HIF1A	IGF2	JUN	KAT5	KLF6	LEFTY1	LEPR	MED1	MED12	MEGF8	MKKS	NCOA2	NKX6-1	NR2F2	NR2F6	NR5A2	PAWR	PDPK1	PLA2G1B	POLR2H	PRKDC	PTPN22	RBM14
GO_REGULATION_OF_FIBROBLAST_PROLIFERATION	22676	442	81	14	1.57885	8.86721	9.19179e-06	4.285	AGT	CDC6	E2F1	EGFR	ESR1	FGF10	JUN	MED25	MED31	MYC	PARP10	PLA2G1B	PRKDC	SIRT6
GO_POSITIVE_REGULATION_OF_CELL_DIFFERENTIATION	22676	442	823	45	16.0419	2.80515	9.19068e-06	4.285	ACIN1	AGT	APBB1	BCL6	CAMK1	CAMK1D	CCNE1	CDX2	CEBPA	CTH	CTNNBIP1	DNM2	EIF4G1	EP300	ETS1	H2AFY2	HIF1A	HMG20B	ILK	JUN	LMNA	LTF	MAML1	MAP3K5	MED1	MEGF8	NEDD4L	NKX6-1	NME2	NPNT	PLA2G10	PRDM16	PROX1	PTK2B	RBPJ	SAV1	SMAD1	SMARCD3	SMO	SOX8	TCF3
GO_NUCLEAR_CHROMATIN	22676	442	291	25	5.67216	4.40749	1.20476e-05	4.225	DDX11	E2F1	ESR1	H2AFY2	HIRA	HIST1H1C	HIST1H2AC	INO80E	JUN	KAT5	MECP2	MORF4L1	MTA2	RUVBL2	SATB1	SCRT2	SIRT6	SIRT7	SMARCA2	SMARCB1	SMARCD3	STAT1	TCF3	TFPT	TRIM24
MODULE_123	22676	442	248	23	4.83401	4.75796	1.32522e-05	4.205	ATF3	BCL3	BCL6	CBX4	E2F3	EP300	ETS1	FZD2	JUN	KDM5C	KLF6	MECP2	MYBL2	MYC	NFKB2	OVOL1	PAWR	REL	SATB1	SMAD1	STAT1	ZFHX3	ZNF324
GO_ORGAN_MORPHOGENESIS	22676	442	841	45	16.3928	2.74512	1.8156e-05	4.13	ALDH1A2	AXIN1	CDX2	CRIP1	CTNNBIP1	EGFR	EP300	ESR1	FGF10	FZD2	FZD5	HIF1A	HOXB2	ILK	INPPL1	ITGA6	JUN	KDM6A	LEFTY1	LGR4	LTF	MED1	MED12	MEGF8	MICAL2	MKKS	MYC	NKX6-1	NPNT	NR5A2	OTX1	PBX1	PROX1	RBPJ	S1PR1	SAV1	SIRT6	SIX3	SMARCD3	SMO	SOX8
GO_NUCLEAR_CHROMOSOME	22676	442	523	34	10.1943	3.3352	1.81478e-05	4.13	CDX2	CHMP1A	DDX11	E2F1	ESR1	H2AFY2	HIRA	HIST1H1C	HIST1H2AC	INO80E	JUN	KAT5	MECP2	MORF4L1	MTA2	ORC1	POLD1	PRKDC	RUVBL2	SATB1	SCRT2	SIRT6	SIRT7	SMARCA2	SMARCB1	SMARCD3	SSB	STAT1	TCF3	TFPT	TOP1	TRIM24	XRCC6	ZMIZ2
GO_RHYTHMIC_PROCESS	22676	442	298	25	5.80861	4.30396	1.97551e-05	4.115	ARRB1	ARRB2	ATF5	CCNE1	CRY2	EP300	ESR1	ETS1	FBXW11	HNRNPR	JUN	KDM5C	LGR4	MTA1	MYBBP1A	NCOA2	NFKB2	NPAS2	PRKDC	PROX1	SFPQ	SIX3	THRAP3	TOP1	ZFHX3
GO_PROTEIN_SERINE_THREONINE_KINASE_ACTIVITY	22676	442	445	31	8.67393	3.57393	1.95884e-05	4.115	AKT2	CAMK1	CAMK1D	CAMKK2	CCNH	CDK9	CHEK2	DAPK3	EGFR	EIF2AK3	EIF2AK4	ERCC3	GTF2H4	ICK	ILK	IRAK1	MAP2K3	MAP3K5	MKNK1	MKNK2	MNAT1	PDPK1	PIM1	PINK1	PRKD2	PRKDC	PTK2B	RAF1	RPS6KB2	SRPK1	STK16
GO_INTRACELLULAR_SIGNAL_TRANSDUCTION	22676	442	1572	67	30.6414	2.18659	2.02265e-05	4.105	AGT	AKT2	AXIN1	BCL3	BCL6	BHLHA15	CAMKK2	CDH13	CHEK2	CRIP1	DAPK3	DAXX	E2F1	EGFR	EIF2AK3	EP300	FBXW11	FGF10	FKBP8	HINT1	ICK	IFI16	ILK	IRAK1	IRF7	JUN	KAT5	LSM14A	MAP2K3	MAP3K5	MAVS	MED1	MKNK1	MKNK2	MYBBP1A	MYC	NFKB2	NFKBIL1	NOS1	PDPK1	PINK1
GO_EMBRYO_DEVELOPMENT_ENDING_IN_BIRTH_OR_EGG_HATCHING	22676	442	554	35	10.7986	3.24117	2.16958e-05	4.09	ALDH1A2	APBA2	ASCL2	ATP6AP2	AXIN1	C5	C6	CDX2	CEBPA	CHD8	EGFR	EP300	FKBP8	FZD2	FZD5	HIF1A	HOXB2	HSF1	KDM6A	MBTD1	MED1	MED12	MEGF8	NR2F2	PBX1	POFUT1	PRKDC	PROX1	RBPJ	RTF1	SALL2	SMARCB1	SMO	SOX8	TAF8
GO_PROTEIN_KINASE_ACTIVITY	22676	442	640	38	12.4749	3.04613	2.3443e-05	4.075	AKT2	CAMK1	CAMK1D	CAMKK2	CCNH	CDC37	CDK9	CHEK2	DAPK3	EGFR	EIF2AK3	EIF2AK4	ERCC3	FGF10	GTF2H4	ICK	ILK	IRAK1	MAP2K3	MAP3K5	MET	MKNK1	MKNK2	MNAT1	NME2	PDPK1	PIM1	PINK1	PRKD2	PRKDC	PTK2B	RAF1	RPS6KB2	SCYL1	SRPK1	STK16	TRIB2	TRIM24
GO_NUCLEAR_BODY	22676	442	349	27	6.8027	3.96901	2.52568e-05	4.055	ACIN1	APBB1	CBX4	CDK9	CHEK2	DAPK3	DAXX	HIF1A	HIRA	IFI16	LMNA	MAML1	MKNK2	NACC1	POLDIP3	RBM39	RBM8A	SATB1	SETD1B	SFPQ	SNRNP70	THRAP3	TP53INP1	TRIM8	U2AF2	ZBTB16	ZFHX3
MODULE_198	22676	442	303	25	5.90607	4.23293	2.78665e-05	4.035	BRD2	CBX4	CCNE1	CEBPG	E2F1	E2F3	HIF1A	HNRNPA0	HNRNPR	JUN	KHSRP	MTA1	MYBL2	MYC	NME2	ORC1	POLD1	PRKDC	SATB1	SFPQ	SSB	STAT1	TAF11	TAF6	WBSCR22
GO_MORPHOGENESIS_OF_AN_EPITHELIUM	22676	442	400	29	7.79679	3.71948	2.76193e-05	4.035	ALDH1A2	AXIN1	CA9	CTNNBIP1	EGFR	ESR1	FGF10	FZD2	FZD5	HIF1A	HOXB2	ILK	KDM6A	LGR4	MED1	MED12	MEGF8	MET	MICAL2	MKKS	MYC	NPNT	PBX1	PRKD2	PROX1	RBPJ	SMO	SOX8	YAP1
GO_ANTERIOR_POSTERIOR_PATTERN_SPECIFICATION	22676	442	194	20	3.78144	5.28899	2.74508e-05	4.035	ALDH1A2	ATP6AP2	AXIN1	CDX2	CELSR2	CTNNBIP1	EP300	FZD5	HOXB2	KDM6A	MED12	NR2F2	OTX1	PBX1	POFUT1	PRKDC	RBPJ	SIX3	SMO	ZBTB16
KEGG_PATHWAYS_IN_CANCER	22676	442	328	26	6.39337	4.06671	3.06532e-05	4.01	AKT2	AXIN1	CCNE1	CEBPA	DAPK3	E2F1	E2F3	EGFR	EGLN2	EP300	ETS1	FGF10	FZD2	FZD5	HIF1A	ITGA6	JUN	MET	MYC	NFKB2	RAF1	RBX1	SMO	STAT1	TCF7L1	ZBTB16
GO_PHOSPHORYLATION	22676	442	1228	56	23.9361	2.33956	5.31299e-05	3.88	AGT	AKT2	AXIN1	CAMK1	CAMK1D	CAMKK2	CCNE1	CCNH	CDC37	CDK9	CHEK2	DAPK3	DAXX	EGFR	EIF2AK3	EIF2AK4	ERCC3	FBXW11	FGF10	GTF2H4	HMGXB3	HSF1	ICK	IKBKAP	ILK	IRAK1	MAML1	MAP2K3	MAP3K5	MECP2	MED1	MET	MKNK1	MKNK2	MNAT1	MYC	NME2	PDPK1	PIM1	PINK1	PRKD2
GO_REGULATION_OF_MAPK_CASCADE	22676	442	660	38	12.8647	2.95382	5.46961e-05	3.87	ARRB1	ARRB2	ATF3	ATP6AP2	AXIN1	C5	DAXX	EGFR	ERP29	ESR1	F2RL1	FGF10	FZD5	HGS	IGF2	ILK	IRAK1	JUN	LEFTY1	MAP2K3	MAP3K5	MYC	NPNT	P2RY1	PINK1	PLA2G1B	PRKD2	PTK2B	PTPN22	RAF1	RGS2	RNF41	SORBS3	SPRED2	TNFRSF1B	TRAF7	TRIB2	WWC1
GO_ENHANCER_BINDING	22676	442	93	14	1.81275	7.72306	6.04464e-05	3.845	CDX2	JUN	MED12	MTA2	NR2F6	NR5A2	REL	RUVBL2	SFPQ	SIX3	SMARCB1	TCF3	TIPARP	ZBTB16
DANG_BOUND_BY_MYC	22676	442	1103	52	21.4996	2.41864	6.81696e-05	3.815	ARRB2	ASCL2	BCL3	CDC6	CEBPA	CTDSP1	DAXX	DDX11	E2F1	E2F3	ELAVL1	ERF	FZD5	HIF1A	HINT1	HIST1H2AC	HMGA1	HNRNPUL1	ILK	ITGA6	KDM5C	KHSRP	LMNA	MAP3K5	MET	MKNK1	MNX1	MYBL2	MYC	NFKBIB	NFKBIL1	NME2	NOP2	PDPK1	PINK1	PPP2R4	PRKCSH	PRKDC	RBM15B	RBM39	RBM8A
GO_CELLULAR_RESPONSE_TO_HORMONE_STIMULUS	22676	442	552	34	10.7596	3.15998	7.18056e-05	3.805	AGT	AKT2	BCAR1	CCNE1	CDC6	DAXX	EGFR	EGLN2	EP300	ESR1	HIF1A	IGF2	JUN	KAT5	LEPR	MED1	MED12	MKKS	NCOA2	NKX6-1	NR2F2	NR2F6	NR5A2	PAWR	PDPK1	PLA2G1B	PRKDC	RBM14	RUVBL2	SLC9A1	SMYD3	TADA3	THRAP3	TRIM24
PID_RB_1PATHWAY	22676	442	65	12	1.26698	9.47135	7.29704e-05	3.8	BRD2	CBX4	CCNE1	CEBPA	CEBPD	E2F1	E2F3	EP300	JUN	MET	RAF1	SMARCB1
GO_RNA_POLYMERASE_II_DISTAL_ENHANCER_SEQUENCE_SPECIFIC_DNA_BINDING	22676	442	65	12	1.26698	9.47135	7.29704e-05	3.8	CDX2	JUN	MED12	MTA2	NR2F6	NR5A2	REL	RUVBL2	SFPQ	SIX3	SMARCB1	ZBTB16
GO_POSITIVE_REGULATION_OF_CELLULAR_AMIDE_METABOLIC_PROCESS	22676	442	111	15	2.16361	6.93286	7.70776e-05	3.785	ABCF1	BCL3	EEF2	EIF2AK4	ELAVL1	EP300	ESR1	MPV17L2	PINK1	PIWIL2	POLDIP3	PTK2B	RPS6KB2	TARBP2	USP16
GO_REGULATION_OF_TRANSFERASE_ACTIVITY	22676	442	946	47	18.4394	2.54889	8.07885e-05	3.775	AGT	ARRB1	ATP2B4	AXIN1	C5	CAMK1	CAMKK2	CCNE1	CCNH	CD4	CDC37	CDC6	CEBPA	DAXX	EGFR	ERP29	FABP4	FGF10	FZD5	HGS	IGF2	IKBKAP	ILK	IRAK1	LTF	MAP2K3	MAP3K5	MLLT1	MNAT1	NR2F2	PDPK1	PIM1	PINK1	PKIG	PLA2G1B	PROX1	PSMB10	PTK2B	PTPN22	RAF1	RGS2
GO_RESPONSE_TO_OXYGEN_CONTAINING_COMPOUND	22676	442	1381	60	26.9184	2.22896	8.34997e-05	3.765	AGT	AKT2	ALDH1A2	ATP2B4	BCAR1	CA9	CCNE1	CD4	CDC6	CHEK2	DNM2	E2F1	EEF2	EGFR	EP300	ESR1	ETS1	FGF10	HIF1A	HNRNPA0	HSF1	IGF2	INPPL1	IRAK1	IRF5	JUN	KAT5	KLF6	MAP3K5	MECP2	MTA1	NFKB2	NFKBIB	NFKBIL1	NKX6-1	NOS1	NR2F2	PAWR	PCK1	PDPK1	PIM1
GO_REGULATION_OF_ORGANELLE_ORGANIZATION	22676	442	1178	54	22.9615	2.35176	8.77812e-05	3.755	AKAP8	AKT2	ARRB1	ARRB2	ATF5	BAP1	BCL6	CAMK1	CDC6	CDK9	CHEK2	CHMP1A	DAPK3	DAXX	DNM2	E2F1	EP300	F2RL1	FZD5	HIF1A	HMGA1	IGF2	ILK	LMNA	MAVS	MECP2	MKKS	MPV17L2	MTG1	MYBL2	MYC	NOS1	PARP10	PINK1	PIWIL2	PPP2R4	PRKD2	PROX1	PTK2B	RBM14	RGS2
GO_POSITIVE_REGULATION_OF_FIBROBLAST_PROLIFERATION	22676	442	53	11	1.03307	10.6478	8.84735e-05	3.75	AGT	CDC6	E2F1	EGFR	ESR1	FGF10	JUN	MYC	PLA2G1B	PRKDC	SIRT6
GO_RNA_POLYMERASE_II_CORE_PROMOTER_SEQUENCE_SPECIFIC_DNA_BINDING	22676	442	53	11	1.03307	10.6478	8.84735e-05	3.75	CDK9	EP300	HSF1	IRF7	RBPJ	RUVBL2	SMAD1	SMYD3	SOX8	STAT1	YAP1
REACTOME_DEVELOPMENTAL_BIOLOGY	22676	442	396	28	7.71882	3.6275	9.23497e-05	3.74	AKT2	CEBPD	DNM2	EBF1	EGFR	EP300	FABP4	FGF10	LEFTY1	MED1	MED10	MED12	MED15	MED22	MED25	MED31	MET	NCOA2	NKX6-1	NR2F2	NR5A2	ONECUT1	PCK1	RAF1	RBPJ	RHOG	SMARCD3	TCF3
GO_REGULATION_OF_CELL_CYCLE_PROCESS	22676	442	558	34	10.8765	3.126	9.42229e-05	3.735	AKT2	ATF5	ATP2B4	CAST	CDC6	CDK9	CHEK2	CHMP1A	CTDSP1	DAPK3	E2F1	EGFR	EP300	ERCC3	FGF10	IGF2	KANK2	MED1	MED25	MYBBP1A	ORC1	OVOL1	PBX1	PIM1	PIWIL2	PRKDC	PROX1	PSMB10	RBM14	SFPQ	SIX3	SMARCD3	TCF3	ZNF655
GO_TISSUE_MORPHOGENESIS	22676	442	533	33	10.3892	3.17637	0.000107942	3.7	ALDH1A2	AXIN1	CA9	CTNNBIP1	EGFR	ESR1	FGF10	FZD2	FZD5	HIF1A	HOXB2	ILK	KDM6A	LGR4	MED1	MED12	MEGF8	MET	MICAL2	MKKS	MYC	NPNT	PBX1	PRKD2	PROX1	RBPJ	S1PR1	SIRT6	SIX3	SMAD1	SMO	SOX8	YAP1
TTANWNANTGGM_UNKNOWN	22676	442	738	40	14.3851	2.78066	0.000114156	3.69	ACIN1	AKT2	ALDH1A2	ARRB2	ASCL2	BCL6	C11orf30	C5	CRY2	CTDSP1	DDX6	E2F1	EP300	ESR1	FBXW11	G6PC	GPRC5C	GTF3C1	HIST1H1C	HNRNPUL1	ICK	KANK2	KLF6	MAP2K3	MED25	NFE2L3	NFIA	NPNT	NR2F2	PLA2G10	PLA2G1B	PNRC1	PTPN22	RBM39	SMAD6	SMARCA2	TAF15	TCF7L1	TEAD4	WHSC1L1
GO_MAINTENANCE_OF_CELL_NUMBER	22676	442	132	16	2.57294	6.21857	0.000117463	3.68	ASCL2	CDX2	DDX6	FGF10	MED10	MED12	PBX1	PIWIL2	POLR2H	PRDM16	PROX1	RAF1	RBPJ	RTF1	TRIM8	YAP1
GO_REGULATION_OF_CHROMOSOME_ORGANIZATION	22676	442	278	23	5.41877	4.24451	0.000120337	3.675	AKAP8	ARRB1	BCL6	CAMK1	CDC6	CDK9	DAXX	EP300	HMGA1	MECP2	MYC	NOS1	PARP10	PIWIL2	PRKD2	RNF40	RTF1	RUVBL2	SETD7	SFPQ	SMARCB1	SMG5	TADA3
GO_REGULATION_OF_I_KAPPAB_KINASE_NF_KAPPAB_SIGNALING	22676	442	233	21	4.54163	4.62389	0.000121935	3.67	BCL3	CC2D1A	CTH	ESR1	F2RL1	FBXW11	IRAK1	LTF	MAVS	NFKBIB	OTUD7B	PDPK1	PINK1	REL	STAT1	TICAM1	TNIP2	TRADD	TRIM38	TRIM62	TRIM8
GO_REGULATION_OF_CELL_DEVELOPMENT	22676	442	836	43	16.2953	2.6388	0.000140848	3.635	APBB1	ASCL2	ATF5	BCL6	BCL6B	CAMK1	CAMK1D	CTDSP1	DDX6	DNM2	EIF2AK4	EIF4G1	ELAVL1	EP300	F2	HIF1A	HMG20B	ILK	LTF	MECP2	MED1	MEGF8	NEDD4L	NKX6-1	NOS1	PBX1	PROX1	PTK2B	SAV1	SCRT1	SCRT2	SIX3	SMARCD3	SMO	SOX8	STAT1	STRAP	TCF3	TGIF2	TRIM11	TRIM62
GO_HISTONE_METHYLATION	22676	442	84	13	1.63733	7.93978	0.000155901	3.61	DOT1L	HIST1H1C	KDM6A	MECP2	PRDM16	RTF1	SATB1	SETD1B	SETD7	SMYD3	TET2	WDR5	WHSC1L1
GO_MUSCLE_STRUCTURE_DEVELOPMENT	22676	442	432	29	8.42053	3.44396	0.000157006	3.605	AGT	ATF3	AXIN1	CAST	EEF2	EP300	FGF10	FZD2	HIRA	HMG20B	LMNA	MAML1	MED1	MKL1	MKL2	NOS1	NPNT	NR2F2	PROX1	RBPJ	S1PR1	SIRT6	SLC9A1	SMARCD3	SMO	SMYD3	SOX8	TEAD4	ZFHX3
SP1_01	22676	442	237	21	4.6196	4.54585	0.000164935	3.595	ASCL2	BCL3	BCL6	BCL6B	CCNE1	CLPTM1	EGLN2	HMGA1	HNRNPUL1	KANK2	KDM2A	MN1	MNT	NCOA2	NFYC	NR2F2	PPRC1	RPL7	TADA3	WHSC1L1	ZFP36
GO_POSITIVE_REGULATION_OF_TYPE_I_INTERFERON_PRODUCTION	22676	442	70	12	1.36444	8.79483	0.000176507	3.575	EP300	IFI16	IRAK1	IRF5	IRF7	MAVS	NFKB2	POLR2H	PRKDC	PTPN22	TICAM1	XRCC6
PUJANA_BREAST_CANCER_LIT_INT_NETWORK	22676	442	101	14	1.96869	7.11133	0.000181432	3.57	BAP1	C11orf30	CCNE1	CHEK2	E2F1	EP300	ESR1	HMG20B	MAP2K3	MED1	MYC	PRKDC	STAT1	XRCC6
GO_POSITIVE_REGULATION_OF_CHROMATIN_MODIFICATION	22676	442	85	13	1.65682	7.84637	0.000180829	3.57	AKAP8	ARRB1	BCL6	CDK9	DAXX	EP300	NOS1	PIWIL2	PRKD2	RNF40	RTF1	RUVBL2	SMARCB1
GO_CELLULAR_RESPONSE_TO_DNA_DAMAGE_STIMULUS	22676	442	720	39	14.0342	2.77892	0.000181373	3.57	APBB1	BCL3	BCL6	C11orf30	CCNH	CDK9	CHEK2	CRIP1	CRY2	E2F1	EP300	ERCC3	GTF2H4	HMGA1	IFI16	INO80E	IRF7	KAT5	KDM2A	MNAT1	MORF4L1	MTA1	MYC	NPAS2	POLD1	POLR2H	PRKDC	RBM14	RBX1	RUVBL2	SETD7	SFPQ	SIRT6	SMARCB1	TFPT	TNFRSF1B	USP16	XRCC6	YAP1
GO_MRNA_BINDING	22676	442	155	17	3.02126	5.6268	0.000183739	3.565	ACO1	EDC3	EEFSEC	ELAVL1	HNRNPAB	HNRNPR	IREB2	KHSRP	MECP2	PIWIL2	RBM8A	RNF40	RPL7	RPS2	SNRNP70	SSB	ZFP36
GO_CATALYTIC_COMPLEX	22676	442	1038	49	20.2327	2.42183	0.000191888	3.555	ARRB1	CBX4	CCNE1	CCNH	CDK9	CHD8	DNTTIP1	EP300	ERCC3	FBXW11	GTF2H4	H2AFY2	HCFC1	HINT1	IKBKAP	INO80E	KAT5	KDM6A	MAP3K5	MED1	MED10	MED12	MED31	MNAT1	MORF4L1	MTA2	PINK1	POLD1	POLR2H	PPP2R4	RB1CC1	RBX1	RNF40	RTF1	RUVBL2	SALL2	SETD1B	SLC9A1	TADA3	TAF11	TAF6
DIAZ_CHRONIC_MEYLOGENOUS_LEUKEMIA_UP	22676	442	1382	59	26.9379	2.19022	0.000215085	3.525	ACO1	ANXA7	APBA2	ARRB1	ATP6AP2	CAST	CCNH	CDC37	CLPTM1	CRIP1	CTH	CTNND1	DNM2	EIF4G1	EIF5	ELAVL1	F2RL1	FLII	GMCL1	GSPT1	GTF2H4	HIRA	HMG20B	HNRNPA0	HNRNPAB	HNRNPR	IKBKAP	ILK	KHSRP	LEPR	LMNA	MAP3K5	MED12	MTA1	MYC	PIM1	PKIG	PRKDC	PRR13	PTPN22	RBM14
GO_REGULATION_OF_DEFENSE_RESPONSE	22676	442	759	40	14.7944	2.70372	0.000248569	3.485	ACIN1	AGT	ARRB2	BCL6	C4A	C5	C6	CD4	CDC37	EIF2AK4	EP300	ETS1	F12	F2RL1	FABP4	FBXW11	IFI16	IGF2	IRAK1	IRF7	LGR4	LSM14A	LTF	MAVS	MED1	MTA1	NFKBIL1	PDPK1	PSMB10	PTPN22	RAF1	SAMHD1	STAT1	TARBP2	TEAD4	TICAM1	TNFRSF1B	TNIP2	TRIM38	VTN
GO_POSITIVE_REGULATION_OF_PROTEIN_SERINE_THREONINE_KINASE_ACTIVITY	22676	442	289	23	5.63318	4.08295	0.000250257	3.485	ARRB1	ATP2B4	AXIN1	C5	CAMK1	CCNH	CDC6	DAXX	EGFR	ERP29	FGF10	FZD5	IGF2	ILK	IRAK1	LTF	MAP2K3	MAP3K5	PIM1	PLA2G1B	PROX1	PTK2B	TRAF7
REACTOME_PPARA_ACTIVATES_GENE_EXPRESSION	22676	442	104	14	2.02717	6.9062	0.000266683	3.465	AGT	EP300	MED1	MED10	MED12	MED15	MED22	MED25	MED31	NCOA2	NPAS2	SMARCD3	TEAD4	YAP1
GO_IMMUNE_SYSTEM_DEVELOPMENT	22676	442	582	34	11.3443	2.99709	0.000268131	3.465	ACIN1	BCL3	BCL6	BCL6B	CD4	CEBPA	CEBPG	EEF2	EP300	F2RL1	FGF10	FZD5	HIF1A	IFI16	JUN	KLF6	LEPR	MED1	MKNK2	NFKB2	ONECUT1	PATZ1	PBX1	PIR	PRKDC	PTK2B	PTPN22	RAF1	RBPJ	SATB1	TCF3	TET2	TIPARP	ZBTB16
GSE9006_TYPE_1_VS_TYPE_2_DIABETES_PBMC_AT_DX_UP	22676	442	200	19	3.89839	4.8738	0.00027261	3.46	CDC37	CDK9	CLPTM1	ERP29	GTF2H4	HMG20B	LSM14A	MED22	MTA1	NAA60	NFKBIB	PRCC	PSMB10	RALY	SAFB2	SF3B4	SNRNP70	SRSF9	U2AF2
GSE9988_ANTI_TREM1_AND_LPS_VS_CTRL_TREATED_MONOCYTES_DN	22676	442	200	19	3.89839	4.8738	0.00027261	3.46	ARRB2	ATF5	CDC34	CHD8	CTDSP1	CTNND1	ILK	KDM2A	MKL1	MNT	PINK1	POLDIP3	PRR13	RHOG	SETD1B	SRSF9	TRIM38	TRIM8	ZNF710
E2F1_Q4	22676	442	244	21	4.75604	4.41544	0.000275498	3.455	ARRB2	C11orf30	CBX4	CDC6	CTDSP1	DAXX	E2F1	E2F3	HSBP1	MYC	NFYC	OTUD7B	PATZ1	PRKCSH	PRKDC	RTF1	SMAD6	SPRED2	WHSC1L1	ZNF362	ZNF513
YY1_Q6	22676	442	245	21	4.77553	4.39741	0.000295985	3.44	APBB1	C11orf30	DDX6	EIF5	EP300	HIF1A	HSF1	IRAK1	KDM6A	MNT	NFYC	PATZ1	PRKCSH	RBM14	RBM15B	SFPQ	TAF6	TET2	TRIM8	ZBTB22	ZNF524
SP1_Q2_01	22676	442	245	21	4.77553	4.39741	0.000295985	3.44	AKT2	ASCL2	BCL3	BCL6	BCL6B	C11orf30	CLPTM1	DDX6	EGLN2	FZD2	KDM2A	MN1	NR2F2	ONECUT1	PPRC1	RHOG	RTF1	SMARCD1	TADA3	ZFP36	ZNF768
GO_TRANSCRIPTIONAL_REPRESSOR_ACTIVITY_RNA_POLYMERASE_II_CORE_PROMOTER_PROXIMAL_REGION_SEQUENCE_SPECIFIC_BINDING	22676	442	105	14	2.04666	6.84042	0.00030231	3.43	ASCL2	ATF3	CC2D1A	HSF1	IFI16	NFE2L3	NFXL1	NKX6-1	OVOL1	PROX1	SCRT2	TCF3	ZBTB7A	ZNF219
REACTOME_MRNA_PROCESSING	22676	442	161	17	3.13821	5.4171	0.000326176	3.41	CCNH	ERCC3	GTF2H4	HNRNPA0	HNRNPR	HNRNPUL1	MNAT1	NUP85	POLR2H	POM121	RBM8A	SF3B4	SNRNP70	SNRPA	SRSF9	SUPT5H	U2AF2
GO_NEGATIVE_REGULATION_OF_DEVELOPMENTAL_PROCESS	22676	442	801	41	15.6131	2.626	0.000367031	3.38	AGT	ASCL2	ATF5	AXIN1	BCL6	BHLHA15	CTDSP1	DAXX	DDX6	E2F1	EIF2AK3	EIF2AK4	F2	FGF10	HIF1A	LMNA	LTF	MECP2	MED1	MYC	NKX6-1	PBX1	PINK1	PRDM16	PRKDC	PTK2B	RBPJ	SAV1	SIX3	SMO	SOX8	STAT1	STRAP	TOB2	TRIB2	TRIM11	TRIM62	WWC1	YAP1	ZBTB16	ZFHX3
GO_TRANSCRIPTION_FACTOR_ACTIVITY_RNA_POLYMERASE_II_DISTAL_ENHANCER_SEQUENCE_SPECIFIC_BINDING	22676	442	90	13	1.75428	7.41046	0.000368248	3.38	CEBPA	GTF2IRD1	HCFC1	HIF1A	HMGA1	JUN	NR5A2	PROX1	REL	SIX3	SUB1	ZBTB16	ZFHX3
GO_DEFENSE_RESPONSE	22676	442	1231	54	23.9946	2.2505	0.000390718	3.36	ABCF1	ACIN1	AKAP8	BCL3	BCL6	C4A	C5	C6	CAMK1D	CD4	CEBPG	CTNNBIP1	DAPK3	EIF2AK4	EIF4G1	EXOSC5	F12	F2	F2RL1	HAMP	HIF1A	HNRNPA0	HSF1	IFI16	IRAK1	IRF5	IRF6	IRF7	LGR4	LSM14A	LTF	MAP2K3	MAP3K5	MAVS	MECP2	NFKB2	PLA2G1B	PTK2B	RAB27A	RBPJ	REL
GO_REGULATION_OF_VIRAL_TRANSCRIPTION	22676	442	61	11	1.18901	9.25139	0.000421846	3.34	CDK9	EP300	JUN	POLR2H	SMARCB1	SUPT5H	TAF11	TARBP2	TRIM11	TRIM62	TRIM8
GO_IMMUNE_RESPONSE	22676	442	1100	50	21.4412	2.33196	0.000449871	3.325	AKAP8	BCL3	BCL6	C4A	C5	C6	CD4	CEBPG	CRIP1	DAPK3	EIF2AK4	ETS1	F12	F2RL1	HAMP	IFI16	IKBKAP	IRAK1	IRF5	IRF6	IRF7	LGR4	LTF	MAP3K5	MAVS	MNX1	NFKB2	OTUD7B	PLA2G1B	POU2AF1	PRKD2	PSMB10	PTK2B	RAB27A	RBPJ	REL	RPL39	SAMHD1	SMAD6	SRPK1	STAT1
GO_CELL_DEATH	22676	442	1001	47	19.5115	2.40884	0.000462094	3.315	ACIN1	AKT2	APBB1	ARRB1	ARRB2	AXIN1	BCL3	CHEK2	CRIP1	DAPK3	DAXX	E2F1	EIF2AK3	EP300	ERCC3	FKBP8	FZD5	HINT1	IFI16	JUN	KANK2	MAP3K5	MKL1	MKNK2	MYBBP1A	MYC	PAWR	PDPK1	PIM1	PRKD2	PRKDC	PTK2B	RAF1	RNF41	SATB1	SIX3	SLC9A1	STAT1	TFPT	TICAM1	TNFRSF1B
GO_UROGENITAL_SYSTEM_DEVELOPMENT	22676	442	299	23	5.8281	3.9464	0.000471881	3.31	AGT	ALDH1A2	APH1A	CRIP1	CTNNBIP1	ESR1	FGF10	ILK	ITGA6	LGR4	MYC	NPNT	OVOL1	PBX1	PROX1	SMAD1	SMAD6	SMO	SOX8	STAT1	TET2	TIPARP	ZBTB16
GO_CELL_ACTIVATION	22676	442	568	33	11.0714	2.98064	0.000501612	3.29	ARRB1	ARRB2	BCL3	BCL6	CAST	CD4	CEBPG	EIF2AK4	EP300	F2	F2RL1	FZD5	ILK	JUN	KLF6	LEPR	NFKB2	ONECUT1	P2RY1	PATZ1	PDPK1	PRKDC	PSMB10	PTK2B	PTPN22	RAB27A	RAF1	RBPJ	RHOG	SATB1	SMO	TCF3	TICAM1
GRAESSMANN_APOPTOSIS_BY_DOXORUBICIN_DN	22676	442	1781	69	34.7152	1.9876	0.000533426	3.275	ACIN1	AKAP8	APBB1	ARGLU1	ARRB2	BCL3	CA9	CCNH	CDC6	CEBPG	CHEK2	CTDSP1	CTNNBIP1	DDX6	EGLN2	ETS1	EXOSC5	F2RL1	FBXW11	FZD2	GTF2IRD1	HCFC1	HIF1A	HNRNPR	ICK	KANK2	KLF6	LANCL2	MAP3K5	MECP2	MED12	MED25	MKKS	MKL1	MNAT1	MNT	MORF4L1	MYBBP1A	MYC	NEDD4L	NFYC
GO_REGULATION_OF_NERVOUS_SYSTEM_DEVELOPMENT	22676	442	750	39	14.619	2.66776	0.00054449	3.27	APBB1	ASCL2	ATF5	BCL6	BCL6B	CAMK1	CAMK1D	CTDSP1	DDX6	DNM2	EIF2AK3	EIF2AK4	EIF4G1	EP300	F2	FZD2	HIF1A	HMG20B	ILK	MECP2	MED1	MEGF8	NEDD4L	NKX6-1	NOS1	PBX1	PROX1	PTK2B	SCRT1	SCRT2	SIX3	SMARCD3	SMO	SOX8	TCF3	TGIF2	TRIM11	YAP1	ZFHX3
NFKB_Q6	22676	442	254	21	4.95096	4.2416	0.000555068	3.265	ATF5	BCL3	CRTC2	EBF1	EP300	HCFC1	HOXB2	ILK	MED1	MNT	NFKB2	NFKBIB	NOS1	NR2F2	RBM14	RBPJ	REL	SATB1	TFE3	TOP1	TRIB2
E2F1_Q6	22676	442	232	20	4.52214	4.42269	0.000590941	3.245	APH1A	ATF5	C11orf30	CDC6	E2F1	E2F3	GSPT1	HIRA	HMGA1	HNRNPR	HNRNPUL1	MYC	ORC1	OTUD7B	PIM1	POLD1	PRKDC	SMAD6	ZNF362	ZNF524
GO_EMBRYONIC_ORGAN_DEVELOPMENT	22676	442	406	27	7.91374	3.41179	0.00062706	3.23	ALDH1A2	ASCL2	AXIN1	CDX2	CEBPA	EGFR	ERCC3	FGF10	FZD2	FZD5	HIF1A	HOXB2	HSF1	KDM6A	MED1	MED12	MEGF8	MICAL2	MKKS	NR2F2	OTX1	PBX1	PROX1	RBPJ	SIX3	SMO	YAP1
GO_REGULATION_OF_TYPE_I_INTERFERON_PRODUCTION	22676	442	111	14	2.16361	6.47067	0.000622885	3.23	EP300	IFI16	IRAK1	IRF5	IRF7	MAVS	NFKB2	POLR2H	PRKDC	PTPN22	REL	TICAM1	TRIM38	XRCC6
GO_HEART_MORPHOGENESIS	22676	442	212	19	4.1323	4.59793	0.000700913	3.195	ALDH1A2	FZD2	HIF1A	ILK	JUN	KDM6A	LEFTY1	MED1	MEGF8	MICAL2	MKKS	PROX1	RBPJ	S1PR1	SAV1	SIRT6	SMARCD3	SMO	YAP1
GO_POSITIVE_REGULATION_OF_CELLULAR_COMPONENT_ORGANIZATION	22676	442	1152	51	22.4548	2.27123	0.00074869	3.18	AGT	AKAP8	AKT2	APBB1	ARRB1	ARRB2	BAP1	BCL6	C4A	CAMK1	CAMK1D	CDC34	CDK9	DAXX	DNM2	E2F1	EP300	ERCC3	F2RL1	FZD5	GTF2H4	HAMP	HIF1A	IGF2	ILK	JUN	MECP2	MED25	MEGF8	MPV17L2	NEDD4L	NOS1	PDPK1	PINK1	PIWIL2	PRKD2	PROX1	PTK2B	RAB27A	RBX1	RGS2
KOINUMA_TARGETS_OF_SMAD2_OR_SMAD3	22676	442	824	41	16.0614	2.55271	0.000800687	3.16	ATF3	BRD2	CAST	CDC6	CDH13	DNAJC2	EGFR	ETS1	F2RL1	GSPT1	GTF2IRD1	HNRNPUL1	IRF6	KLF6	MAP2K3	MBTD1	MET	MKKS	MNT	MORF4L1	MYC	NEDD4L	OVOL1	PAWR	PIM1	RBPJ	RNH1	SAV1	SLC9A1	SMAD1	SMAD6	SPRED2	TIPARP	TRAF7	TRIM8	TSKU	WBSCR22	WWC1	YAP1	ZNF362	ZNF592
BENPORATH_NANOG_TARGETS	22676	442	988	46	19.2581	2.38861	0.000844138	3.145	APH1A	DNAJC2	DNM2	E2F3	EEF2	EIF2AK3	EXOSC5	FBXW11	FZD2	HNRNPUL1	IFI16	JUN	KDM2A	KHSRP	LEFTY1	MED12	MED25	MKKS	MORF4L1	MPV17L2	NEDD4L	NFE2L3	NPAS2	ORC1	OTUD7B	PBX1	PKIG	QARS	RBM14	RBM39	RNF25	SALL2	SAV1	SMG5	SNRNP70	SNRPA	TARBP2	TCF7L1	TFPT	TRAF7	TRIM24
DACOSTA_UV_RESPONSE_VIA_ERCC3_UP	22676	442	309	23	6.02302	3.81868	0.000865396	3.135	ARRB2	ATF3	BRD2	CBX4	CCNE1	CDC34	CDC6	CEBPD	CTH	DAXX	E2F1	MYBL2	NOP2	PNRC1	PSMB10	RGS2	RNF40	RPS6KB2	SMARCD3	SNRPA	TFAM	U2AF2	WBSCR22
GO_REGULATION_OF_IMMUNE_SYSTEM_PROCESS	22676	442	1403	58	27.3472	2.12087	0.000891548	3.125	ACIN1	ARRB2	BCAR1	BCL6	C4A	C5	C6	CAMK1D	CD4	CDC37	CLPTM1	CTNNBIP1	EIF2AK4	EP300	ETS1	F2RL1	FBXW11	FGF10	FZD5	HIF1A	IFI16	IGF2	IRAK1	IRF7	JUN	LGR4	LSM14A	LTF	MAVS	MED1	MYC	NFKBIL1	PAWR	PDPK1	PLA2G10	PLA2G1B	PRDM16	PRKD2	PRKDC	PSMB10	PTK2B
GO_TRANSFERASE_COMPLEX	22676	442	703	37	13.7029	2.70017	0.000921107	3.115	CBX4	CCNE1	CCNH	CDK9	CHD8	EP300	ERCC3	FBXW11	GTF2H4	H2AFY2	HCFC1	IKBKAP	KAT5	KDM6A	MAP3K5	MED1	MED10	MED12	MED31	MNAT1	MORF4L1	PINK1	POLD1	POLR2H	RB1CC1	RBX1	RNF40	RTF1	RUVBL2	SETD1B	TADA3	TAF11	TAF6	TAF8	TRAF7	WDR5	ZNF768
GO_DNA_DIRECTED_RNA_POLYMERASE_II_HOLOENZYME	22676	442	97	13	1.89072	6.87568	0.000923052	3.115	CCNH	ERCC3	GTF2H4	MED10	MED31	MNAT1	POLR2H	RTF1	TADA3	TAF11	TAF6	TAF8	ZNF768
GO_TRANSCRIPTION_FACTOR_ACTIVITY_RNA_POLYMERASE_II_TRANSCRIPTION_FACTOR_BINDING	22676	442	133	15	2.59243	5.78607	0.000931487	3.115	HIF1A	JUN	MED1	MED10	MED12	MED15	MED22	MED31	MKL1	MKL2	PPRC1	RBM14	SMARCA2	THRAP3	YAP1
GO_RESPONSE_TO_STEROID_HORMONE	22676	442	497	30	9.68751	3.09677	0.000946777	3.11	ALDH1A2	CA9	CCNE1	CD4	DAXX	EEF2	EGFR	EGLN2	EP300	ESR1	ETS1	FGF10	HIF1A	IGF2	KAT5	MECP2	MED1	MED12	NOS1	NR2F2	NR2F6	NR5A2	PAWR	RBM14	RUVBL2	SMAD6	SMYD3	TADA3	THRAP3	TRIM24
E2F4DP1_01	22676	442	239	20	4.65858	4.29315	0.00096928	3.1	APH1A	ATF5	C11orf30	CDC6	E2F1	E2F3	GSPT1	HIRA	HMGA1	HNRNPR	HNRNPUL1	MYC	ONECUT1	OTUD7B	PIM1	POLD1	PRKDC	SMAD6	ZNF362	ZNF524
GO_RESPONSE_TO_ALCOHOL	22676	442	362	25	7.05609	3.54304	0.000980824	3.1	ALDH1A2	CA9	CCNE1	CD4	EEF2	EGFR	EP300	ESR1	ETS1	FGF10	HIF1A	IGF2	KAT5	KLF6	MECP2	NOS1	NR2F2	PAWR	PIM1	PTK2B	RUVBL2	SETD7	SMO	SMYD3	TP53INP1
GO_CELLULAR_RESPONSE_TO_OXYGEN_CONTAINING_COMPOUND	22676	442	799	40	15.5741	2.56837	0.00100183	3.09	AGT	AKT2	ALDH1A2	ATP2B4	BCAR1	CDC6	CHEK2	DNM2	E2F1	EGFR	EP300	ESR1	ETS1	HIF1A	IGF2	IRAK1	KAT5	KLF6	MAP3K5	NFKBIB	NFKBIL1	NKX6-1	PAWR	PDPK1	PIM1	PLA2G1B	PRKDC	PTK2B	PTPN22	RAF1	RUVBL2	SLC9A1	SMARCD1	SMO	SMYD3	TICAM1	TNFRSF1B	TNIP2	TP53INP1	YAP1
GO_RESPONSE_TO_ESTROGEN	22676	442	218	19	4.24925	4.47138	0.00109564	3.065	ALDH1A2	CCNE1	CD4	EEF2	EGFR	EP300	ESR1	ETS1	FGF10	HIF1A	IGF2	KAT5	MECP2	NOS1	NR2F2	PAWR	RUVBL2	SMAD6	TRIM24
GO_CELLULAR_RESPONSE_TO_STEROID_HORMONE_STIMULUS	22676	442	218	19	4.24925	4.47138	0.00109564	3.065	CCNE1	DAXX	EGFR	EGLN2	EP300	ESR1	KAT5	MED1	MED12	NR2F2	NR2F6	NR5A2	PAWR	RBM14	RUVBL2	SMYD3	TADA3	THRAP3	TRIM24
GO_APOPTOTIC_SIGNALING_PATHWAY	22676	442	289	22	5.63318	3.90543	0.00114227	3.055	BCL3	CHEK2	CRIP1	DAPK3	DAXX	E2F1	EP300	HINT1	IFI16	JUN	MAP3K5	MKNK2	MYBBP1A	PAWR	PDPK1	PRKDC	RAF1	RNF41	TFPT	TICAM1	TNFRSF1B	TRADD
GO_LIGAND_DEPENDENT_NUCLEAR_RECEPTOR_TRANSCRIPTION_COACTIVATOR_ACTIVITY	22676	442	53	10	1.03307	9.67984	0.00117267	3.045	HMGA1	MED1	MED12	NCOA2	PPRC1	RBM14	SMARCD3	TADA3	THRAP3	ZMIZ2
GO_PROTEIN_ALKYLATION	22676	442	117	14	2.28056	6.13884	0.00122522	3.03	DOT1L	GSPT1	HIST1H1C	KDM6A	MECP2	PRDM16	RTF1	SATB1	SETD1B	SETD7	SMYD3	TET2	WDR5	WHSC1L1
GO_REGULATION_OF_SMOOTH_MUSCLE_CELL_PROLIFERATION	22676	442	100	13	1.9492	6.66941	0.00133556	3.005	CDH13	CTNNBIP1	ESR1	HIF1A	ILK	IRAK1	JUN	MNAT1	ORC1	PRKDC	S1PR1	STAT1	XRCC6
HIF1_Q5	22676	442	244	20	4.75604	4.20518	0.00136449	3	ALDH1A2	BCL6	CA9	DOT1L	E2F3	EIF2AK3	ERF	FGF10	HIF1A	HIRA	HMGA1	HNRNPUL1	MICAL2	NPAS2	ONECUT1	PATZ1	PIM1	SCYL1	TET2	TSKU
GO_REGULATION_OF_MRNA_METABOLIC_PROCESS	22676	442	118	14	2.30005	6.08682	0.00136577	3	ACIN1	CDK9	HNRNPR	RBM15B	RBM8A	RNF40	SF3B4	SNRNP70	SRPK1	SRSF9	SUPT5H	THRAP3	U2AF2	ZFP36
GO_LEUKOCYTE_DIFFERENTIATION	22676	442	292	22	5.69166	3.86531	0.00137051	3	BCL3	BCL6	CD4	CEBPA	CEBPG	EP300	F2RL1	FZD5	IFI16	JUN	KLF6	LEPR	MED1	ONECUT1	PATZ1	PIR	PRKDC	PTK2B	PTPN22	RBPJ	SATB1	TCF3
GO_TRANSCRIPTION_COREPRESSOR_ACTIVITY	22676	442	221	19	4.30773	4.41068	0.00136174	3	ATF3	ATF5	CBX4	CDX2	DAXX	ERF	HIRA	HSBP1	MECP2	MNT	MTA1	MYBBP1A	NR2F2	PAWR	PROX1	RLIM	SIRT6	TBL1Y	YAP1
MARTINEZ_TP53_TARGETS_DN	22676	442	593	33	11.5587	2.85498	0.00138373	2.995	BHLHA15	BRD2	CAMKK2	CEBPG	CELSR2	CHEK2	CTNNBIP1	EGFR	FABP4	GTF2IRD1	MAML1	MAN2B1	MAP3K5	MIF4GD	MKL1	MLLT1	MTA1	MYBL2	NFE2L3	NFIA	OVOL1	PATZ1	PIWIL2	PKIG	POLDIP3	RHOG	SAFB2	SCYL1	SMAD1	SMO	THRAP3	WWC1	ZFP36
GO_CIRCADIAN_RHYTHM	22676	442	137	15	2.6704	5.61714	0.00138734	2.995	ATF5	CRY2	EP300	HNRNPR	JUN	LGR4	MTA1	MYBBP1A	NCOA2	NPAS2	PROX1	SIX3	THRAP3	TOP1	ZFHX3
GO_GLAND_DEVELOPMENT	22676	442	395	26	7.69933	3.37692	0.00138284	2.995	AKT2	ALDH1A2	CAST	CCNE1	CEBPA	CEBPG	CRIP1	EGFR	EP300	ESR1	ETS1	FGF10	HIF1A	IRF6	JUN	MED1	ONECUT1	PBX1	PRKDC	PROX1	RAF1	RB1CC1	RBPJ	SIX3	SMO	TET2
TGANTCA_AP1_C	22676	442	2485	86	48.4376	1.77548	0.00142538	2.985	ALDH1A2	ARRB2	ATF5	BCL6	BRD2	C11orf30	CA9	CAMK1D	CAST	CDH13	CDK9	CELSR2	CIC	CTNNBIP1	CTNND1	E2F1	E2F3	EBF1	EIF2AK3	EP300	ESR1	F12	F2RL1	FBXW11	FKBP8	FLII	FZD2	FZD5	HES6	HIF1A	HIRA	HMGA1	IGF2	IRF6	ITGA6	MACC1	MAF1	MAP3K5	MED10	MEGF8	MICAL2
GSE9988_ANTI_TREM1_AND_LPS_VS_VEHICLE_TREATED_MONOCYTES_DN	22676	442	200	18	3.89839	4.61729	0.00149874	2.97	ARRB1	ATF5	BCL3	C11orf30	CDC34	CTDSP1	CTNND1	IRF5	MKL2	PATZ1	PRR13	RHOG	SETD1B	SRSF9	TARS2	TGIF2	TRIM8	ZNF710
PHONG_TNF_RESPONSE_VIA_P38_PARTIAL	22676	442	160	16	3.11872	5.13032	0.00184017	2.905	BCL6	CEBPD	EGFR	JUN	KANK2	KLF6	LBH	NEDD4L	NFKB2	NR2F2	REL	RGS2	TGIF2	TIPARP	TRIB2	WWC1
GATA4_Q3	22676	442	249	20	4.8535	4.12074	0.00190343	2.895	ATP2B4	BCL6	CTNND1	E2F3	EBF1	ERF	ETS1	HINT1	HIRA	HOXB2	NEDD4L	NFKB2	NOS1	NR2F2	OVOL1	POFUT1	POU6F2	RBM14	RHOG	SMAD6
REACTOME_SIGNALING_BY_NOTCH	22676	442	103	13	2.00767	6.47516	0.0019069	2.895	APH1A	ARRB1	ARRB2	E2F1	E2F3	EP300	HIF1A	JUN	MAML1	MYC	POFUT1	RBPJ	RBX1
GO_POSITIVE_REGULATION_OF_REACTIVE_OXYGEN_SPECIES_METABOLIC_PROCESS	22676	442	86	12	1.67631	7.15858	0.00191472	2.895	AGT	AKT2	DNM2	EGFR	ESR1	F2	F2RL1	PTK2B	RAB27A	RNF41	TICAM1	ZNF205
GO_TUBE_MORPHOGENESIS	22676	442	323	23	6.29591	3.65317	0.00193726	2.89	CTNNBIP1	EGFR	ESR1	FGF10	FZD2	HIF1A	ILK	KDM6A	LGR4	MED1	MED12	MEGF8	MET	MICAL2	MKKS	MYC	NPNT	PBX1	PRKD2	RBPJ	SMO	SOX8	YAP1
EGR_Q6	22676	442	275	21	5.36029	3.9177	0.00216111	2.855	BRD2	CBX4	CLPTM1	CRTC2	DDX6	ERF	HMGA1	ILK	KDM6A	MNT	MTA2	NACC1	NFYC	NR2F2	OLIG1	PPRC1	RHOG	TGIF2	TNIP2	WHSC1L1	ZFP36
BIOCARTA_MAPK_PATHWAY	22676	442	87	12	1.6958	7.0763	0.00218239	2.855	CEBPA	DAXX	JUN	MAP2K3	MAP3K5	MKNK1	MKNK2	MYC	RAF1	RPS6KB2	STAT1	TRADD
GO_MACROMOLECULE_METHYLATION	22676	442	205	18	3.99585	4.50467	0.00218095	2.855	DOT1L	GSPT1	HIST1H1C	KDM6A	MECP2	MTA2	PIWIL2	PIWIL4	PRDM16	RTF1	SATB1	SETD1B	SETD7	SMYD3	TET2	WBSCR22	WDR5	WHSC1L1
GO_SWI_SNF_SUPERFAMILY_TYPE_COMPLEX	22676	442	71	11	1.38393	7.94838	0.00216884	2.855	DAXX	INO80E	KAT5	MTA2	RUVBL2	SALL2	SMARCA2	SMARCB1	SMARCD1	SMARCD3	TFPT
GO_MRNA_PROCESSING	22676	442	432	27	8.42053	3.20645	0.00222075	2.845	ACIN1	CCNH	CSDC2	ELAVL1	ERCC3	GTF2H4	HNRNPA0	HNRNPR	HNRNPUL1	KHSRP	MNAT1	POLDIP3	POLR2H	RALY	RBM15B	RBM39	RBM8A	SF3B4	SFPQ	SNRNP70	SNRPA	SRPK1	SRSF9	STRAP	SUPT5H	THRAP3	U2AF2
HUTTMANN_B_CLL_POOR_SURVIVAL_UP	22676	442	276	21	5.37978	3.9035	0.00229764	2.835	ATF5	CBX4	CDC37	CEBPD	CLPTM1	CRIP1	DAPK3	DNM2	HGS	HIST1H2AC	HNRNPUL1	IRF7	MAN2B1	MED15	PATZ1	PRKCSH	RNF41	RNH1	SNRNP70	SPRED2	TNFRSF1B
GO_NEGATIVE_REGULATION_OF_CELL_DIFFERENTIATION	22676	442	609	33	11.8706	2.77997	0.0025631	2.8	ASCL2	ATF5	AXIN1	BCL6	BHLHA15	CTDSP1	DAXX	DDX6	E2F1	EIF2AK4	F2	FGF10	LTF	MECP2	MED1	MYC	NKX6-1	PBX1	PRDM16	PTK2B	RBPJ	SIX3	SMO	SOX8	STAT1	STRAP	TOB2	TRIB2	TRIM11	TRIM62	YAP1	ZBTB16	ZFHX3
GO_FAT_CELL_DIFFERENTIATION	22676	442	106	13	2.06615	6.2919	0.00268886	2.785	AKT2	ATF5	CEBPA	EP300	FABP4	FGF10	ITGA6	MED1	MKKS	PRDM16	RGS2	SMAD6	SOX8
GO_CELL_PROLIFERATION	22676	442	672	35	13.0986	2.67204	0.002757	2.78	AGT	ANXA7	ATF5	BCAR1	CDH13	CDK9	CRIP1	EEF2	EGFR	ESR1	F2RL1	FGF10	IFI16	ILK	IRF6	LGR4	MED1	MET	MNAT1	MORF4L1	NAA60	NKX6-1	PIM1	PRKDC	PROX1	PSMB10	PTK2B	RAF1	SATB1	SIX3	SMAD1	STAT1	TAF8	TCF19	YAP1
REACTOME_HIV_LIFE_CYCLE	22676	442	125	14	2.4365	5.74595	0.0028331	2.77	CCNH	CD4	CDK9	ERCC3	GTF2H4	HMGA1	MNAT1	NUP85	POLR2H	POM121	SUPT5H	TAF11	TAF6	XRCC6
GO_NEGATIVE_REGULATION_OF_VIRAL_PROCESS	22676	442	89	12	1.73479	6.91728	0.00281995	2.77	EIF2AK4	IFI16	JUN	LTF	MAVS	PARP10	PROX1	SRPK1	STAT1	TRIM11	TRIM62	TRIM8
SP1_Q6	22676	442	256	20	4.98995	4.00806	0.0029895	2.75	AKT2	ASCL2	BCL6B	C11orf30	CDC37	FKBP8	FLII	KANK2	KDM2A	NFYC	ONECUT1	RBM15B	RHOG	RPL7	RTF1	SMARCD1	TAF11	TAF6	XRCC6	ZNF524
GO_POSITIVE_REGULATION_OF_CELL_CYCLE	22676	442	332	23	6.47134	3.55414	0.00317263	2.73	CAST	CCNH	CDC6	CDK9	CHEK2	E2F1	EGFR	EP300	FGF10	HCFC1	IGF2	MED1	MED25	MYBBP1A	ORC1	OVOL1	PBX1	PIM1	PIWIL2	PROX1	SFPQ	SMARCD3	TCF3
GO_RESPONSE_TO_ESTRADIOL	22676	442	146	15	2.84583	5.27087	0.00323139	2.725	ALDH1A2	CCNE1	CD4	EEF2	EGFR	ESR1	ETS1	FGF10	HIF1A	IGF2	KAT5	MECP2	NR2F2	PAWR	RUVBL2
PID_E2F_PATHWAY	22676	442	74	11	1.44241	7.62615	0.00335949	2.715	CCNE1	CDC6	CEBPA	E2F1	E2F3	EP300	MYBL2	MYC	ORC1	SMARCA2	TFE3
GO_PEPTIDYL_LYSINE_METHYLATION	22676	442	74	11	1.44241	7.62615	0.00335949	2.715	DOT1L	HIST1H1C	KDM6A	PRDM16	RTF1	SETD1B	SETD7	SMYD3	TET2	WDR5	WHSC1L1
BENPORATH_CYCLING_GENES	22676	442	648	34	12.6308	2.69183	0.00351489	2.7	ARGLU1	C6	CCNE1	CDC6	CHEK2	CIC	CTNND1	DDX11	E2F1	HIF1A	HIST1H2AC	HMG20B	KANK2	KLF6	LMNA	MED31	MET	MNT	MNX1	NFIA	ORC1	POM121	RBM8A	SFPQ	SMARCB1	SMARCD1	STAT1	THRAP3	TOB2	TOP1	TSKU	USP16	WBSCR22	ZBTB7A
GO_POSITIVE_REGULATION_OF_MAPK_CASCADE	22676	442	470	28	9.16123	3.05636	0.00347752	2.7	ARRB1	ARRB2	AXIN1	C5	DAXX	EGFR	ERP29	ESR1	F2RL1	FGF10	FZD5	IGF2	ILK	IRAK1	JUN	MAP2K3	MAP3K5	NPNT	P2RY1	PLA2G1B	PRKD2	PTK2B	PTPN22	RAF1	SORBS3	TNFRSF1B	TRAF7	WWC1
E2F_02	22676	442	235	19	4.58061	4.14792	0.00357759	2.69	APH1A	ATF5	C11orf30	CDC6	E2F1	E2F3	GSPT1	HIRA	HMGA1	HNRNPR	HNRNPUL1	MYC	OTUD7B	PIM1	POLD1	PRKDC	SMAD6	ZNF362	ZNF524
E2F1DP1_01	22676	442	235	19	4.58061	4.14792	0.00357759	2.69	APH1A	ATF5	C11orf30	CDC6	E2F1	E2F3	GSPT1	HIRA	HMGA1	HNRNPR	HNRNPUL1	MYC	OTUD7B	PIM1	POLD1	PRKDC	SMAD6	ZNF362	ZNF524
E2F1DP2_01	22676	442	235	19	4.58061	4.14792	0.00357759	2.69	APH1A	ATF5	C11orf30	CDC6	E2F1	E2F3	GSPT1	HIRA	HMGA1	HNRNPR	HNRNPUL1	MYC	OTUD7B	PIM1	POLD1	PRKDC	SMAD6	ZNF362	ZNF524
E2F4DP2_01	22676	442	235	19	4.58061	4.14792	0.00357759	2.69	APH1A	ATF5	C11orf30	CDC6	E2F1	E2F3	GSPT1	HIRA	HMGA1	HNRNPR	HNRNPUL1	MYC	OTUD7B	PIM1	POLD1	PRKDC	SMAD6	ZNF362	ZNF524
GO_RNA_POLYMERASE_II_TRANSCRIPTION_COFACTOR_ACTIVITY	22676	442	91	12	1.77377	6.76525	0.00361866	2.69	MED1	MED10	MED12	MED15	MED22	MED31	MKL1	MKL2	PPRC1	RBM14	SMARCA2	THRAP3
GO_CENTRAL_NERVOUS_SYSTEM_DEVELOPMENT	22676	442	872	41	16.997	2.41219	0.00366529	2.685	ALDH1A2	ARRB2	ATF5	ATP2B4	AXIN1	CAST	CHD8	CTNND1	E2F1	EGFR	ETS1	FGF10	H2AFY2	HIF1A	HOXB2	MECP2	MED1	MED12	MKKS	MNAT1	MNX1	NCOA2	NKX6-1	NPAS2	NR2F2	OLIG1	OTX1	POU6F2	PRKDC	PROX1	QARS	RBPJ	S1PR1	SIX3	SMAD1	SMO	SOX8	TSKU	VTN	ZBTB16	ZFHX3
BIOCARTA_KERATINOCYTE_PATHWAY	22676	442	46	9	0.896631	10.0376	0.00387101	2.665	CEBPA	DAXX	EGFR	ETS1	JUN	MAP2K3	MAP3K5	RAF1	TNFRSF1B
GO_KINASE_ACTIVITY	22676	442	842	40	16.4122	2.43721	0.00398356	2.655	AKT2	CAMK1	CAMK1D	CAMKK2	CCNE1	CCNH	CDC37	CDK9	CHEK2	DAPK3	EGFR	EIF2AK3	EIF2AK4	ERCC3	FGF10	GTF2H4	HMGXB3	ICK	ILK	IRAK1	MAP2K3	MAP3K5	MET	MKNK1	MKNK2	MNAT1	NME2	PDPK1	PIM1	PINK1	PRKD2	PRKDC	PTK2B	RAF1	RPS6KB2	SCYL1	SRPK1	STK16	TRIB2	TRIM24
GO_REGULATION_OF_APOPTOTIC_SIGNALING_PATHWAY	22676	442	363	24	7.07559	3.39194	0.00405514	2.65	AGT	ARRB2	ATF3	CTH	DAPK3	E2F1	EIF2AK3	ERP29	FGF10	HIF1A	ITGA6	LMNA	MKL1	MNT	PINK1	RAF1	RB1CC1	SCRT2	SFPQ	TP53INP1	TRADD	TRAF7	YAP1	ZNF205
GO_MEDIATOR_COMPLEX	22676	442	34	8	0.662727	12.0713	0.00404827	2.65	MED1	MED10	MED12	MED15	MED22	MED31	RBM14	THRAP3
GO_POSITIVE_REGULATION_OF_VIRAL_PROCESS	22676	442	92	12	1.79326	6.69172	0.00408902	2.645	CDK9	EP300	JUN	NR5A2	POLR2H	SMARCB1	SRPK1	SUPT5H	TAF11	TARBP2	TRIM11	TRIM38
GO_PROTEIN_ACETYLATION	22676	442	129	14	2.51446	5.56779	0.00420354	2.64	APBB1	CRTC2	EP300	HCFC1	KAT5	MECP2	MORF4L1	NAA60	NCOA2	PCK1	RUVBL2	SRCAP	TADA3	WDR5
GO_CHROMATIN_REMODELING	22676	442	150	15	2.9238	5.13032	0.00460876	2.605	CHD8	DAXX	ESR1	HMGA1	MORF4L1	MTA2	MYC	RUVBL2	SATB1	SMARCA2	SMARCB1	SMARCD1	SMARCD3	SUPT5H	TOP1
UDAYAKUMAR_MED1_TARGETS_DN	22676	442	240	19	4.67807	4.0615	0.0049604	2.58	ATF3	BRD2	CTH	EIF2AK3	ERF	GPRC5C	HIRA	HIST1H1C	INPPL1	KANK2	KHSRP	MKNK2	MN1	NEDD4L	PATZ1	PIM1	RB1CC1	RGS2	ZXDB
GO_NEGATIVE_REGULATION_OF_MULTI_ORGANISM_PROCESS	22676	442	151	15	2.94329	5.09634	0.00502717	2.575	EIF2AK4	IFI16	JUN	LTF	MAVS	NFKBIL1	PARP10	PROX1	SRPK1	STAT1	TARBP2	TRIM11	TRIM38	TRIM62	TRIM8
LIN_APC_TARGETS	22676	442	77	11	1.50088	7.32902	0.005096	2.57	ETS1	HMG20B	HNRNPA0	HNRNPUL1	LMNA	MTA1	PRKCSH	SCAP	SNRNP70	SORBS3	ZBTB7A
MODULE_32	22676	442	241	19	4.69757	4.04465	0.00528971	2.56	CBX4	EEF2	EIF5	GSPT1	HNRNPA0	HNRNPR	HNRNPUL1	RPL7	RPL9	RPLP0	RPS2	SATB1	SFPQ	SNRPA	SRSF9	SSB	SUB1	XRCC6	ZFP36
GO_REGULATION_OF_CELLULAR_RESPONSE_TO_STRESS	22676	442	691	35	13.469	2.59857	0.00533967	2.555	APBB1	AXIN1	BCL6	CDK9	CEBPG	CHEK2	DAXX	DNAJC2	EGFR	EIF2AK3	EIF2AK4	EP300	ERP29	F2RL1	FGF10	FZD5	HIF1A	HMGA1	HSBP1	HSF1	MAP3K5	MET	MYC	NPAS2	NUP85	PINK1	POM121	PRKDC	PTK2B	PTPN22	SFPQ	SIRT6	SPRED2	SUPT5H	U2AF2
GO_REGULATION_OF_MUSCLE_CELL_DIFFERENTIATION	22676	442	152	15	2.96278	5.06281	0.0054796	2.545	BHLHA15	CAMK1	CDK9	CTH	DAXX	EP300	ILK	MAML1	MAP3K5	PROX1	RBPJ	SMARCD3	SOX8	TCF3	ZFHX3
GO_REGULATION_OF_REACTIVE_OXYGEN_SPECIES_METABOLIC_PROCESS	22676	442	152	15	2.96278	5.06281	0.0054796	2.545	AGT	AKT2	ATP2B4	DNM2	EGFR	ESR1	F2	F2RL1	HIF1A	PINK1	PTK2B	RAB27A	RNF41	TICAM1	ZNF205
GO_POSITIVE_REGULATION_OF_NF_KAPPAB_TRANSCRIPTION_FACTOR_ACTIVITY	22676	442	132	14	2.57294	5.44125	0.00559554	2.54	AGT	CTH	IRAK1	LTF	NFKB2	NFKBIB	PLA2G1B	PRKD2	RNF25	TICAM1	TRADD	TRIM38	TRIM62	TRIM8
GO_RESPONSE_TO_BIOTIC_STIMULUS	22676	442	886	41	17.2699	2.37407	0.00556903	2.54	ACIN1	BCL3	CD4	EIF2AK3	EIF2AK4	EXOSC5	F2RL1	FGF10	FZD5	HAMP	HIF1A	HMGA1	HNRNPA0	HNRNPUL1	HSF1	IFI16	IRAK1	IRF5	IRF7	JUN	LSM14A	LTF	MAVS	MTA1	NFKB2	NFKBIB	NFKBIL1	NOS1	PAWR	PLA2G1B	PTPN22	RBPJ	RPL39	SAMHD1	SMO	STAT1	TEAD4	TICAM1	TNFRSF1B	TNIP2	TRIM11
GO_POSITIVE_REGULATION_OF_REACTIVE_OXYGEN_SPECIES_BIOSYNTHETIC_PROCESS	22676	442	48	9	0.935615	9.61934	0.00569292	2.535	AGT	AKT2	DNM2	EGFR	ESR1	PTK2B	RAB27A	TICAM1	ZNF205
BENPORATH_ES_CORE_NINE	22676	442	9	5	0.175428	28.5018	0.00577799	2.53	HMGA1	MYBL2	NFE2L3	TCF7L1	TEAD4
GO_POSITIVE_REGULATION_OF_CYTOKINE_PRODUCTION	22676	442	370	24	7.21203	3.32777	0.00574371	2.53	AGT	ATP6AP2	BCL3	C5	CD4	CEBPG	EIF2AK3	EP300	F2RL1	FZD5	HIF1A	IFI16	IRAK1	IRF5	IRF7	LSM14A	MAVS	NFKB2	POLR2H	PRKD2	PRKDC	PTPN22	TICAM1	XRCC6
GO_POSITIVE_REGULATION_OF_KINASE_ACTIVITY	22676	442	482	28	9.39513	2.98027	0.00580135	2.525	AGT	ARRB1	ATP2B4	AXIN1	C5	CAMK1	CCNH	CD4	CDC6	DAXX	EGFR	ERP29	FGF10	FZD5	IGF2	ILK	IRAK1	LTF	MAP2K3	MAP3K5	PDPK1	PIM1	PINK1	PLA2G1B	PROX1	PTK2B	RAF1	TRAF7
GSE21670_UNTREATED_VS_IL6_TREATED_STAT3_KO_CD4_TCELL_DN	22676	442	197	17	3.83992	4.42718	0.00625889	2.5	APBA2	ATP2B4	BCL6	EIF4G1	EXOSC5	F2RL1	HIF1A	HNRNPAB	HNRNPR	ITGA6	MET	MYC	NOP2	PIM1	PPRC1	SFPQ	TAF8
CEBPA_01	22676	442	244	19	4.75604	3.99492	0.00640124	2.49	ASCL2	BCL6	CBX4	EGFR	EP300	ESR1	GREM2	HNRNPR	KDM6A	MAP2K3	NR2F2	OTX1	RB1CC1	RUVBL2	S1PR1	SMAD6	SMARCA2	TCF7L1	TRIM8
GO_POSITIVE_REGULATION_OF_PROTEIN_ACETYLATION	22676	442	36	8	0.701711	11.4007	0.00652052	2.485	ARRB1	CAMK1	EP300	KAT5	NOS1	PIWIL2	RUVBL2	SMARCB1
GO_TRANSFERASE_ACTIVITY_TRANSFERRING_PHOSPHORUS_CONTAINING_GROUPS	22676	442	992	44	19.336	2.27554	0.00647875	2.485	AKT2	CAMK1	CAMK1D	CAMKK2	CCNE1	CCNH	CDC37	CDK9	CHEK2	DAPK3	EGFR	EIF2AK3	EIF2AK4	ERCC3	FGF10	G6PC	GTF2H4	HMGXB3	ICK	ILK	IRAK1	MAP2K3	MAP3K5	MET	MKNK1	MKNK2	MNAT1	MYBBP1A	NME2	PDPK1	PIM1	PINK1	POLD1	POLR2H	PRKD2	PRKDC	PTK2B	RAF1	RPS6KB2	SCYL1	SRPK1
PID_MYC_ACTIV_PATHWAY	22676	442	79	11	1.53987	7.14348	0.00665563	2.48	E2F3	EIF4G1	EP300	HMGA1	IREB2	KAT5	MTA1	MYC	NME2	PIM1	RUVBL2
NFMUE1_Q6	22676	442	245	19	4.77553	3.97861	0.0068167	2.47	APBB1	CCNE1	CD4	DDX6	EIF5	EP300	IRAK1	KDM2A	KDM5C	KDM6A	MAML1	MED1	NFYC	PPRC1	PRKCSH	RBM15B	SFPQ	TSKU	ZBTB22
NAGASHIMA_NRG1_SIGNALING_UP	22676	442	176	16	3.43059	4.66392	0.00684323	2.47	ATF3	CTH	EIF5	F2RL1	JUN	KLF6	MAP2K3	MYC	PPRC1	REL	RGS2	SPRED2	TIPARP	TOB2	TOP1	ZFP36
GO_REGULATION_OF_RESPONSE_TO_EXTERNAL_STIMULUS	22676	442	926	42	18.0496	2.32693	0.00675832	2.47	ACIN1	AGT	AKT2	BCL6	C4A	C5	C6	CAMK1D	CD4	CDH13	EIF2AK4	ETS1	F12	F2	F2RL1	FABP4	FGF10	FZD5	HIF1A	KANK2	LBH	LTF	MAVS	MED1	MEGF8	MET	MKKS	MTA1	NFKBIL1	PINK1	PRKD2	PTK2B	S1PR1	SUPT5H	TARBP2	TEAD4	TNFRSF1B	TRIM24	TRIM38	TSPAN8	U2AF2
GO_REGULATION_OF_TOLL_LIKE_RECEPTOR_SIGNALING_PATHWAY	22676	442	49	9	0.955107	9.42303	0.00685461	2.465	ARRB2	F2RL1	IRF7	LGR4	LTF	NFKBIL1	PDPK1	PTPN22	TICAM1
GO_REGULATION_OF_CATABOLIC_PROCESS	22676	442	731	36	14.2486	2.52656	0.00705507	2.455	AKT2	ATP2B4	AXIN1	CEBPA	CHEK2	DAPK3	EGFR	EGLN2	EIF2AK4	EP300	FZD5	HAMP	HGS	HIF1A	HNRNPR	IFI16	LEPR	MET	NEDD4L	PINK1	PSMB10	PTK2B	PTPN22	RB1CC1	RNF40	SIRT6	SNRNP70	SUPT5H	TIPARP	TNFRSF1B	TP53INP1	TRIB2	TRIM8	U2AF2	UBXN2A	ZFP36
GSE9006_HEALTHY_VS_TYPE_2_DIABETES_PBMC_AT_DX_UP	22676	442	200	17	3.89839	4.36077	0.00775647	2.425	CBX4	CDC37	ERP29	HMG20B	HNRNPR	HNRNPUL1	HSF1	MTA1	NAA60	PRCC	PSMB10	RALY	SAFB2	SF3B4	SFPQ	SRSF9	U2AF2
GSE9650_EFFECTOR_VS_MEMORY_CD8_TCELL_DN	22676	442	200	17	3.89839	4.36077	0.00775647	2.425	ARRB1	AXIN1	DDX6	EIF5	JUN	KLF6	MYC	NEDD4L	PIM1	PNRC1	RBM39	RGS2	SATB1	SMAD1	SPRED2	ZFP36	ZMIZ2
GSE9988_ANTI_TREM1_VS_VEHICLE_TREATED_MONOCYTES_DN	22676	442	200	17	3.89839	4.36077	0.00775647	2.425	AKNA	ARRB1	ATF5	BCL3	C11orf30	CTNND1	ILK	MAVS	MKL1	MKL2	PINK1	RHOG	SETD1B	TGIF2	TRADD	TRIM8	ZNF710
GSE369_PRE_VS_POST_IL6_INJECTION_SOCS3_KO_LIVER_DN	22676	442	200	17	3.89839	4.36077	0.00775647	2.425	ARRB2	CAMK1	CD4	CLPTM1	ERP29	HIRA	MAN2B1	MEGF8	PRKCSH	RHOG	RNF40	SORBS3	SUPT5H	TADA3	TFE3	TRADD	ZNF710
GSE4142_PLASMA_CELL_VS_GC_BCELL_UP	22676	442	200	17	3.89839	4.36077	0.00775647	2.425	EEFSEC	EIF2AK3	ILK	LANCL2	MAML1	MNT	MPV17L2	PNRC1	POFUT1	RNF41	RUVBL2	SMAD6	TAF15	TAF6	TRAF7	ZFHX3	ZNF598
GSE25088_CTRL_VS_ROSIGLITAZONE_STIM_STAT6_KO_MACROPHAGE_DN	22676	442	200	17	3.89839	4.36077	0.00775647	2.425	AKNA	ARRB1	CHMP1A	HES6	HMGXB3	MAVS	MED22	MLLT1	MTA2	PATZ1	PPP2R4	RNF40	RPLP0	SIRT7	TAF6	TAF8	ZBTB7A
GSE23321_EFFECTOR_MEMORY_VS_NAIVE_CD8_TCELL_UP	22676	442	200	17	3.89839	4.36077	0.00775647	2.425	AGT	ALDH1A2	ATP2B4	CDX2	HMGXB3	IRF6	LEPR	LMNA	NFIA	NR5A2	PIR	RBPJ	SMG5	TFE3	TSPAN8	ZNF592	ZNF629
BENPORATH_SOX2_TARGETS	22676	442	734	36	14.3071	2.51623	0.00777675	2.42	ACIN1	APH1A	ATF3	CTH	DNAJC2	DNM2	E2F3	EEF2	EXOSC5	FBXW11	FZD2	HNRNPUL1	IFI16	LEFTY1	MED12	MED25	MKKS	MORF4L1	NEDD4L	NFE2L3	ORC1	POLDIP3	PRCC	RBM39	RPL7	RPL9	SAV1	SFPQ	SNRPA	TAF15	TARBP2	TCF7L1	TGIF2	TRIM24	WHSC1L1	ZNF664
AP2_Q6_01	22676	442	272	20	5.30182	3.77229	0.0079073	2.415	BCL6	CDK9	CELSR2	CIC	ERF	HOXB2	KDM2A	MKNK2	MN1	NACC1	NCOA2	NFYC	NR2F2	OTUD7B	POFUT1	PRDM16	RNF40	SMARCD1	ZBTB7A	ZNF362
GO_NEGATIVE_REGULATION_OF_SEQUENCE_SPECIFIC_DNA_BINDING_TRANSCRIPTION_FACTOR_ACTIVITY	22676	442	136	14	2.65091	5.28121	0.00809264	2.405	ARRB1	ARRB2	CEBPG	CTNNBIP1	EIF2AK4	ESR1	IRAK1	NFKBIL1	PARP10	PBX1	PIM1	PLA2G10	PROX1	RLIM
GO_DNA_CONFORMATION_CHANGE	22676	442	273	20	5.32131	3.75847	0.00838138	2.395	ACIN1	AKAP8	BRD2	CHD8	CHMP1A	DAXX	DDX11	ERCC3	GTF2H4	H2AFY2	HIRA	HIST1H1C	HMGA1	NAA60	RBX1	RUVBL2	SMYD3	SRPK1	TOP1	XRCC6
GO_POSITIVE_REGULATION_OF_IMMUNE_SYSTEM_PROCESS	22676	442	867	40	16.8995	2.36693	0.00844301	2.39	ACIN1	BCAR1	BCL6	C4A	C5	C6	CAMK1D	CD4	CTNNBIP1	EIF2AK4	EP300	ETS1	F2RL1	FBXW11	FGF10	FZD5	HIF1A	IFI16	IGF2	IRAK1	IRF7	JUN	LSM14A	LTF	MAVS	MED1	PAWR	PDPK1	PLA2G1B	PRKD2	PRKDC	PSMB10	PTK2B	PTPN22	RAF1	TCF3	TICAM1	TNFSF13	TNIP2	ZBTB16
GO_RNA_PROCESSING	22676	442	835	39	16.2758	2.3962	0.00870857	2.38	ACIN1	CCNH	CSDC2	ELAVL1	ERCC3	EXOSC5	GTF2H4	HNRNPA0	HNRNPR	HNRNPUL1	KHSRP	MNAT1	NOP2	PIWIL2	POLDIP3	POLR2H	RALY	RBM15B	RBM39	RBM8A	RPL39	RPL7	RPL9	RPLP0	RPS2	SF3B4	SFPQ	SMAD1	SNRNP70	SNRPA	SRPK1	SRSF9	SSB	STRAP	SUPT5H	TARBP2	THRAP3	U2AF2	WBSCR22
GO_REGULATION_OF_REACTIVE_OXYGEN_SPECIES_BIOSYNTHETIC_PROCESS	22676	442	65	10	1.26698	7.89279	0.00873926	2.38	AGT	AKT2	ATP2B4	DNM2	EGFR	ESR1	PTK2B	RAB27A	TICAM1	ZNF205
KRIEG_HYPOXIA_NOT_VIA_KDM3A	22676	442	770	37	15.0088	2.46522	0.00878604	2.375	AXIN1	CA9	CAMK1D	CAST	CIC	CRTC2	CTDSP1	DAPK3	EGFR	ETS1	GMCL1	HIST1H1C	IRAK1	JUN	KDM2A	KIAA1958	KLF6	MYBL2	MYC	NFIA	ORC1	PNRC1	POLR2H	RBM15B	RBPJ	SAV1	SORBS3	SPRED2	TCF19	TCF3	TGIF2	TICAM1	TIPARP	TOB2	ZMIZ2	ZNF629	ZNF655
GO_REGULATION_OF_CELLULAR_COMPONENT_MOVEMENT	22676	442	771	37	15.0283	2.46202	0.00906527	2.365	AGT	AKT2	BCAR1	BCL6	C5	CAMK1D	CDH13	DAPK3	EGFR	ETS1	F2RL1	FGF10	HIF1A	IKBKAP	ILK	JUN	LMNA	MEGF8	MET	MKKS	MTA2	NKX6-1	NR2F2	ONECUT1	PAWR	PDPK1	PRKD2	PROX1	PTK2B	RAF1	RNF41	S1PR1	SCRT1	SCRT2	STRAP	TP53INP1	VTN
GO_HEAD_DEVELOPMENT	22676	442	709	35	13.8198	2.5326	0.0097338	2.34	ALDH1A2	ARRB2	ATF5	ATP2B4	ATP6AP2	AXIN1	CAST	CHD8	CTNND1	E2F1	EGFR	ETS1	FGF10	H2AFY2	HIF1A	HOXB2	MECP2	MED1	MKKS	MNAT1	NCOA2	NR2F2	OTX1	PRKDC	PROX1	QARS	RAF1	RBPJ	S1PR1	SIX3	SMAD1	SMO	TIPARP	TSKU	ZFHX3
PID_SMAD2_3NUCLEAR_PATHWAY	22676	442	82	11	1.59834	6.88213	0.00978616	2.335	ATF3	EP300	ESR1	IRF7	JUN	MED15	MYC	NCOA2	TCF3	TFE3	TGIF2
GO_TRANSCRIPTION_ELONGATION_FROM_RNA_POLYMERASE_II_PROMOTER	22676	442	82	11	1.59834	6.88213	0.00978616	2.335	CCNH	CDK9	ERCC3	GTF2H4	IKBKAP	MNAT1	POLR2H	RTF1	SUPT5H	TAF11	TAF6
GO_CELL_FATE_COMMITMENT	22676	442	227	18	4.42468	4.06809	0.00996555	2.33	AXIN1	C17orf96	FGF10	FKBP8	MNX1	NKX6-1	NR2F2	OLIG1	ONECUT1	POU6F2	PRKDC	PROX1	RBPJ	RTF1	SMAD1	SMO	SOX8	TCF3
GO_NEGATIVE_REGULATION_OF_PROTEIN_MODIFICATION_PROCESS	22676	442	616	32	12.0071	2.6651	0.0100981	2.325	ARRB1	ARRB2	ATF3	ATP2B4	CEBPA	CRY2	CTDSP1	F2RL1	FABP4	HMG20B	ILK	JUN	MECP2	MLLT1	MYC	NR2F2	PARP10	PDPK1	PINK1	PKIG	PPP2R4	PRKDC	PSMB10	PTPN22	RGS2	SMAD6	SMARCB1	SMYD3	SPRED2	STRAP	TARBP2	TRIB2
E2F1_Q4_01	22676	442	228	18	4.44417	4.05025	0.0106287	2.305	CDC6	DAXX	E2F1	E2F3	ERF	HMGA1	MYC	OTUD7B	PATZ1	PIM1	PPRC1	PRKDC	RALY	RBPJ	SMAD6	TOP1	WHSC1L1	ZNF362
GO_REGULATION_OF_INNATE_IMMUNE_RESPONSE	22676	442	357	23	6.95863	3.30525	0.0113912	2.28	ARRB2	CDC37	EP300	F2RL1	FBXW11	IFI16	IGF2	IRAK1	IRF7	LGR4	LSM14A	LTF	MAVS	MED1	NFKBIL1	PDPK1	PSMB10	PTPN22	RAF1	SAMHD1	STAT1	TICAM1	TNIP2
GO_PROTEIN_DNA_COMPLEX_SUBUNIT_ORGANIZATION	22676	442	229	18	4.46366	4.03256	0.0113317	2.28	BRD2	CCNH	DAXX	EP300	ERCC3	GTF2H4	H2AFY2	HIRA	HIST1H1C	HMGA1	MNAT1	NAA60	RBX1	SMARCB1	SMARCD1	SMARCD3	SMYD3	TAF11
GO_REGULATION_OF_MYELOID_CELL_DIFFERENTIATION	22676	442	183	16	3.56703	4.48552	0.0115962	2.275	ACIN1	CTNNBIP1	ETS1	HIF1A	IRF7	JUN	LTF	MED1	MYC	PRDM16	PTK2B	RNF41	TFE3	TOB2	ZBTB16	ZBTB7A
TTGCWCAAY_CEBPB_02	22676	442	1972	70	38.4382	1.82111	0.011719	2.27	ARRB2	BCL6	CA9	CTDSP1	CTNNBIP1	EGLN2	EIF4G1	ELAVL1	F2	FBXW11	FGF10	G6PC	GPRC5C	GTF3C1	H2AFY2	HES6	HIRA	HMGA1	HNRNPA0	HNRNPAB	HNRNPR	HOXB2	ICK	IREB2	KDM6A	LTF	MAP3K5	MBTD1	MET	MN1	MTA2	NEDD4L	NR2F2	OTX1	PATZ1	PIM1	PNRC1	PROX1	RB1CC1	RBM14	RBPJ
GO_REGULATION_OF_MULTI_ORGANISM_PROCESS	22676	442	470	27	9.16123	2.9472	0.011726	2.27	ACIN1	CD4	CDK9	EIF2AK4	EP300	F2RL1	IFI16	JUN	LTF	MAVS	NFKBIL1	NR5A2	P2RY1	PARP10	POLR2H	PROX1	SMARCB1	SRPK1	STAT1	SUPT5H	TAF11	TARBP2	TEAD4	TRIM11	TRIM38	TRIM62	TRIM8
GO_RESPONSE_TO_RADIATION	22676	442	413	25	8.05019	3.10552	0.0118143	2.265	ARRB1	BCL3	CHEK2	CRIP1	CRY2	DNM2	EGFR	EIF2AK4	EP300	ERCC3	HIF1A	IFI16	IGF2	JUN	KAT5	MECP2	MTA1	MYC	NR2F6	POLD1	PRKDC	RUVBL2	TP53INP1	XRCC6	YAP1
MODULE_15	22676	442	358	23	6.97813	3.29601	0.0119574	2.26	ATF3	CRIP1	DNM2	EIF5	HIST1H2AC	HNRNPA0	IFI16	IRF5	JUN	KDM5C	MAN2B1	MAP2K3	MTA1	MYC	PIM1	PNRC1	PRKDC	PTK2B	RGS2	RHOG	SATB1	SFPQ	TARBP2
HIF1_Q3	22676	442	230	18	4.48315	4.01503	0.0120768	2.255	ALDH1A2	BCL6	CA9	DOT1L	E2F3	EIF4G1	ERF	FGF10	HMGA1	HNRNPUL1	MICAL2	NR2F2	PATZ1	PPRC1	RUVBL2	SCYL1	TET2	TSKU
MARTINEZ_RB1_AND_TP53_TARGETS_DN	22676	442	591	31	11.5198	2.69103	0.0124063	2.245	BHLHA15	BRD2	CAMKK2	CEBPG	CELSR2	CTNNBIP1	EGFR	GTF2IRD1	MAML1	MAN2B1	MAP3K5	MIF4GD	MKL1	MLLT1	MTA1	MYBL2	NFE2L3	NFIA	OVOL1	PATZ1	PIWIL2	PKIG	POLDIP3	RHOG	SAFB2	SCYL1	SMAD1	SMO	THRAP3	WWC1	ZFP36
GO_POSITIVE_REGULATION_OF_MUSCLE_CELL_DIFFERENTIATION	22676	442	84	11	1.63733	6.71827	0.0125356	2.245	CAMK1	CTH	EP300	ILK	MAML1	MAP3K5	PROX1	RBPJ	SMARCD3	TCF3	ZFHX3
GO_PROTEIN_DOMAIN_SPECIFIC_BINDING	22676	442	624	32	12.163	2.63093	0.0133649	2.22	ARRB2	ATP2B4	AXIN1	BCAR1	CHD8	CHMP1A	CTNNBIP1	DAPK3	DDX6	DNM2	EBF1	FZD2	HGS	ILK	INPPL1	JUN	MAVS	MECP2	MED1	MED12	MKL1	NCOA2	PAWR	PINK1	PROX1	PTPN22	RAB27A	TADA3	TCEAL4	TRADD	TRIM11	ZBTB16
E2F_Q6	22676	442	232	18	4.52214	3.98042	0.0137021	2.21	APH1A	ATF5	C11orf30	CDC6	E2F1	E2F3	GSPT1	HIRA	HNRNPR	HNRNPUL1	OTUD7B	PIM1	POLD1	PRKDC	SMAD6	WHSC1L1	ZNF362	ZNF524
PID_AR_TF_PATHWAY	22676	442	53	9	1.03307	8.71186	0.0138009	2.205	CEBPA	EP300	JUN	KAT5	NCOA2	REL	SMARCA2	TRIM24	ZMIZ2
GO_RNA_POLYMERASE_COMPLEX	22676	442	122	13	2.37802	5.46673	0.0139987	2.2	CCNH	ERCC3	GTF2H4	MED10	MED31	MNAT1	POLR2H	RTF1	TADA3	TAF11	TAF6	TAF8	ZNF768
GO_REGULATION_OF_BINDING	22676	442	283	20	5.51623	3.62567	0.0147727	2.18	ARRB1	ARRB2	BCL3	CAMK1	CDK9	CEBPG	CTNNBIP1	DOT1L	E2F1	EP300	GREM2	IFI16	JUN	MED25	P2RY1	RUVBL2	SMARCD3	SMO	TICAM1	VTN
GO_ENDOCRINE_SYSTEM_DEVELOPMENT	22676	442	123	13	2.39751	5.42229	0.0153798	2.165	ALDH1A2	EIF2AK3	ETS1	FGF10	MNX1	NKX6-1	ONECUT1	PBX1	PDPK1	RAF1	RBPJ	SIX3	SMO
E2F_Q4	22676	442	234	18	4.56112	3.9464	0.0155238	2.16	APH1A	ATF5	C11orf30	CDC6	E2F1	E2F3	GSPT1	HIRA	HNRNPR	HNRNPUL1	OTUD7B	PIM1	POLD1	PRKDC	SMAD6	WHSC1L1	ZNF362	ZNF524
REACTOME_TRANSCRIPTION	22676	442	210	17	4.09331	4.15311	0.0153993	2.16	BRF1	CCNH	CDK9	ERCC3	GTF2H4	HIST1H2AC	MNAT1	POLR2H	RBM8A	SNAPC5	SRSF9	SSB	SUPT5H	TAF11	TAF6	TFAM	U2AF2
VARELA_ZMPSTE24_TARGETS_UP	22676	442	40	8	0.779679	10.2606	0.0154777	2.16	ATF3	ERF	HIST1H1C	LEPR	MKNK2	MYC	TNFRSF1B	ZBTB16
PHONG_TNF_RESPONSE_NOT_VIA_P38	22676	442	337	22	6.5688	3.34917	0.0160278	2.145	ARRB1	ATF5	BCL3	EGFR	ETS1	FZD5	GPRC5C	JUN	KLF6	MAP2K3	NFE2L3	NFKB2	NR2F2	PROX1	SMAD1	SRCAP	SRPK1	TFE3	TNFRSF1B	TNIP2	TRIM62	ZMIZ2
GO_POSITIVE_REGULATION_OF_LOCOMOTION	22676	442	420	25	8.18663	3.05376	0.0160668	2.145	AGT	AKT2	BCAR1	CAMK1D	CDH13	DAPK3	EGFR	ETS1	F2RL1	FGF10	HIF1A	IKBKAP	ILK	JUN	MEGF8	MET	ONECUT1	PAWR	PRKD2	PROX1	PTK2B	S1PR1	TRIM11	TRIM38	VTN
E2F_Q3_01	22676	442	235	18	4.58061	3.9296	0.0165147	2.135	CDC6	DAXX	E2F1	E2F3	ERF	HMGA1	MYC	OTUD7B	PATZ1	PIM1	PPRC1	PRKDC	RALY	RTF1	SMAD6	TOP1	WHSC1L1	ZNF362
GO_MACROMOLECULE_CATABOLIC_PROCESS	22676	442	926	41	18.0496	2.27152	0.0173586	2.115	ARRB1	ARRB2	AXIN1	BAP1	CDC34	CHEK2	CTIF	DDX6	EDC3	EIF4G1	EXOSC5	FBXW11	G6PC	GSPT1	KAT5	KHSRP	MTA1	NEDD4L	OTUD7B	PINK1	PSMB10	RBM8A	RBX1	RLIM	RNF40	RNF41	RNH1	RPL39	RPL7	RPL9	RPLP0	RPS2	SLC9A1	SMG5	THRAP3	TRIM24	TRIM38	UBXN2A	USP16	USP21	ZFP36
REACTOME_RNA_POL_II_TRANSCRIPTION	22676	442	105	12	2.04666	5.86322	0.0175077	2.11	CCNH	CDK9	ERCC3	GTF2H4	MNAT1	POLR2H	RBM8A	SRSF9	SUPT5H	TAF11	TAF6	U2AF2
GO_DNA_REPAIR	22676	442	480	27	9.35615	2.8858	0.017589	2.11	APBB1	C11orf30	CCNH	CDK9	CHEK2	CRY2	EP300	ERCC3	GTF2H4	HMGA1	INO80E	KAT5	KDM2A	MNAT1	MORF4L1	MTA1	POLD1	POLR2H	PRKDC	RBM14	RBX1	RUVBL2	SFPQ	SIRT6	SMARCB1	TFPT	XRCC6
GO_REGULATION_OF_GROWTH	22676	442	633	32	12.3384	2.59353	0.0181985	2.095	AGT	APBB1	BAP1	BCAR1	BCL6	DNAJC2	DNM2	EGFR	EGLN2	EP300	F2	H2AFY2	HIF1A	HSF1	ILK	KAT5	MEGF8	MKKS	MORF4L1	NEDD4L	NKX6-1	PRKDC	PROX1	PTK2B	RBPJ	RUVBL2	SAV1	SLC9A1	SMARCA2	SMO	WWC1	YAP1
MODULE_17	22676	442	367	23	7.15355	3.21518	0.0183473	2.09	ABCF1	ALDH1A2	CDC34	DDX11	DNM2	EIF5	FKBP8	GSPT1	HIST1H1C	HIST1H2AC	HOXB2	HSF1	INPPL1	KDM5C	LSM14A	MTA1	MYC	ORC1	PIM1	PRKDC	RHOG	SRPK1	TRIB2
GO_CELL_CYCLE	22676	442	1316	52	25.6514	2.02718	0.0184783	2.09	AKAP8	APBB1	CAMK1	CCNE1	CCNH	CDC34	CDC6	CDH13	CHEK2	CHMP1A	DAPK3	DDX11	DNM2	E2F1	E2F3	EIF2AK4	EP300	ERF	FBXW11	FGF10	GSPT1	HCFC1	HMG20B	HSF1	ILK	IRF6	LMNA	MNAT1	MYBL2	MYC	NUP85	ORC1	OVOL1	PFDN1	PIM1	PIWIL2	PIWIL4	POM121	PPP2R4	PRCC	PRKDC
GO_STEROID_HORMONE_MEDIATED_SIGNALING_PATHWAY	22676	442	125	13	2.4365	5.33553	0.0185117	2.09	CCNE1	DAXX	EGLN2	ESR1	KAT5	MED1	MED12	NR2F2	NR2F6	NR5A2	RBM14	TADA3	THRAP3
GO_DEVELOPMENTAL_PROCESS_INVOLVED_IN_REPRODUCTION	22676	442	602	31	11.7342	2.64186	0.0183145	2.09	ARRB1	ARRB2	ASCL2	CCNE1	CDX2	CEBPA	CRIP1	EGFR	ESR1	FGF10	FZD5	HIF1A	HSF1	LGR4	MED1	MKKS	NCOA2	NR2F2	PATZ1	PBX1	PIWIL2	PRKDC	PTK2B	RBPJ	SMARCA2	SOX8	SRPK1	TARBP2	TFPT	TIPARP	ZBTB16
GO_CELL_DEVELOPMENT	22676	442	1426	55	27.7956	1.97873	0.0185141	2.09	AGT	AKT2	ALDH1A2	APBB1	ATF5	AXIN1	BCL6	BHLHA15	CEBPA	CELSR2	DNM2	EIF2AK3	EIF2AK4	EP300	ESR1	F2RL1	FZD2	FZD5	HIF1A	HNRNPAB	ILK	IRF6	JUN	LEFTY1	LMNA	MAML1	MECP2	MED1	MED12	MEGF8	MET	MKKS	MNX1	NKX6-1	NR2F6	ONECUT1	PDPK1	PIWIL2	PLA2G10	PRKDC	PROX1
MODULE_252	22676	442	237	18	4.6196	3.89644	0.0186708	2.085	CBX4	E2F1	E2F3	HNRNPA0	HNRNPR	JUN	KHSRP	MYBL2	MYC	NME2	ORC1	POLD1	PRKDC	SFPQ	SSB	STAT1	TAF11	TAF6
GO_TRANSFERASE_COMPLEX_TRANSFERRING_PHOSPHORUS_CONTAINING_GROUPS	22676	442	237	18	4.6196	3.89644	0.0186708	2.085	CCNE1	CCNH	CDK9	ERCC3	GTF2H4	MAP3K5	MED10	MED31	MNAT1	POLD1	POLR2H	RB1CC1	RTF1	TADA3	TAF11	TAF6	TAF8	ZNF768
GO_HORMONE_RECEPTOR_BINDING	22676	442	168	15	3.27465	4.58064	0.0198634	2.06	ARRB1	CCNE1	DAXX	EP300	HIF1A	HMGA1	KAT5	MED1	MED12	MED25	NCOA2	SMARCD3	TAF11	THRAP3	TOB2
GO_CELLULAR_RESPONSE_TO_ABIOTIC_STIMULUS	22676	442	263	19	5.12639	3.70631	0.0199972	2.055	AGT	CRIP1	CRY2	DNM2	EIF2AK4	EP300	F2	HIF1A	IFI16	IGF2	MYC	NOS1	PCK1	POLD1	RUVBL2	SLC9A1	TP53INP1	XRCC6	YAP1
GO_INTRACELLULAR_STEROID_HORMONE_RECEPTOR_SIGNALING_PATHWAY	22676	442	71	10	1.38393	7.2258	0.0203119	2.05	CCNE1	DAXX	EGLN2	ESR1	KAT5	MED1	MED12	RBM14	TADA3	THRAP3
GO_CELLULAR_RESPONSE_TO_EXTERNAL_STIMULUS	22676	442	264	19	5.14588	3.69227	0.0211672	2.035	AGT	ATF3	BHLHA15	CCNE1	CHMP1A	EIF2AK3	EIF2AK4	F2	HIF1A	IFI16	IGF2	ITGA6	JUN	MYBBP1A	NOS1	PAWR	PCK1	PIM1	SLC9A1
GO_PROTEIN_AUTOPHOSPHORYLATION	22676	442	192	16	3.74246	4.27526	0.0220127	2.015	CAMKK2	CHEK2	DAPK3	EGFR	EIF2AK3	EIF2AK4	IRAK1	MKNK1	MKNK2	PDPK1	PIM1	PINK1	PRKD2	PTK2B	STK16	TRIM24
MARTINEZ_RB1_TARGETS_UP	22676	442	673	33	13.1181	2.51561	0.0239982	1.98	ACO1	BHLHA15	BRD2	CAMKK2	CEBPG	DNM2	EGFR	EIF4G1	FABP4	HCFC1	HNRNPAB	HOXB2	IGF2	INPPL1	LANCL2	MAN2B1	MAP3K5	MIF4GD	OVOL1	PCK1	PDPK1	PINK1	PIWIL2	PKIG	RAB27A	RHOG	RNF41	SAFB2	SMAD1	SRPK1	THRAP3	WWC1	ZFP36
PILON_KLF1_TARGETS_DN	22676	442	1972	69	38.4382	1.79509	0.0238749	1.98	ABCF1	AKNA	ARRB2	ATP6AP2	AXIN1	BRD2	BRD9	CAMKK2	CAST	CBX4	CCNH	CDK9	CRIP1	DDX11	DDX6	EIF2AK3	ETS1	EXOSC5	FBXW11	GMCL1	GMEB2	GTF2H4	HNRNPA0	HNRNPAB	HNRNPR	IKBKAP	IRF5	ITGA6	KLF6	LSM14A	LTF	MAML1	MAP3K5	MED1	MKKS	MORF4L1	MYC	NCOA2	PATZ1	PDPK1	POLDIP3
GO_RECEPTOR_BINDING	22676	442	1476	56	28.7702	1.94646	0.0243567	1.975	AGT	ANXA7	ARRB1	ARRB2	C5	CCNE1	CD4	CTNND1	DAXX	DNM2	EP300	ESR1	F2	F2RL1	FGF10	GREM2	HAMP	HIF1A	HMGA1	IGF2	ILK	ITGA6	KAT5	LEFTY1	MACC1	MAF1	MED1	MED12	MED25	NCOA2	NPNT	P2RY1	PDPK1	PLA2G1B	PPP2R4	PROX1	PTK2B	RNF41	S1PR1	SMAD6	SMARCD1
GO_REGULATION_OF_MAP_KINASE_ACTIVITY	22676	442	319	21	6.21794	3.37732	0.0248183	1.965	ARRB1	AXIN1	C5	DAXX	EGFR	ERP29	FGF10	FZD5	HGS	ILK	IRAK1	MAP2K3	MAP3K5	PLA2G1B	PTK2B	PTPN22	RAF1	RGS2	SPRED2	TRAF7	TRIB2
GO_REGULATION_OF_PROTEIN_LOCALIZATION_TO_NUCLEUS	22676	442	218	17	4.24925	4.00071	0.0258609	1.95	AXIN1	BCL3	EGFR	EIF2AK3	EP300	FBXW11	LMNA	MAVS	MED1	NFKBIB	NFKBIL1	OTUD7B	PARP10	PKIG	SLC9A1	SMO	TRIM8
GO_PANCREAS_DEVELOPMENT	22676	442	73	10	1.42291	7.02783	0.0264	1.94	ALDH1A2	EIF2AK3	FGF10	MNX1	NKX6-1	NR5A2	ONECUT1	PDPK1	PROX1	SMO
GO_POSITIVE_REGULATION_OF_CHROMOSOME_ORGANIZATION	22676	442	150	14	2.9238	4.7883	0.0266302	1.935	AKAP8	ARRB1	BCL6	CDK9	DAXX	EP300	NOS1	PIWIL2	PRKD2	RNF40	RTF1	RUVBL2	SFPQ	SMARCB1
GO_NEGATIVE_REGULATION_OF_CELL_CYCLE	22676	442	433	25	8.44002	2.96208	0.0278931	1.915	APBB1	ATF5	CAST	CDK9	CEBPA	CHEK2	CTDSP1	E2F1	EIF2AK4	EP300	ETS1	FGF10	ILK	IRF6	KANK2	MYC	NR2F2	OVOL1	PRCC	PRKDC	RBM14	TAF6	TP53INP1	ZFHX3	ZNF655
E2F1_Q3	22676	442	244	18	4.75604	3.78466	0.0283814	1.91	APH1A	ATF5	C11orf30	CDC6	E2F1	E2F3	GSPT1	HIRA	HNRNPR	HNRNPUL1	ORC1	OTUD7B	PIM1	POLD1	RTF1	SMAD6	ZNF362	ZNF524
E2F_03	22676	442	245	18	4.77553	3.76921	0.0300913	1.88	CDC6	CTDSP1	DAXX	E2F1	E2F3	EGLN2	HNRNPA0	MYC	ORC1	PIM1	POLD1	PPRC1	PRKCSH	PRKDC	SMAD6	TOP1	WHSC1L1	ZNF362
PUJANA_CHEK2_PCC_NETWORK	22676	442	779	36	15.1842	2.37088	0.0311497	1.865	CDC6	CEBPG	CHEK2	DNAJC2	ERCC3	GSPT1	GTF2H4	HIRA	HNRNPAB	HNRNPR	IRAK1	KHSRP	MNAT1	MTA1	MYBL2	MYC	NOP2	POLR2H	POM121	POU2AF1	PRKDC	RB1CC1	RBM14	RPL39	SFPQ	SMARCB1	SMARCD1	SNRPA	SRSF9	SSB	TAF11	TCF3	TFAM	TOP1	TRIM24	XRCC6
GO_RESPONSE_TO_CYTOKINE	22676	442	714	34	13.9173	2.44301	0.0316776	1.86	ALDH1A2	CCNE1	CDC34	CDK9	CEBPA	DAPK3	DAXX	EP300	ETS1	GREM2	HIF1A	IRAK1	IRF5	IRF6	IRF7	JUN	LEPR	MKKS	NFKB2	NKX6-1	NPNT	PAWR	PSMB10	PTK2B	REL	SAMHD1	STAT1	TNFRSF1B	TNFSF13	TNIP2	TRADD	TRIM38	TRIM62	TRIM8
GO_EPITHELIAL_CELL_DIFFERENTIATION	22676	442	495	27	9.64853	2.79835	0.0315763	1.86	AKT2	ANXA7	CDX2	ERCC3	ESR1	F2RL1	FGF10	FZD2	HIF1A	IRF6	JUN	MED1	MET	NKX6-1	NR2F2	NR5A2	ONECUT1	PDPK1	PROX1	RAB27A	RBPJ	S1PR1	SAV1	SIX3	SMO	SOX8	YAP1
PATIL_LIVER_CANCER	22676	442	747	35	14.5605	2.40376	0.0320266	1.855	ABCF1	APH1A	CDC6	CLPTM1	DDX11	E2F1	E2F3	GMCL1	HCFC1	HGS	HIST1H2AC	HMGA1	IRAK1	MAF1	MAVS	MYBL2	NCOA2	NEDD4L	ONECUT1	PIR	POFUT1	POLD1	PRCC	PRKDC	PTGES2	RB1CC1	RBM15B	SCYL1	SF3B4	SMG5	TAF6	TRIM24	TSPAN8	USP21	ZNF704
YAATNRNNNYNATT_UNKNOWN	22676	442	1160	47	22.6107	2.07866	0.0323695	1.85	AKAP8	ARRB2	ASCL2	CAST	DAXX	EBF1	EIF2AK3	HIF1A	HIST1H1C	HIST1H2AC	HMG20B	HMGA1	HNRNPA0	HNRNPR	HNRNPUL1	HOXB2	IRF6	KHSRP	MAML1	MAP2K3	MECP2	MKL1	MN1	NFYC	PBX1	PRKD2	PRKDC	PTK2B	RBM14	RBPJ	RLIM	RNF40	SMAD6	SNRPA	SPRED2	TAF15	TAF8	TFPT	TRADD	TRAF7	USP21
GO_INNATE_IMMUNE_RESPONSE	22676	442	619	31	12.0655	2.5693	0.0327309	1.845	AKAP8	C4A	C5	C6	CEBPG	DAPK3	F12	F2RL1	IFI16	IRAK1	IRF5	IRF6	IRF7	LGR4	LTF	MAP3K5	MAVS	NFKB2	PLA2G1B	PTK2B	RAB27A	REL	RPL39	SAMHD1	SRPK1	STAT1	TICAM1	TRIM11	TRIM38	TRIM62	TRIM8
BYSTRYKH_HEMATOPOIESIS_STEM_CELL_QTL_TRANS	22676	442	882	39	17.1919	2.26851	0.0333806	1.835	ABCF1	ALDH1A2	ANXA7	AXIN1	BRD2	CDX2	CEBPG	CRY2	CTNNBIP1	CTNND1	EIF2AK3	ESR1	GSPT1	HCFC1	HIST1H1C	HNRNPR	ITGA6	LEFTY1	LMNA	MED22	MLLT1	MNAT1	NEDD4L	NFYC	NPNT	NR2F6	NR5A2	ONECUT1	PBX1	PRR13	RBPJ	RNH1	SMAD1	SORBS3	SUB1	TCF3	VTN	XRCC6	YAP1
GO_REGULATION_OF_VIRAL_GENOME_REPLICATION	22676	442	75	10	1.4619	6.84042	0.0340203	1.825	EIF2AK4	IFI16	LTF	MAVS	NR5A2	PARP10	PROX1	SRPK1	TARBP2	TRIM38
MODULE_105	22676	442	200	16	3.89839	4.10425	0.0376837	1.78	ATF3	CDC34	DNM2	ELAVL1	ERF	ERP29	FZD2	GSPT1	KDM5C	MAN2B1	MKNK1	MTA1	MYBL2	NFYC	SUPT5H	TARBP2
GSE9988_ANTI_TREM1_VS_CTRL_TREATED_MONOCYTES_DN	22676	442	200	16	3.89839	4.10425	0.0376837	1.78	ARRB1	ATF5	CHD8	CTNND1	FRMD8	ILK	MAML1	MAVS	MKL1	PINK1	POLDIP3	RHOG	SETD1B	SRSF9	TRIM8	ZNF710
HALLMARK_G2M_CHECKPOINT	22676	442	200	16	3.89839	4.10425	0.0376837	1.78	ATF5	BCL3	CDC6	CHMP1A	E2F1	E2F3	GSPT1	HIF1A	HIRA	HMGA1	MNAT1	MYBL2	MYC	RBM14	SFPQ	TOP1
GSE41176_UNSTIM_VS_ANTI_IGM_STIM_TAK1_KO_BCELL_24H_UP	22676	442	200	16	3.89839	4.10425	0.0376837	1.78	ALDH1A2	ATP2B4	CEBPA	EIF5	HMG20B	KAT5	MAN2B1	POLD1	RNH1	SAFB2	SIRT7	SMAD1	TIPARP	TRIM38	USP21	ZNF219
GO_MUSCLE_TISSUE_DEVELOPMENT	22676	442	275	19	5.36029	3.54458	0.0388278	1.765	AGT	ALDH1A2	ATF3	EEF2	EP300	HMG20B	LMNA	MAML1	MED1	NR2F2	PROX1	RBPJ	S1PR1	SIRT6	SLC9A1	SMAD1	SMO	SOX8	TIPARP
GO_RIBONUCLEOPROTEIN_COMPLEX	22676	442	721	34	14.0537	2.41929	0.0392438	1.76	ABCF1	DDX6	EDC3	EEF2	EEFSEC	EIF2AK4	GTF3C1	HNRNPA0	HNRNPAB	HNRNPR	HNRNPUL1	KHSRP	LSM14A	MPV17L2	MTG1	PIWIL2	PIWIL4	RALY	RBM14	RBM8A	RPL39	RPL7	RPL9	RPLP0	RPS2	RUVBL2	SF3B4	SNRNP70	SNRPA	SSB	TARBP2	TOP1	U2AF2	ZFP36
GO_RNA_CATABOLIC_PROCESS	22676	442	227	17	4.42468	3.84209	0.0449941	1.7	CTIF	DDX6	EDC3	EIF4G1	EXOSC5	GSPT1	KHSRP	RBM8A	RNH1	RPL39	RPL7	RPL9	RPLP0	RPS2	SMG5	THRAP3	ZFP36
GO_POSITIVE_REGULATION_OF_MULTI_ORGANISM_PROCESS	22676	442	157	14	3.06024	4.5748	0.0458678	1.69	CDK9	EP300	F2RL1	JUN	NR5A2	P2RY1	POLR2H	SMARCB1	SRPK1	SUPT5H	TAF11	TARBP2	TRIM11	TRIM38
GO_RESPONSE_TO_GROWTH_FACTOR	22676	442	475	26	9.25869	2.80817	0.046097	1.685	ARRB2	BCAR1	CDC34	E2F1	EEF2	EGFR	EP300	FGF10	GREM2	JUN	LEFTY1	MED1	MEGF8	MYC	NOS1	P2RY1	PDPK1	POLR2H	PRKD2	RAF1	SMAD1	SMAD6	SPRED2	STK16	TNFRSF1B	ZFHX3
REACTOME_RNA_POL_II_PRE_TRANSCRIPTION_EVENTS	22676	442	61	9	1.18901	7.56932	0.0470562	1.675	CCNH	CDK9	ERCC3	GTF2H4	MNAT1	POLR2H	SUPT5H	TAF11	TAF6
GO_DEVELOPMENTAL_GROWTH	22676	442	333	21	6.49083	3.23533	0.0490285	1.655	AGT	APBA2	ATF5	CCNE1	EIF2AK4	ESR1	FGF10	FKBP8	G6PC	KDM6A	LEPR	MED1	MED12	RTF1	S1PR1	SIRT6	SMAD1	SMO	TAF8	TARBP2	YAP1
GO_REGULATION_OF_GENE_EXPRESSION_EPIGENETIC	22676	442	229	17	4.46366	3.80853	0.0506842	1.64	DOT1L	EP300	H2AFY2	HIST1H2AC	HMGA1	IFI16	IGF2	MECP2	MORF4L1	MTA1	MYBBP1A	POLR2H	RLIM	SMAD1	SMARCD1	TARBP2	ZFP36
GO_CELLULAR_RESPONSE_TO_RADIATION	22676	442	137	13	2.6704	4.86818	0.052316	1.625	CRIP1	CRY2	DNM2	EIF2AK4	EP300	HIF1A	IFI16	MYC	POLD1	RUVBL2	TP53INP1	XRCC6	YAP1
ZIC3_01	22676	442	255	18	4.97045	3.6214	0.0530922	1.62	ATP2B4	BCL3	CA9	CTDSP1	CTNND1	FGF10	GPRC5C	KAT5	KDM6A	LMNA	MEGF8	PIM1	PPRC1	RBM39	REL	THRAP3	TSKU	ZNF362
GO_DNA_TEMPLATED_TRANSCRIPTION_ELONGATION	22676	442	97	11	1.89072	5.81788	0.0535059	1.615	CCNH	CDK9	ERCC3	GTF2H4	IKBKAP	MNAT1	POLR2H	RTF1	SUPT5H	TAF11	TAF6
GO_PROTEIN_ACYLATION	22676	442	159	14	3.09922	4.51726	0.0532724	1.615	APBB1	CRTC2	EP300	HCFC1	KAT5	MECP2	MORF4L1	NAA60	NCOA2	PCK1	RUVBL2	SRCAP	TADA3	WDR5
GO_REGULATION_OF_MRNA_SPLICING_VIA_SPLICEOSOME	22676	442	62	9	1.2085	7.44723	0.0541078	1.61	ACIN1	RBM15B	RBM8A	SF3B4	SNRNP70	SRPK1	SRSF9	THRAP3	U2AF2
GO_DNA_DEPENDENT_ATPASE_ACTIVITY	22676	442	79	10	1.53987	6.49407	0.0551657	1.6	CCNH	CHD8	DDX11	ERCC3	GTF2H4	MNAT1	RUVBL2	SMARCA2	TOP1	XRCC6
E2F1DP1RB_01	22676	442	231	17	4.50265	3.77556	0.0570146	1.585	APH1A	ATF5	C11orf30	CDC6	CTDSP1	E2F1	GSPT1	HNRNPR	HNRNPUL1	ONECUT1	OTUD7B	PIM1	POLD1	RBPJ	SMAD6	ZNF362	ZNF524
YGCANTGCR_UNKNOWN	22676	442	1294	50	25.2226	1.98235	0.0570061	1.585	ACIN1	ANXA7	BCL6B	BRD2	C11orf30	CAST	CTNND1	EGLN2	EIF4G1	EP300	ERF	GSPT1	HIF1A	HMGA1	HNRNPR	HOXB2	IGF2	ITGA6	JUN	KAT5	KDM6A	MAN2B1	MED12	MKL1	MKNK2	MN1	MNAT1	MNT	MORF4L1	NEDD4L	NFE2L3	OTUD7B	PBX1	PFDN1	PIM1	PRKD2	PTK2B	RLIM	RPS6KB2	SLC9A1	SMAD6
GO_POSITIVE_REGULATION_OF_ORGANELLE_ORGANIZATION	22676	442	573	29	11.1689	2.5965	0.0576631	1.575	AKAP8	AKT2	ARRB1	BAP1	BCL6	CDK9	DAXX	E2F1	EP300	F2RL1	FZD5	HIF1A	IGF2	MPV17L2	NOS1	PINK1	PIWIL2	PRKD2	PROX1	PTK2B	RGS2	RNF40	RTF1	RUVBL2	SFPQ	SMARCB1	SORBS3	U2AF2	ZNF205
GO_NEGATIVE_REGULATION_OF_PHOSPHORYLATION	22676	442	422	24	8.22561	2.91772	0.0585117	1.57	ARRB1	ATF3	CEBPA	CTDSP1	F2RL1	FABP4	ILK	JUN	MLLT1	MYC	NR2F2	PDPK1	PINK1	PKIG	PRKDC	PTPN22	RGS2	SIRT6	SMAD6	SMYD3	SPRED2	STRAP	TARBP2	TRIB2
REACTOME_HIV_INFECTION	22676	442	207	16	4.03484	3.96546	0.0589612	1.565	CCNH	CD4	CDK9	ERCC3	GTF2H4	HMGA1	MNAT1	NUP85	POLR2H	POM121	PSMB10	RBX1	SUPT5H	TAF11	TAF6	XRCC6
GO_REPRODUCTION	22676	442	1297	50	25.2811	1.97776	0.0608062	1.55	AGT	ARRB1	ARRB2	ASCL2	ATP2B4	BCL6	BRD2	CAST	CCNE1	CDX2	CEBPA	CELSR2	CRIP1	DNM2	E2F1	EGFR	ESR1	ETS1	FGF10	FZD5	GMCL1	HIF1A	HSF1	IGF2	LEPR	LGR4	LMNA	MED1	MKKS	NCOA2	NOS1	NR2F2	OVOL1	PATZ1	PBX1	PIWIL2	PIWIL4	PRKDC	PTK2B	RBPJ	RGS2
GO_METHYLATION	22676	442	284	19	5.53572	3.43225	0.062254	1.54	DOT1L	GSPT1	HIST1H1C	KDM6A	MECP2	MTA2	NOP2	PIWIL2	PIWIL4	PRDM16	RTF1	SATB1	SETD1B	SETD7	SMYD3	TET2	WBSCR22	WDR5	WHSC1L1
GO_CHROMATIN_DNA_BINDING	22676	442	80	10	1.55936	6.4129	0.0619632	1.54	BCL6	EP300	H2AFY2	HIST1H1C	KDM6A	MECP2	MED1	MTA2	RUVBL2	SMARCB1
GO_IN_UTERO_EMBRYONIC_DEVELOPMENT	22676	442	311	20	6.062	3.29924	0.063008	1.535	APBA2	ASCL2	C5	C6	CDX2	CEBPA	CHD8	EGFR	FZD5	HIF1A	HSF1	KDM6A	MED1	NR2F2	RBPJ	RTF1	SMARCB1	SMO	SOX8	TAF8
GO_RESPONSE_TO_OXYGEN_LEVELS	22676	442	311	20	6.062	3.29924	0.063008	1.535	ASCL2	CA9	DAXX	E2F1	EGLN2	EP300	ERCC3	ETS1	HIF1A	IRAK1	LMNA	MECP2	NOS1	PINK1	PTK2B	RAF1	RBPJ	RBX1	SCAP	SLC9A1
PID_HES_HEY_PATHWAY	22676	442	48	8	0.935615	8.55053	0.0662616	1.505	CD4	E2F1	EP300	HES6	HIF1A	MAML1	RBPJ	TCF3
GO_LYMPHOCYTE_DIFFERENTIATION	22676	442	209	16	4.07382	3.92752	0.0667598	1.505	BCL3	BCL6	CD4	CEBPG	EP300	FZD5	KLF6	LEPR	ONECUT1	PATZ1	PRKDC	PTK2B	PTPN22	RBPJ	SATB1	TCF3
GO_ZINC_ION_BINDING	22676	442	1155	46	22.5132	2.04324	0.0662069	1.505	AKAP8	BRF1	CA9	CD4	CHMP1A	CRIP1	EP300	ESR1	KDM2A	KDM5C	MAN2B1	MBTD1	MGRN1	MICAL2	MNAT1	MTA1	MTA2	NFXL1	NR2F2	NR2F6	NR5A2	OTUD7B	RBX1	RLIM	RNF25	RNF40	RNF41	SAMHD1	SIRT6	TAF15	TCEA3	TCF19	TET2	TRAF7	TRIM11	TRIM24	TRIM38	TRIM62	TRIM8	USP16	WHSC1L1
GO_REGULATION_OF_PROTEIN_ACETYLATION	22676	442	64	9	1.24749	7.21451	0.0709714	1.47	ARRB1	CAMK1	EP300	KAT5	MECP2	NOS1	PIWIL2	RUVBL2	SMARCB1
YYCATTCAWW_UNKNOWN	22676	442	427	24	8.32307	2.88355	0.0715508	1.465	AKAP8	APBB1	C11orf30	CD4	DDX6	EIF5	EP300	HIF1A	HSF1	IRAK1	KDM2A	KDM6A	MNT	NFYC	PRKCSH	RBM39	RLIM	SFPQ	TAF15	TAF6	TET2	TRIM8	U2AF2	ZBTB22
WELCSH_BRCA1_TARGETS_DN	22676	442	141	13	2.74837	4.73008	0.0721155	1.465	BRD2	CCNE1	CDC37	EIF4G1	HCFC1	HSF1	KDM5C	MYC	POLD1	SCAP	SMAD6	SNRNP70	SRPK1
GO_LIGAND_DEPENDENT_NUCLEAR_RECEPTOR_BINDING	22676	442	23	6	0.448315	13.3834	0.0718147	1.465	MED1	NCOA2	PROX1	SMARCD3	TADA3	TRIM24
SENESE_HDAC1_TARGETS_UP	22676	442	457	25	8.90783	2.80652	0.0726142	1.46	APH1A	CEBPD	EIF4G1	ETS1	FBXW11	HMGA1	HSF1	ICK	IFI16	ITGA6	MET	MYC	NEDD4L	NFKB2	NPAS2	POLDIP3	RBM14	SPRED2	TFAM	TFE3	TOP1	TRIM38	TRIM8	USP16	ZNF655
DEBIASI_APOPTOSIS_BY_REOVIRUS_INFECTION_UP	22676	442	314	20	6.12048	3.26772	0.072809	1.46	ATF3	BCL6	CEBPG	DNAJC2	IFI16	IREB2	IRF7	JUN	KAT5	KLF6	PAWR	PCK1	PIR	RBM15B	SAMHD1	SRSF9	STAT1	TIPARP	YAP1	ZFP36
DAUER_STAT3_TARGETS_UP	22676	442	49	8	0.955107	8.37603	0.0778533	1.42	AGT	ATF3	BCL3	BCL6	CEBPD	JUN	TEAD4	ZFP36
GO_MUSCLE_CELL_DIFFERENTIATION	22676	442	237	17	4.6196	3.67997	0.0805021	1.405	AGT	AXIN1	CAST	FGF10	HIRA	LMNA	MAML1	MKL1	MKL2	NOS1	NPNT	PROX1	RBPJ	SLC9A1	SMARCD3	SMO	SMYD3
CGTSACG_PAX3_B	22676	442	65	9	1.26698	7.10352	0.080973	1.4	E2F3	EEF2	EIF5	EP300	IRAK1	MED1	MED22	PATZ1	ZBTB22
GO_REGULATION_OF_CELLULAR_PROTEIN_LOCALIZATION	22676	442	552	28	10.7596	2.60233	0.081781	1.395	AKT2	AXIN1	BAP1	BCL3	CAMK1	E2F1	EGFR	EIF2AK3	EP300	FBXW11	FZD5	LMNA	MAVS	MED1	NEDD4L	NFKBIB	NFKBIL1	OTUD7B	PARP10	PDPK1	PINK1	PKIG	RHOG	SEC16B	SLC9A1	SMO	TRIM8	U2AF2
GO_POSITIVE_REGULATION_OF_TRANSFERASE_ACTIVITY	22676	442	616	30	12.0071	2.49853	0.0838002	1.38	AGT	ARRB1	ATP2B4	AXIN1	C5	CAMK1	CCNH	CD4	CDC6	DAXX	EGFR	ERP29	FGF10	FZD5	IGF2	ILK	IRAK1	LTF	MAP2K3	MAP3K5	PDPK1	PIM1	PINK1	PLA2G1B	PROX1	PSMB10	PTK2B	RAF1	RPS2	TRAF7
ZF5_01	22676	442	238	17	4.63909	3.66451	0.0851682	1.375	APBB1	APH1A	CCNE1	DNM2	ELAVL1	GPRC5C	HIF1A	HNRNPUL1	ILK	KDM2A	NR2F2	PRDM16	RHOG	SMARCD1	TRIM8	ZBTB7A	ZNF362
MORF_UBE2I	22676	442	238	17	4.63909	3.66451	0.0851682	1.375	BRD2	EEF2	HGS	HINT1	HNRNPAB	HNRNPUL1	LSM14A	NME2	RAF1	RALY	RPL7	RPL9	SNRNP70	SRSF9	STRAP	TOP1	XRCC6
GO_REGULATION_OF_MONOCYTE_DIFFERENTIATION	22676	442	14	5	0.272888	18.3226	0.0846834	1.375	ACIN1	CTNNBIP1	IRF7	JUN	MYC
GO_EMBRYONIC_PLACENTA_DEVELOPMENT	22676	442	83	10	1.61783	6.1811	0.0869005	1.365	ASCL2	CDX2	CEBPA	EGFR	FZD5	HIF1A	HSF1	MED1	NR2F2	RBPJ
DAZARD_RESPONSE_TO_UV_NHEK_DN	22676	442	318	20	6.19845	3.22661	0.0880232	1.355	CCNE1	CEBPD	E2F3	LSM14A	MAML1	MAP3K5	MECP2	MICAL2	MN1	MNT	MYC	NCOA2	NPAS2	NR2F2	PPRC1	RBPJ	SATB1	TAF11	TIPARP	WWC1
DIRMEIER_LMP1_RESPONSE_EARLY	22676	442	66	9	1.28647	6.99589	0.0921599	1.33	EEF2	IRF7	JUN	KLF6	MAN2B1	MYC	NFKB2	PTK2B	ZFP36
GO_SOMATIC_STEM_CELL_POPULATION_MAINTENANCE	22676	442	66	9	1.28647	6.99589	0.0921599	1.33	ASCL2	CDX2	FGF10	PBX1	POLR2H	PRDM16	RAF1	RBPJ	YAP1
PID_CMYB_PATHWAY	22676	442	84	10	1.63733	6.10752	0.0969498	1.3	CBX4	CD4	CEBPA	CEBPD	EP300	ETS1	MYC	PIM1	SMARCA2	ZFHX3
DACOSTA_UV_RESPONSE_VIA_ERCC3_DN	22676	442	855	37	16.6656	2.22014	0.100923	1.28	ATP2B4	CTIF	DNAJC2	E2F3	EGFR	FBXW11	HIF1A	HIRA	HOXB2	ITGA6	JUN	KLF6	MECP2	MED1	MICAL2	MKL1	MN1	MNAT1	MNT	MYC	NCOA2	NFYC	NR2F2	PAWR	RB1CC1	RBM39	RBPJ	SMAD6	SMARCA2	SPRED2	TAF15	TIPARP	TOP1	TRIM24	WWC1	YAP1	ZFHX3
TGASTMAGC_NFE2_01	22676	442	168	14	3.27465	4.27526	0.101488	1.275	ATF5	C11orf30	CDC6	E2F1	E2F3	HIRA	HMGA1	HNRNPR	HNRNPUL1	MYC	PIM1	POLD1	PRKDC	SMAD6
REACTOME_FATTY_ACID_TRIACYLGLYCEROL_AND_KETONE_BODY_METABOLISM	22676	442	168	14	3.27465	4.27526	0.101488	1.275	AGT	EP300	MED1	MED10	MED12	MED15	MED22	MED25	MED31	NCOA2	NPAS2	SMARCD3	TEAD4	YAP1
GO_REGULATION_OF_CELL_CYCLE_PHASE_TRANSITION	22676	442	321	20	6.25692	3.19646	0.101262	1.275	ATF5	ATP2B4	CDC6	CHEK2	CTDSP1	E2F1	EGFR	EP300	ERCC3	FGF10	KANK2	OVOL1	PBX1	PIM1	PRKDC	PSMB10	SIX3	SMARCD3	TCF3	ZNF655
GO_MACROMOLECULE_DEACYLATION	22676	442	67	9	1.30596	6.89147	0.104646	1.26	HMG20B	MORF4L1	MTA1	MTA2	RBM14	SFPQ	SIRT6	SIRT7	TBL1Y
GO_PEPTIDE_N_ACETYLTRANSFERASE_ACTIVITY	22676	442	67	9	1.30596	6.89147	0.104646	1.26	ARRB1	EP300	HCFC1	KAT5	NAA60	NCOA2	SRCAP	TADA3	WDR5
CACBINDINGPROTEIN_Q6	22676	442	242	17	4.71706	3.60394	0.10636	1.25	ACIN1	AKT2	ATF3	EIF4G1	HIF1A	HNRNPR	ITGA6	KAT5	MED12	MKL1	MNT	NEDD4L	PBX1	PIM1	RLIM	SMARCA2	ZBTB7A
REACTOME_LATE_PHASE_OF_HIV_LIFE_CYCLE	22676	442	104	11	2.02717	5.4263	0.106199	1.25	CCNH	CDK9	ERCC3	GTF2H4	MNAT1	NUP85	POLR2H	POM121	SUPT5H	TAF11	TAF6
SANSOM_APC_MYC_TARGETS	22676	442	217	16	4.22976	3.78272	0.108045	1.24	ASCL2	CDX2	EIF2AK3	FZD5	GTF3C1	HIRA	IGF2	KLF6	MED22	MYC	NFKB2	NFKBIL1	POFUT1	TGIF2	ZNF213	ZNF444
GO_REPRODUCTIVE_SYSTEM_DEVELOPMENT	22676	442	408	23	7.95273	2.89209	0.108217	1.24	ARRB1	ARRB2	ASCL2	CCNE1	CDX2	CEBPA	CRIP1	EGFR	ESR1	FGF10	FZD5	HIF1A	HSF1	LGR4	MED1	MKKS	NCOA2	NR2F2	PATZ1	RBPJ	SOX8	TFPT	TIPARP
GO_REGULATION_OF_IMMUNE_RESPONSE	22676	442	858	37	16.7241	2.21237	0.109182	1.235	ARRB2	BCAR1	BCL6	C4A	C5	C6	CD4	CDC37	EIF2AK4	EP300	F2RL1	FBXW11	FZD5	IFI16	IGF2	IRAK1	IRF7	JUN	LGR4	LSM14A	LTF	MAVS	MED1	NFKBIL1	PAWR	PDPK1	PLA2G1B	PRKD2	PSMB10	PTPN22	RAF1	SAMHD1	STAT1	TICAM1	TNFSF13	TNIP2	VTN
GO_REGULATION_OF_CELL_CYCLE_G1_S_PHASE_TRANSITION	22676	442	147	13	2.86532	4.53701	0.114264	1.205	ATP2B4	CDC6	CHEK2	CTDSP1	E2F1	EGFR	EP300	FGF10	KANK2	PIM1	PRKDC	TCF3	ZNF655
GO_GROWTH	22676	442	410	23	7.99171	2.87798	0.117213	1.19	AGT	APBA2	ATF5	CCNE1	EIF2AK4	ESR1	FGF10	FKBP8	G6PC	KDM6A	LEFTY1	LEPR	MED1	MED12	RTF1	S1PR1	SIRT6	SLC9A1	SMAD1	SMO	TAF8	TARBP2	YAP1
GO_NUCLEAR_SPECK	22676	442	194	15	3.78144	3.96674	0.118601	1.185	ACIN1	APBB1	CBX4	HIF1A	IFI16	LMNA	MAML1	POLDIP3	RBM39	RBM8A	SETD1B	SNRNP70	THRAP3	U2AF2	ZBTB16
KEGG_ENDOMETRIAL_CANCER	22676	442	52	8	1.01358	7.89279	0.123443	1.16	AKT2	AXIN1	EGFR	ILK	MYC	PDPK1	RAF1	TCF7L1
GO_RESPONSE_TO_EXTRACELLULAR_STIMULUS	22676	442	441	24	8.59596	2.79201	0.123409	1.16	AKT2	ALDH1A2	ATF3	BHLHA15	CCNE1	CD4	CHMP1A	EEF2	EIF2AK3	EIF2AK4	G6PC	IFI16	IGF2	ITGA6	JUN	MKKS	MYBBP1A	NOS1	PAWR	PCK1	PIM1	PROX1	SIRT6	ZFP36
DOUGLAS_BMI1_TARGETS_UP	22676	442	566	28	11.0325	2.53797	0.130587	1.125	ACIN1	AKAP8	DDX6	E2F3	FZD5	HMGA1	HNRNPUL1	INPPL1	KAT5	LANCL2	LSM14A	MED15	MYBBP1A	NPAS2	NR2F2	PAWR	RBM15B	RBPJ	RBPMS2	RTF1	RUVBL2	SF3B4	SMAD6	SPRED2	TARBP2	TCF3	TIPARP	TRIB2
MUELLER_PLURINET	22676	442	299	19	5.8281	3.26007	0.130774	1.125	CCNE1	CHEK2	DAXX	DDX11	HMGA1	HNRNPAB	MNAT1	MYBBP1A	MYBL2	MYC	NACC1	NFKBIB	ORC1	PBX1	POLD1	RBM14	SNRPA	SSB	TARBP2
PID_VEGFR1_2_PATHWAY	22676	442	69	9	1.34495	6.69172	0.134014	1.11	CAMKK2	DNM2	FBXW11	HGS	MAP2K3	PDPK1	PTK2B	RAF1	VTN
GO_POSITIVE_REGULATION_OF_TRANSPORT	22676	442	936	39	18.2445	2.13763	0.135459	1.105	AGT	AKT2	APBB1	ARRB1	ARRB2	BAP1	C4A	C5	CAMK1	CAMK1D	CD4	DNM2	E2F1	EGFR	EP300	F2	F2RL1	FZD5	HAMP	HGS	HIF1A	MAVS	MED1	NEDD4L	NKX6-1	NOS1	P2RY1	PDPK1	PINK1	PLA2G10	PLA2G1B	PTPN22	RAB27A	SEC16B	SLC9A1	SMO	U2AF2	VTN	ZNF205
ISRE_01	22676	442	247	17	4.81452	3.53099	0.139438	1.085	CBX4	E2F3	ESR1	HIST1H1C	MACC1	MET	NPNT	OTX1	OVOL1	PRDM16	PRKD2	RBM39	RBPJ	SCRT2	TOP1	TSKU	ZBTB7A
GO_HEPATICOBILIARY_SYSTEM_DEVELOPMENT	22676	442	128	12	2.49497	4.80967	0.142247	1.075	ALDH1A2	CAST	CCNE1	CEBPA	CEBPG	EP300	JUN	MED1	ONECUT1	PROX1	RB1CC1	TET2
GO_REGULATION_OF_NITRIC_OXIDE_BIOSYNTHETIC_PROCESS	22676	442	53	8	1.03307	7.74387	0.142935	1.07	AGT	AKT2	ATP2B4	DNM2	EGFR	ESR1	PTK2B	TICAM1
GO_REGULATION_OF_STEM_CELL_PROLIFERATION	22676	442	88	10	1.71529	5.82991	0.147885	1.05	CTNNBIP1	HIF1A	MYC	OVOL1	SIRT6	SIX3	SMARCD3	SMO	STAT1	YAP1
GO_POSITIVE_REGULATION_OF_PEPTIDYL_SERINE_PHOSPHORYLATION	22676	442	88	10	1.71529	5.82991	0.147885	1.05	AKT2	ARRB1	ARRB2	ATP2B4	AXIN1	CAMK1	PINK1	PRKD2	RAF1	SMYD3
KEGG_RENAL_CELL_CARCINOMA	22676	442	70	9	1.36444	6.59612	0.151166	1.035	AKT2	EGLN2	EP300	ETS1	HIF1A	JUN	MET	RAF1	RBX1
PID_AP1_PATHWAY	22676	442	70	9	1.36444	6.59612	0.151166	1.035	AGT	ATF3	EP300	ESR1	ETS1	FABP4	HIF1A	JUN	MYC
REACTOME_SIGNALING_BY_NOTCH1	22676	442	70	9	1.36444	6.59612	0.151166	1.035	APH1A	ARRB1	ARRB2	EP300	HIF1A	MAML1	MYC	RBPJ	RBX1
GO_EMBRYONIC_MORPHOGENESIS	22676	442	539	27	10.5062	2.56992	0.151944	1.03	ALDH1A2	AXIN1	FGF10	FZD2	FZD5	GREM2	HIF1A	HIRA	HOXB2	HSBP1	KDM6A	MED1	MED12	MEGF8	MICAL2	MKKS	OTX1	PBX1	PROX1	RTF1	SIX3	SMAD1	SMO	SOX8	VTN	YAP1	ZBTB16
GO_MULTICELLULAR_ORGANISM_REPRODUCTION	22676	442	768	34	14.9698	2.27123	0.151994	1.03	ARRB1	ARRB2	ATP2B4	BCL6	BRD2	CCNE1	CELSR2	DNM2	E2F1	ESR1	ETS1	GMCL1	HIF1A	HSF1	LGR4	LMNA	MED1	MKKS	NCOA2	NR2F2	OVOL1	PATZ1	PIWIL2	PIWIL4	PRKDC	PTK2B	RGS2	SMAD1	SMARCA2	SOX8	SRPK1	TARBP2	TOB2	ZBTB16
AP2GAMMA_01	22676	442	250	17	4.87299	3.48862	0.163451	0.985	ATF5	BCL3	CDK9	CIC	E2F3	EGLN2	ERF	GPRC5C	HIF1A	KAT5	KDM2A	MKNK2	NACC1	OTUD7B	PRDM16	ZBTB7A	ZNF362
GO_POSITIVE_REGULATION_OF_VIRAL_TRANSCRIPTION	22676	442	39	7	0.760187	9.20826	0.162594	0.985	CDK9	EP300	JUN	POLR2H	SMARCB1	SUPT5H	TAF11
GO_SPLEEN_DEVELOPMENT	22676	442	39	7	0.760187	9.20826	0.162594	0.985	BCL3	FGF10	NFKB2	ONECUT1	PBX1	PRKDC	TET2
GO_B_CELL_DIFFERENTIATION	22676	442	89	10	1.73479	5.7644	0.163746	0.98	BCL3	BCL6	CEBPG	EP300	KLF6	ONECUT1	PRKDC	PTK2B	RBPJ	TCF3
GSE13306_LAMINA_PROPRIA_VS_SPLEEN_TREG_UP	22676	442	200	15	3.89839	3.84774	0.171342	0.95	ALDH1A2	ATP6AP2	CTDSP1	DOT1L	KAT5	LTF	MED15	MKNK2	RB1CC1	RGS2	SMARCD1	SNAPC5	TP53INP1	ZNF592	ZNF655
GSE20715_0H_VS_48H_OZONE_LUNG_UP	22676	442	200	15	3.89839	3.84774	0.171342	0.95	AKNA	CC2D1A	CDC37	FZD2	HNRNPR	HNRNPUL1	IKBKAP	MBTD1	MED12	NEDD4L	PTPN22	RGS2	SATB1	TCF3	TSPAN8
GSE22886_CD8_VS_CD4_NAIVE_TCELL_DN	22676	442	200	15	3.89839	3.84774	0.171342	0.95	AKT2	CD4	MKL1	NCOA2	NFKBIL1	ONECUT1	SALL2	SAMHD1	SMARCB1	SORBS3	TAF15	TRIB2	ZBTB22	ZNF205	ZNF362
GSE27786_LSK_VS_BCELL_DN	22676	442	200	15	3.89839	3.84774	0.171342	0.95	AKAP8	CAMK1D	CDK9	CHD8	CIC	EGFR	HES6	MKNK2	POLDIP3	PSMB10	RPL9	RPS6KB2	TAF8	TET2	TFAM
GSE29618_PRE_VS_DAY7_POST_LAIV_FLU_VACCINE_BCELL_UP	22676	442	200	15	3.89839	3.84774	0.171342	0.95	BCL3	CAST	EXOSC5	IRF5	KDM2A	LMNA	MED31	MYBBP1A	NAA60	NOP2	RBPJ	RHOG	RNF25	RPLP0	TFE3
GSE31082_DP_VS_CD8_SP_THYMOCYTE_UP	22676	442	200	15	3.89839	3.84774	0.171342	0.95	BRD9	EDC3	ETS1	HES6	HNRNPR	LANCL2	PATZ1	RB1CC1	THRAP3	TOP1	TP53INP1	TRIM11	ZBED6	ZNF664	ZNF704
GSE360_L_DONOVANI_VS_T_GONDII_MAC_DN	22676	442	200	15	3.89839	3.84774	0.171342	0.95	ALDH1A2	FLII	HGS	HSF1	IRF7	MGRN1	MKL1	NFYC	POLR2H	RALY	REL	SCAP	SNRPA	TARBP2	TCF3
GSE3982_CTRL_VS_LPS_4H_MAC_DN	22676	442	200	15	3.89839	3.84774	0.171342	0.95	CEBPD	DDX6	F2RL1	HIF1A	IFI16	KDM6A	KLF6	NFKB2	REL	SFPQ	SPRED2	STAT1	TICAM1	TIPARP	TRABD
HALLMARK_TNFA_SIGNALING_VIA_NFKB	22676	442	200	15	3.89839	3.84774	0.171342	0.95	ATF3	BCL3	BCL6	CEBPD	F2RL1	JUN	KLF6	MAP2K3	MYC	NFKB2	PNRC1	REL	TIPARP	TNIP2	ZFP36
GSE22140_HEALTHY_VS_ARTHRITIC_MOUSE_CD4_TCELL_UP	22676	442	200	15	3.89839	3.84774	0.171342	0.95	CAMK1	CEBPA	CIC	CRIP1	FZD2	MNT	POLR2H	PRKD2	PSMB10	PTK2B	RALY	RGS2	SMAD6	SMG5	TADA3
GSE19401_NAIVE_VS_IMMUNIZED_MOUSE_PLN_FOLLICULAR_DC_UP	22676	442	200	15	3.89839	3.84774	0.171342	0.95	ATF3	BCL3	CD4	CDC37	CRIP1	HINT1	HMGA1	LMNA	MAP2K3	PIM1	RPLP0	SFPQ	TICAM1	TIPARP	ZFP36
GSE22589_HEALTHY_VS_SIV_INFECTED_DC_UP	22676	442	200	15	3.89839	3.84774	0.171342	0.95	ARRB2	ATF3	DAPK3	DDX11	JUN	MED12	MEGF8	MLLT1	NFKBIL1	POLD1	PTK2B	RAB27A	USP21	XRCC6	ZFHX3
GSE25123_CTRL_VS_ROSIGLITAZONE_STIM_MACROPHAGE_UP	22676	442	200	15	3.89839	3.84774	0.171342	0.95	AKNA	CTNNBIP1	ERP29	FZD5	KDM2A	MTA2	OTUD7B	PATZ1	PTK2B	SAMHD1	SF3B4	SNRNP70	TRIM11	ZNF362	ZXDB
GSE26559_TCF1_KO_VS_WT_LIN_NEG_CELL_UP	22676	442	200	15	3.89839	3.84774	0.171342	0.95	CAMK1	CAST	CRIP1	HCFC1	IKBKAP	MAML1	MED22	MICAL2	RBM14	RNH1	SAFB2	SSB	TFAM	TRIM38	ZFP36
GSE45365_HEALTHY_VS_MCMV_INFECTION_CD8A_DC_IFNAR_KO_DN	22676	442	200	15	3.89839	3.84774	0.171342	0.95	CDC37	CEBPD	E2F3	HIF1A	HNRNPAB	IRF7	MAP2K3	PIR	SATB1	SETD1B	SFPQ	SSB	STAT1	TFE3	TICAM1
GO_REGULATION_OF_CYTOPLASMIC_TRANSPORT	22676	442	481	25	9.37564	2.66648	0.175767	0.935	AXIN1	BAP1	BCL3	CAMK1	CD4	EGFR	EP300	F2	FBXW11	FZD5	MAVS	MED1	NFKBIB	NFKBIL1	NOS1	PARP10	PDPK1	PINK1	PKIG	PLA2G1B	PTK2B	SEC16B	SLC9A1	SMO	U2AF2
GO_RNA_POLYMERASE_II_CARBOXY_TERMINAL_DOMAIN_KINASE_ACTIVITY	22676	442	16	5	0.311872	16.0322	0.1789	0.92	CCNH	CDK9	ERCC3	GTF2H4	MNAT1
GO_REGULATION_OF_CELLULAR_LOCALIZATION	22676	442	1277	48	24.8913	1.92839	0.188816	0.885	AGT	AKT2	APBB1	ARRB1	AXIN1	BAP1	BCL3	C5	CAMK1	CD4	E2F1	EGFR	EIF2AK3	EP300	ERP29	F2	F2RL1	FBXW11	FZD5	HGS	HIF1A	LGR4	LMNA	MAVS	MED1	NEDD4L	NFKBIB	NFKBIL1	NKX6-1	NOS1	OTUD7B	P2RY1	PARP10	PDPK1	PINK1	PKIG	PLA2G1B	PTK2B	PTPN22	RAB27A	RHOG
SARRIO_EPITHELIAL_MESENCHYMAL_TRANSITION_DN	22676	442	154	13	3.00176	4.33079	0.189772	0.88	ATF3	BCL6	EEF2	HIST1H2AC	IFI16	KLF6	MAP3K5	MKNK2	PNRC1	RGS2	TCF3	TP53INP1	ZBTB16
WONG_EMBRYONIC_STEM_CELL_CORE	22676	442	335	20	6.52981	3.06288	0.190117	0.88	CDC34	CDC6	CHEK2	E2F3	EEF2	ERP29	HNRNPAB	MYBL2	MYC	NME2	NOP2	ORC1	POLD1	RUVBL2	SNRPA	SSB	TCF19	TCF7L1	TGIF2	YAP1
GO_REGULATION_OF_PROTEIN_LOCALIZATION	22676	442	950	39	18.5174	2.10613	0.190364	0.88	AKT2	APBB1	ARRB1	AXIN1	BAP1	BCL3	C5	CAMK1	E2F1	EGFR	EIF2AK3	EP300	ERP29	F2RL1	FBXW11	FZD5	HIF1A	LGR4	LMNA	MAVS	MED1	NEDD4L	NFKBIB	NFKBIL1	NKX6-1	NOS1	OTUD7B	PARP10	PDPK1	PINK1	PKIG	PLA2G1B	PTPN22	RHOG	SEC16B	SLC9A1	SMO	TRIM8	U2AF2
BUYTAERT_PHOTODYNAMIC_THERAPY_STRESS_UP	22676	442	811	35	15.808	2.21407	0.192826	0.87	ATF3	ATP2B4	AXIN1	BRD2	CEBPD	CEBPG	CTH	EGLN2	EIF2AK3	EIF5	EP300	F2RL1	GMEB2	GTF2IRD1	HIST1H2AC	IFI16	IRF7	KDM2A	KDM6A	KLF6	MKL1	MKNK2	PIM1	PNRC1	PRKD2	RB1CC1	RBM39	RGS2	SFPQ	SIRT7	TCF7L1	TICAM1	TIPARP	TOB2	ZFP36
MARSON_BOUND_BY_FOXP3_STIMULATED	22676	442	1022	41	19.9208	2.05815	0.193731	0.865	ANXA7	APBA2	APH1A	BCAR1	CAMK1D	DNAJC2	EIF5	ELAVL1	ETS1	FRMD8	HIST1H2AC	HNRNPUL1	ICK	IFI16	KDM5C	KDM6A	KLF6	MAP3K5	MYC	NFIA	PARP10	PIM1	POFUT1	POU2AF1	PRCC	PRR13	PTPN22	RBPJ	REL	RGS2	RHOG	SETD7	SMG5	SPRED2	SRPK1	TAF8	TIPARP	TNFRSF1B	TRADD	ZBTB22	ZNF205
GO_REGULATION_OF_OSSIFICATION	22676	442	178	14	3.46957	4.03508	0.197401	0.855	CEBPA	CTNNBIP1	HIF1A	ILK	LMNA	LTF	NPNT	PBX1	PTK2B	RBPJ	S1PR1	SMAD1	TOB2	ZBTB16
GO_POSITIVE_REGULATION_OF_I_KAPPAB_KINASE_NF_KAPPAB_SIGNALING	22676	442	179	14	3.48906	4.01254	0.21041	0.81	CC2D1A	CTH	F2RL1	IRAK1	LTF	MAVS	PINK1	REL	TICAM1	TNIP2	TRADD	TRIM38	TRIM62	TRIM8
GO_REGULATION_OF_CELLULAR_RESPONSE_TO_GROWTH_FACTOR_STIMULUS	22676	442	229	16	4.46366	3.5845	0.213048	0.8	AGT	DNM2	FGF10	FKBP8	GREM2	HIF1A	ILK	NPNT	ONECUT1	PDPK1	PRDM16	PRKD2	RBPJ	SMAD6	STRAP	VTN
MODULE_257	22676	442	156	13	3.04075	4.27526	0.218177	0.78	AKT2	EDC3	EEF2	ERF	FKBP8	HMG20B	INPPL1	MTA1	RBM14	RNF40	SNRNP70	SNRPA	TSKU
LXR_DR4_Q3	22676	442	92	10	1.79326	5.57643	0.220449	0.775	BCL3	CIC	KDM2A	KDM6A	NACC1	NR5A2	OTX1	RB1CC1	SALL2	TAF11
GO_ANATOMICAL_STRUCTURE_FORMATION_INVOLVED_IN_MORPHOGENESIS	22676	442	957	39	18.6538	2.09072	0.224916	0.76	AXIN1	BCL3	BCL6	CAST	CDH13	CDX2	EIF2AK3	EP300	ETS1	FGF10	FZD2	FZD5	HIF1A	HSBP1	ICK	ILK	ITGA6	JUN	KDM6A	LEPR	MED1	MED12	MKKS	NFKB2	NOS1	ONECUT1	POFUT1	PRKD2	PRKDC	PROX1	PTK2B	RBPJ	RTF1	S1PR1	SMAD1	SMARCD3	SMO	SOX8	VTN
REACTOME_RNA_POL_II_TRANSCRIPTION_PRE_INITIATION_AND_PROMOTER_OPENING	22676	442	41	7	0.799171	8.75908	0.229809	0.74	CCNH	ERCC3	GTF2H4	MNAT1	POLR2H	TAF11	TAF6
GO_NEGATIVE_REGULATION_OF_G_PROTEIN_COUPLED_RECEPTOR_PROTEIN_SIGNALING_PATHWAY	22676	442	41	7	0.799171	8.75908	0.229809	0.74	ARRB1	ARRB2	ATP2B4	DNM2	MGRN1	NOS1	RGS2
GO_TRANSITION_METAL_ION_BINDING	22676	442	1400	51	27.2888	1.8689	0.230725	0.74	AKAP8	BRF1	CA9	CD4	CHMP1A	CRIP1	EGLN2	EP300	ESR1	KDM2A	KDM5C	LTF	MAN2B1	MBTD1	MGRN1	MICAL2	MNAT1	MTA1	MTA2	NFXL1	NOS1	NR2F2	NR2F6	NR5A2	OTUD7B	PCK1	PIM1	RBX1	RLIM	RNF25	RNF40	RNF41	SAMHD1	SIRT6	TAF15	TCEA3	TCF19	TET2	TRAF7	TRIM11	TRIM24
GO_REGULATION_OF_DNA_METABOLIC_PROCESS	22676	442	340	20	6.62727	3.01783	0.235919	0.72	APBB1	ARRB2	BCL6	CDC6	CDK9	CEBPG	CHEK2	DNAJC2	EGFR	FGF10	JUN	MECP2	MYC	NPAS2	PLA2G1B	PRKD2	PTK2B	SIRT6	SMG5	TNFSF13
SP1_Q4_01	22676	442	258	17	5.02893	3.38044	0.246568	0.69	ASCL2	BCL6B	C11orf30	CDC37	FKBP8	FLII	KANK2	KDM2A	NACC1	NFYC	ONECUT1	RHOG	RTF1	SMARCD1	TAF11	TAF6	ZNF768
GO_REGULATION_OF_EPITHELIAL_CELL_PROLIFERATION	22676	442	285	18	5.55521	3.2402	0.246297	0.69	ALDH1A2	CDH13	EGFR	ESR1	FGF10	HIF1A	JUN	MED1	MYC	NME2	NR2F2	PRKD2	PROX1	SAV1	SMO	STAT1	STRAP	YAP1
GO_CALMODULIN_DEPENDENT_PROTEIN_KINASE_ACTIVITY	22676	442	28	6	0.545775	10.9935	0.246768	0.685	CAMK1	CAMK1D	CAMKK2	MKNK1	MKNK2	PTK2B
GO_CIRCADIAN_REGULATION_OF_GENE_EXPRESSION	22676	442	57	8	1.11104	7.20044	0.248951	0.68	CRY2	LGR4	MTA1	MYBBP1A	NCOA2	NPAS2	TOP1	ZFHX3
GO_VITAMIN_D_RECEPTOR_BINDING	22676	442	17	5	0.331364	15.0892	0.24939	0.68	MED1	MED12	TAF11	THRAP3	TOB2
GO_HORMONE_MEDIATED_SIGNALING_PATHWAY	22676	442	158	13	3.07973	4.22115	0.250255	0.675	CCNE1	DAXX	EGLN2	ESR1	KAT5	MED1	MED12	NR2F2	NR2F6	NR5A2	RBM14	TADA3	THRAP3
GO_LYMPHOCYTE_ACTIVATION	22676	442	342	20	6.66626	3.00019	0.256863	0.655	BCL3	BCL6	CD4	CEBPG	EIF2AK4	EP300	F2RL1	FZD5	KLF6	LEPR	ONECUT1	PATZ1	PRKDC	PSMB10	PTK2B	PTPN22	RAB27A	RBPJ	SATB1	TCF3
GO_REGULATION_OF_INTRACELLULAR_TRANSPORT	22676	442	621	29	12.1045	2.3958	0.266151	0.625	AKT2	AXIN1	BAP1	BCL3	CAMK1	CD4	E2F1	EGFR	EP300	F2	FBXW11	FZD5	MAVS	MED1	NFKBIB	NFKBIL1	NOS1	PARP10	PDPK1	PINK1	PKIG	PLA2G1B	PTK2B	SEC16B	SLC9A1	SMO	U2AF2	WWC1	ZNF205
KOKKINAKIS_METHIONINE_DEPRIVATION_96HR_DN	22676	442	75	9	1.4619	6.15638	0.267918	0.62	CEBPG	CTH	IRAK1	IRF7	MET	MYC	TOP1	TRADD	VTN
GO_NEGATIVE_REGULATION_OF_IMMUNE_SYSTEM_PROCESS	22676	442	372	21	7.25101	2.89615	0.267958	0.62	ARRB2	BCL6	C5	F2RL1	IFI16	IGF2	LGR4	LTF	MYC	NFKBIL1	PAWR	PDPK1	PRDM16	PRKDC	PTK2B	PTPN22	TARBP2	TICAM1	TOB2	TRIM38	ZBTB16
GO_CELLULAR_RESPONSE_TO_ALCOHOL	22676	442	115	11	2.24158	4.90726	0.27973	0.585	EGFR	EP300	ESR1	KAT5	KLF6	PAWR	PIM1	RUVBL2	SMO	SMYD3	TP53INP1
NAGASHIMA_EGF_SIGNALING_UP	22676	442	58	8	1.13053	7.0763	0.283915	0.575	ATF3	F2RL1	JUN	KLF6	MYC	SPRED2	TIPARP	ZFP36
GSE7219_WT_VS_NIK_NFKB2_KO_DC_UP	22676	442	184	14	3.58652	3.9035	0.287495	0.565	ATF3	BRD2	CBX4	HIF1A	IRF7	JUN	NCOA2	PNRC1	PTK2B	RBPJ	STAT1	TNFRSF1B	TOB2	ZFP36
GO_CANONICAL_WNT_SIGNALING_PATHWAY	22676	442	95	10	1.85174	5.40033	0.293311	0.545	AXIN1	CHD8	FZD2	FZD5	KDM6A	LGR4	MED12	MYC	SMO	TCF7L1
GO_RESPONSE_TO_BACTERIUM	22676	442	528	26	10.2918	2.52629	0.299841	0.525	BCL3	CD4	FGF10	FZD5	HAMP	HIF1A	HNRNPA0	HSF1	IRAK1	IRF5	JUN	LTF	MAVS	MTA1	NFKB2	NFKBIB	NFKBIL1	NOS1	PAWR	PLA2G1B	PTPN22	RBPJ	RPL39	TICAM1	TNFRSF1B	TNIP2
ST_TUMOR_NECROSIS_FACTOR_PATHWAY	22676	442	29	6	0.565267	10.6144	0.30605	0.51	JUN	NFKB2	NFKBIB	NFKBIL1	TNFRSF1B	TRADD
REACTOME_PRE_NOTCH_TRANSCRIPTION_AND_TRANSLATION	22676	442	29	6	0.565267	10.6144	0.30605	0.51	E2F1	E2F3	EP300	JUN	MAML1	RBPJ
GO_NEGATIVE_REGULATION_OF_TOLL_LIKE_RECEPTOR_SIGNALING_PATHWAY	22676	442	29	6	0.565267	10.6144	0.30605	0.51	ARRB2	F2RL1	LGR4	NFKBIL1	PDPK1	TICAM1
GO_NEGATIVE_REGULATION_OF_CATALYTIC_ACTIVITY	22676	442	829	35	16.1588	2.166	0.306094	0.51	AGT	AKT2	ARRB1	ARRB2	ATP2B4	C4A	C5	CAST	CEBPA	CRY2	EP300	FABP4	HNRNPR	IFI16	ILK	LEPR	LTF	MKKS	MKL1	MLLT1	NOS1	NR2F2	PDPK1	PKIG	PPP2R4	PSMB10	PTPN22	RAF1	RGS2	RNH1	SMYD3	SPRED2	TARBP2	TRIB2	VTN
GO_MULTI_ORGANISM_METABOLIC_PROCESS	22676	442	138	12	2.68989	4.46114	0.306432	0.51	EIF2AK4	MAP2K3	NUP85	POM121	RPL39	RPL7	RPL9	RPLP0	RPS2	SMARCB1	SSB	SUPT5H
MODULE_124	22676	442	96	10	1.87123	5.34408	0.321804	0.465	CCNE1	DDX11	E2F1	E2F3	HNRNPUL1	NFKBIB	SNAPC5	SSB	TAF6	TFAM
GO_NEGATIVE_REGULATION_OF_CYTOKINE_PRODUCTION	22676	442	211	15	4.11281	3.64714	0.324132	0.46	ARRB1	ARRB2	BCL3	BCL6	F2RL1	HSF1	KAT5	LGR4	LTF	MAVS	NFKBIL1	OTUD7B	PTPN22	REL	TRIB2
GCACTTT_MIR175P_MIR20A_MIR106A_MIR106B_MIR20B_MIR519D	22676	442	595	28	11.5977	2.41427	0.325466	0.455	C11orf30	CAMTA1	CC2D1A	CELSR2	CIC	CRY2	DDX11	DNM2	E2F1	E2F3	FBXW11	HIF1A	KDM2A	MAP3K5	MECP2	MKNK2	MORF4L1	NEDD4L	NPAS2	RB1CC1	S1PR1	SCRT2	SMAD6	SRPK1	TP53INP1	ZBTB7A	ZNF362	ZNF704
CACTTTG_MIR520G_MIR520H	22676	442	237	16	4.6196	3.4635	0.326287	0.455	C11orf30	CELSR2	CIC	DDX11	DNM2	E2F1	ETS1	HIF1A	MAF1	MKNK1	NPAS2	PTK2B	SMAD6	TP53INP1	ZBTB7A	ZNF362
GO_REGULATION_OF_RNA_STABILITY	22676	442	139	12	2.70938	4.42905	0.329574	0.445	E2F1	EIF4G1	ELAVL1	EXOSC5	HNRNPA0	HNRNPR	KHSRP	PSMB10	THRAP3	TNFRSF1B	TNFSF13	ZFP36
DACOSTA_UV_RESPONSE_VIA_ERCC3_COMMON_UP	22676	442	77	9	1.50088	5.99647	0.332518	0.435	ATF3	BRD2	CDC34	CDC6	CEBPD	PNRC1	RGS2	RPS6KB2	TFAM
GO_UBIQUITIN_LIKE_PROTEIN_LIGASE_BINDING	22676	442	264	17	5.14588	3.30361	0.331794	0.435	ARRB1	ARRB2	AXIN1	CDC34	CHEK2	DAXX	EGFR	FZD5	HIF1A	PINK1	PTPN22	RBX1	RNF40	SMAD6	SMG5	TNFRSF1B	TRIB2
GO_VASCULATURE_DEVELOPMENT	22676	442	469	24	9.14174	2.62532	0.340639	0.415	ALDH1A2	CDH13	CDX2	DNM2	EIF2AK3	ETS1	FGF10	FZD5	HIF1A	JUN	LEPR	MED1	MEGF8	NR2F2	POFUT1	PRKD2	PROX1	PTK2B	RBPJ	S1PR1	SMAD6	SMO	TIPARP	YAP1
E2F1_Q6_01	22676	442	238	16	4.63909	3.44895	0.343664	0.405	E2F1	E2F3	ERF	GSPT1	HIRA	HNRNPR	HNRNPUL1	MYC	ORC1	OTUD7B	PPRC1	PRKDC	RB1CC1	WHSC1L1	ZNF362	ZNF524
GO_NCRNA_METABOLIC_PROCESS	22676	442	533	26	10.3892	2.50259	0.352402	0.38	BRF1	CDK9	EXOSC5	GATC	GTF3C1	NOP2	PIWIL2	PIWIL4	POLR2H	QARS	RPL39	RPL7	RPL9	RPLP0	RPS2	SIRT7	SMAD1	SNAPC5	SSB	TAF11	TAF6	TAF8	TARBP2	TARS2	VARS2	WBSCR22
GO_REGULATION_OF_CYCLIN_DEPENDENT_PROTEIN_KINASE_ACTIVITY	22676	442	97	10	1.89072	5.28899	0.352643	0.38	CCNH	CDC37	CDC6	CEBPA	EGFR	FGF10	MNAT1	NR2F2	PIM1	PROX1
GO_REGULATION_OF_RNA_SPLICING	22676	442	97	10	1.89072	5.28899	0.352643	0.38	ACIN1	AKT2	RBM15B	RBM8A	SF3B4	SNRNP70	SRPK1	SRSF9	THRAP3	U2AF2
GO_PML_BODY	22676	442	97	10	1.89072	5.28899	0.352643	0.38	CDK9	CHEK2	DAPK3	DAXX	HIRA	MKNK2	SATB1	TP53INP1	TRIM8	ZBTB16
REACTOME_PROCESSING_OF_CAPPED_INTRON_CONTAINING_PRE_MRNA	22676	442	140	12	2.72888	4.39741	0.354225	0.375	HNRNPA0	HNRNPR	HNRNPUL1	NUP85	POLR2H	POM121	RBM8A	SF3B4	SNRNP70	SNRPA	SRSF9	U2AF2
KEGG_ACUTE_MYELOID_LEUKEMIA	22676	442	60	8	1.16952	6.84042	0.366316	0.345	AKT2	CEBPA	MYC	PIM1	RAF1	RPS6KB2	TCF7L1	ZBTB16
WEIGEL_OXIDATIVE_STRESS_BY_HNE_AND_TBH	22676	442	60	8	1.16952	6.84042	0.366316	0.345	E2F1	ETS1	ITGA6	NME2	REL	SMAD1	TADA3	TCF3
GO_POSITIVE_REGULATION_OF_SMOOTH_MUSCLE_CELL_PROLIFERATION	22676	442	60	8	1.16952	6.84042	0.366316	0.345	CDH13	HIF1A	IRAK1	JUN	MNAT1	ORC1	S1PR1	STAT1
REACTOME_PRE_NOTCH_EXPRESSION_AND_PROCESSING	22676	442	44	7	0.857647	8.16187	0.372474	0.33	E2F1	E2F3	EP300	JUN	MAML1	POFUT1	RBPJ
REACTOME_REGULATION_OF_BETA_CELL_DEVELOPMENT	22676	442	30	6	0.584759	10.2606	0.376302	0.32	AKT2	FGF10	NKX6-1	NR5A2	ONECUT1	RBPJ
REACTOME_MRNA_CAPPING	22676	442	30	6	0.584759	10.2606	0.376302	0.32	CCNH	ERCC3	GTF2H4	MNAT1	POLR2H	SUPT5H
LOCKWOOD_AMPLIFIED_IN_LUNG_CANCER	22676	442	214	15	4.17128	3.59602	0.3827	0.3	EGFR	EIF4G1	INPPL1	KDM2A	LANCL2	MAF1	MED15	MET	MYC	PBX1	POLR2H	PRCC	TAF6	USP21	ZSCAN21
GO_MYELOID_CELL_DIFFERENTIATION	22676	442	189	14	3.68398	3.80023	0.388487	0.285	ACIN1	BCL6	BCL6B	CEBPA	CEBPG	EP300	F2RL1	IFI16	JUN	MED1	PIR	RBPJ	TET2	ZBTB16
GO_RIBONUCLEOTIDE_BINDING	22676	442	1860	62	36.2551	1.71011	0.396104	0.265	ABCF1	AKT2	ATP2B4	CAMK1	CAMK1D	CAMKK2	CDC34	CDC6	CDK9	CHD8	CHEK2	DAPK3	DDX11	DDX6	DNM2	EEF2	EEFSEC	EGFR	EIF2AK3	EIF2AK4	EIF5	ERCC3	GATC	GSPT1	ICK	ILK	IRAK1	LANCL2	MAP2K3	MAP3K5	MET	MKKS	MKNK1	MKNK2	MTG1	NME2	NOS1	ORC1	P2RY1	PCK1	PDPK1
AP2ALPHA_01	22676	442	241	16	4.69757	3.40602	0.400832	0.255	ATF5	BCL3	CDK9	CIC	E2F3	EGLN2	ERF	HIF1A	KAT5	KDM2A	MKNK2	NACC1	PRDM16	RBM15B	ZBTB7A	ZNF362
GO_POSITIVE_REGULATION_OF_RESPONSE_TO_EXTERNAL_STIMULUS	22676	442	296	18	5.76962	3.11979	0.408917	0.235	AGT	AKT2	CAMK1D	CDH13	ETS1	F12	F2	F2RL1	FABP4	FGF10	HIF1A	MEGF8	MET	PINK1	PRKD2	PTK2B	S1PR1	SUPT5H
GGTGAAG_MIR412	22676	442	61	8	1.18901	6.72828	0.414506	0.22	BCL6	CDX2	CLPTM1	DDX11	DDX6	HIF1A	IRF7	SATB1
PID_AR_PATHWAY	22676	442	61	8	1.18901	6.72828	0.414506	0.22	CTDSP1	MED1	NCOA2	PATZ1	PAWR	PRKDC	PTK2B	XRCC6
GO_REGULATION_OF_ORGAN_MORPHOGENESIS	22676	442	242	16	4.71706	3.39194	0.42168	0.2	AGT	ARRB2	CELSR2	ESR1	FGF10	FZD2	FZD5	LGR4	MED1	MED12	MYC	PSMB10	RBPJ	SMO	SOX8	STAT1
GO_REGULATION_OF_EPITHELIAL_CELL_MIGRATION	22676	442	166	13	3.23567	4.01772	0.423799	0.195	AGT	BCAR1	ETS1	FGF10	HIF1A	JUN	MET	NR2F2	PDPK1	PRKD2	PROX1	PTK2B	STRAP
GO_LEUKOCYTE_ACTIVATION	22676	442	414	22	8.06968	2.72626	0.427706	0.185	BCL3	BCL6	CD4	CEBPG	EIF2AK4	EP300	F2RL1	FZD5	JUN	KLF6	LEPR	ONECUT1	PATZ1	PRKDC	PSMB10	PTK2B	PTPN22	RAB27A	RBPJ	SATB1	TCF3	TICAM1
GO_REGULATION_OF_ANATOMICAL_STRUCTURE_MORPHOGENESIS	22676	442	1021	40	19.9013	2.00992	0.427014	0.185	AGT	ANXA7	ARRB2	BCL6	C5	C6	CAMK1	CDX2	CELSR2	DAPK3	DNM2	EP300	ESR1	ETS1	F2	FGF10	FZD2	FZD5	HIF1A	ILK	LGR4	MED1	MED12	MEGF8	MYC	NEDD4L	NKX6-1	PINK1	PRKD2	PROX1	PSMB10	PTK2B	RBPJ	RNH1	SMO	SOX8	STAT1	STRAP	TGIF2	TRIM62
REACTOME_FORMATION_OF_RNA_POL_II_ELONGATION_COMPLEX_	22676	442	45	7	0.877139	7.98049	0.433749	0.17	CCNH	CDK9	ERCC3	GTF2H4	MNAT1	POLR2H	SUPT5H
GO_HISTONE_LYSINE_N_METHYLTRANSFERASE_ACTIVITY	22676	442	45	7	0.877139	7.98049	0.433749	0.17	DOT1L	PRDM16	SETD1B	SETD7	SMYD3	WDR5	WHSC1L1
GO_CELLULAR_RESPONSE_TO_OXYGEN_LEVELS	22676	442	143	12	2.78735	4.30516	0.438075	0.16	CA9	DAXX	E2F1	EGLN2	EP300	HIF1A	IRAK1	LMNA	PINK1	RBPJ	RBX1	SLC9A1
SP1_Q6_01	22676	442	243	16	4.73655	3.37799	0.443483	0.145	ASCL2	C11orf30	CDC37	CLPTM1	FKBP8	FLII	INPPL1	KANK2	KAT5	OTX1	RHOG	RTF1	SCYL1	SMARCD1	ZNF524	ZNF768
GO_MORPHOGENESIS_OF_A_BRANCHING_STRUCTURE	22676	442	167	13	3.25516	3.99366	0.451581	0.125	CTNNBIP1	ESR1	FGF10	FZD5	ILK	MED1	MET	MYC	NPNT	PBX1	PROX1	SOX8	YAP1
PID_MET_PATHWAY	22676	442	80	9	1.55936	5.77161	0.454014	0.12	AKT2	BCAR1	ETS1	HGS	INPPL1	JUN	MET	PDPK1	RAF1
PID_BETA_CATENIN_NUC_PATHWAY	22676	442	80	9	1.55936	5.77161	0.454014	0.12	CHD8	CTNNBIP1	EP300	JUN	MED12	MYC	NCOA2	RUVBL2	TCF7L1
HOLLEMAN_PREDNISOLONE_RESISTANCE_ALL_UP	22676	442	19	5	0.370348	13.5008	0.453781	0.12	HNRNPR	HNRNPUL1	POLDIP3	SMARCB1	U2AF2
GO_NEGATIVE_REGULATION_OF_PHOSPHORUS_METABOLIC_PROCESS	22676	442	541	26	10.5452	2.46559	0.454067	0.12	ARRB1	ATF3	CEBPA	CRY2	CTDSP1	F2RL1	FABP4	ILK	JUN	MLLT1	MYC	NR2F2	PDPK1	PINK1	PKIG	PPP2R4	PRKDC	PTPN22	RGS2	SIRT6	SMAD6	SMYD3	SPRED2	STRAP	TARBP2	TRIB2
BONOME_OVARIAN_CANCER_SURVIVAL_SUBOPTIMAL_DEBULKING	22676	442	510	25	9.94091	2.51486	0.46898	0.08	ACO1	CC2D1A	CCNH	CDH13	DDX11	EIF2AK3	FKBP8	HMGA1	LEPR	MAP2K3	MAP3K5	MECP2	MKL2	MYBL2	NR2F2	POLD1	RB1CC1	SIRT7	SMARCA2	SPRED2	TFAM	TICAM1	U2AF2	ZBTB16	ZNF444
GO_RESPONSE_TO_INORGANIC_SUBSTANCE	22676	442	479	24	9.33666	2.57051	0.478706	0.055	ACO1	ANXA7	APBB1	ATP2B4	CEBPA	CRIP1	DAXX	DNM2	EEF2	EIF2AK3	EP300	ETS1	FABP4	HAMP	HIF1A	JUN	KLF6	MAP3K5	MECP2	MNAT1	NEDD4L	NOS1	PAWR	PTK2B
AAANWWTGC_UNKNOWN	22676	442	193	9	3.76195	2.39238	244.255	0	ATP2B4	BCL6	CDH13	EBF1	ESR1	HOXB2	NR2F2	PATZ1	PRDM16
AAAYRNCTG_UNKNOWN	22676	442	374	14	7.29	1.92044	278.373	0	EIF5	FGF10	KANK2	MAML1	MAP3K5	MTA2	POFUT1	POU2AF1	PPP2R4	RPLP0	SMARCA2	TRIM8	ZNF524	ZNF710
MYOD_01	22676	442	265	8	5.16537	1.54877	2630.83	0	HES6	ITGA6	MEGF8	POFUT1	PTK2B	SRPK1	TICAM1	TNFSF13
E47_01	22676	442	253	14	4.93147	2.83891	8.50607	0	ARRB2	C11orf30	CAMK1D	ERF	HES6	ITGA6	MED10	ONECUT1	OTX1	PTK2B	RBPJ	SCRT2	SORBS3	TRIM8
CMYB_01	22676	442	249	12	4.8535	2.47244	66.3424	0	ATF5	BAP1	E2F3	HES6	MNAT1	MORF4L1	PBX1	PPP2R4	RALY	RBM14	RUVBL2	ZBTB26
AP4_01	22676	442	262	4	5.1069	0.783254	13406.8	0	CDH13	HES6	MAP3K5	RHOG
MEF2_01	22676	442	144	7	2.80684	2.4939	409.094	0	ASCL2	JUN	S1PR1	SMAD1	SMARCA2	TRIM8	ZNF362
ELK1_01	22676	442	269	9	5.24334	1.71646	1455.79	0	ACIN1	CAST	CRTC2	EIF4G1	NOSTRIN	TADA3	TRAF7	U2AF2	ZNF205
EVI1_06	22676	442	22	0	0.428823	0	17779	0
ATF_01	22676	442	259	11	5.04842	2.1789	234.155	0	APH1A	ATF3	ELAVL1	ERF	KAT5	PNRC1	SPRED2	TGIF2	TOP1	WHSC1L1	ZFHX3
HOX13_01	22676	442	46	3	0.896631	3.34586	1072.54	0	HIST1H2AC	OTUD7B	TRIM8
E2F_01	22676	442	67	5	1.30596	3.82859	175.613	0	E2F1	E2F3	KHSRP	MYC	PRKDC
ELK1_02	22676	442	248	8	4.83401	1.65494	2015.63	0	EIF4G1	ELAVL1	GTF3C1	HMGA1	MED15	SIRT6	SUPT5H	TRAF7
RSRFC4_01	22676	442	245	9	4.77553	1.88461	918.363	0	ATF3	ESR1	FBXW11	RALY	S1PR1	SMARCA2	TCEA3	TOB2	ZNF362
CETS1P54_01	22676	442	258	10	5.02893	1.98849	544.6	0	ARRB2	CAST	GSPT1	GTF3C1	KAT5	RLIM	TFE3	TNFSF13	U2AF2	ZNF768
AACTTT_UNKNOWN	22676	442	142	4	2.76786	1.44516	5337.71	0	CDK9	MNT	OTX1	RPL7
P300_01	22676	442	249	8	4.8535	1.64829	2049.43	0	ACIN1	APH1A	CAST	E2F3	FZD5	IRAK1	MTA2	ZNF768
NFE2_01	22676	442	272	10	5.30182	1.88615	737.835	0	ANXA7	BCL3	CDK9	EIF4G1	FBXW11	IRAK1	MNT	RB1CC1	RHOG	TBL1Y
CREB_01	22676	442	262	8	5.1069	1.56651	2516.16	0	ATF3	CSDC2	DNTTIP1	EEF2	ELAVL1	GTF3C1	PNRC1	TGIF2
CREBP1_01	22676	442	179	13	3.48906	3.72593	0.93201	0	ATF3	BCL6	EEF2	EP300	ERF	G6PC	IRAK1	MAP2K3	MECP2	MKNK2	NAA60	TNFSF13	TRIM8
CREBP1CJUN_01	22676	442	259	8	5.04842	1.58465	2404.05	0	CSDC2	DNTTIP1	EBF1	EEF2	ELAVL1	GTF3C1	PNRC1	TGIF2
SOX5_01	22676	442	265	8	5.16537	1.54877	2630.83	0	ALDH1A2	DDX6	E2F1	EBF1	NFIA	PIM1	ZBTB22	ZNF362
E4BP4_01	22676	442	223	12	4.34671	2.76071	26.8023	0	ATF3	EEF2	EP300	ERF	GREM2	KDM6A	MAP2K3	MECP2	NAA60	TAF15	TNFSF13	ZBTB7A
NFKAPPAB65_01	22676	442	237	15	4.6196	3.24704	1.2395	0	BCL3	BCL6B	CTDSP1	E2F3	EBF1	EIF4G1	HNRNPR	ILK	NFKB2	NFKBIB	NR2F2	REL	TFE3	TNFRSF1B	TRIB2
CREL_01	22676	442	256	14	4.98995	2.80564	9.56073	0	AKT2	BCL3	BCL6B	CTDSP1	E2F3	EBF1	EIF4G1	HNRNPR	NFKB2	NR2F2	REL	TFE3	TNFRSF1B	TRIB2
AACWWCAANK_UNKNOWN	22676	442	95	2	1.85174	1.08007	9873.2	0	ATF5	CRTC2
NFKAPPAB_01	22676	442	251	10	4.89249	2.04395	462.802	0	BCL3	BCL6B	HCFC1	MED1	NFKB2	NFKBIB	NR2F2	RBM14	TNFRSF1B	TRIB2
NMYC_01	22676	442	271	9	5.28232	1.7038	1507.66	0	CTIF	EIF4G1	MNT	SCRT2	SCYL1	TET2	TOP1	U2AF2	VARS2
MYOGNF1_01	22676	442	48	1	0.935615	1.06882	10874.5	0	NFIA
COMP1_01	22676	442	115	3	2.24158	1.33834	6919.49	0	DAXX	FGF10	PROX1
HEN1_02	22676	442	198	11	3.85941	2.85018	32.3762	0	BCL6B	CBX4	E2F1	EIF4G1	MYC	POFUT1	RAB27A	RBX1	SMG5	ZBTB16	ZNF513
YY1_01	22676	442	246	10	4.79503	2.08549	410.042	0	C5	CAST	CBX4	CD4	CTDSP1	DDX6	E2F3	FBXW11	INPPL1	RBM39
IRF1_01	22676	442	250	12	4.87299	2.46255	68.4967	0	ACIN1	ATF3	AXIN1	E2F3	ESR1	PRDM16	PROX1	PSMB10	SALL2	SMAD6	TRIM8	ZNF362
IRF2_01	22676	442	125	8	2.4365	3.2834	56.2709	0	ATF3	E2F3	ESR1	OTX1	PRDM16	PRKD2	PROX1	REL
TAL1BETAE47_01	22676	442	248	6	4.83401	1.24121	6302.03	0	FGF10	NPAS2	NR2F6	RBPJ	TSKU	WWC1
TAL1ALPHAE47_01	22676	442	252	8	4.91198	1.62867	2152.68	0	FBXW11	HES6	NPAS2	ONECUT1	RAB27A	TSKU	WWC1	ZNF710
AACYNNNNTTCCS_UNKNOWN	22676	442	119	10	2.31954	4.31119	2.04077	0	EIF5	EP300	IRAK1	MED1	NFYC	OTX1	RLIM	SFPQ	TRIM8	ZBTB22
HEN1_01	22676	442	196	8	3.82043	2.09401	690.662	0	CBX4	HIF1A	KDM2A	RAB27A	SCRT2	WBSCR22	ZBTB16	ZNF513
YY1_02	22676	442	242	15	4.71706	3.17995	1.56719	0	DDX6	EEF2	EIF4G1	EP300	KDM2A	KDM6A	NFYC	PATZ1	PRKCSH	RBM15B	RBM39	TAF6	TET2	ZBTB22	ZNF524
TAL1BETAITF2_01	22676	442	256	6	4.98995	1.20242	6795.5	0	BCL6B	RAB27A	TSKU	WWC1	ZNF513	ZNF710
E47_02	22676	442	250	13	4.87299	2.66776	23.6146	0	AKT2	HES6	MEGF8	MKL1	MYC	NPAS2	NR2F6	POU2AF1	S1PR1	TICAM1	TNFSF13	TRIB2	ZNF710
CP2_01	22676	442	260	8	5.06791	1.57856	2441.13	0	ATF3	BAP1	CA9	NACC1	RHOG	SATB1	SMARCA2	ZNF710
GATA1_01	22676	442	244	8	4.75604	1.68207	1883.47	0	AKT2	HIRA	NFIA	NFYC	PROX1	TCF7L1	TOB2	XRCC6
GATA2_01	22676	442	104	6	2.02717	2.9598	288.589	0	EIF4G1	FBXW11	NFIA	NPNT	PRKD2	TCF7L1
GATA3_01	22676	442	242	9	4.71706	1.90797	862.026	0	CSDC2	ESR1	MECP2	NR5A2	PLA2G1B	RBM14	RBM39	RTF1	SPRED2
EVI1_01	22676	442	16	0	0.311872	0	17779	0
EVI1_02	22676	442	132	4	2.57294	1.55464	4567.69	0	BCL6	PROX1	RBM39	RHOG
AAGWWRNYGGC_UNKNOWN	22676	442	63	6	1.22799	4.88602	25.0653	0	AKAP8	EP300	HES6	NFYC	SFPQ	TRIB2
EVI1_03	22676	442	57	1	1.11104	0.900056	11997.8	0	RBM39
EVI1_04	22676	442	238	9	4.63909	1.94004	790.541	0	EBF1	EIF5	FZD2	HNRNPA0	NPNT	NR2F2	NR2F6	RBM39	SALL2
EVI1_05	22676	442	172	2	3.35262	0.596548	15137.7	0	RBM39	RHOG
MZF1_01	22676	442	236	11	4.60011	2.39125	121.955	0	BCL6B	BRD2	EIF4G1	HMGA1	HNRNPR	MAP3K5	MN1	ONECUT1	PATZ1	PBX1	TAF8
MZF1_02	22676	442	232	8	4.52214	1.76907	1516.98	0	KLF6	MTA2	NFYC	NOS1	OTX1	REL	TFE3	ZBTB26
ZID_01	22676	442	259	13	5.04842	2.57506	32.3442	0	CA9	ERF	HIRA	HNRNPUL1	KDM6A	MECP2	OTUD7B	RB1CC1	RBM15B	RBPJ	SCRT2	XRCC6	ZNF513
IK1_01	22676	442	278	15	5.41877	2.76816	7.05957	0	ATP2B4	BCL3	JUN	MED1	MKL1	MKNK2	NCOA2	NFKB2	NR2F6	OTX1	SAV1	SORBS3	TOP1	VARS2	ZNF710
IK2_01	22676	442	267	13	5.20436	2.49791	42.1966	0	AKT2	ASCL2	BCL3	ETS1	HOXB2	MN1	NCOA2	NFIA	OVOL1	PCK1	RBM14	SORBS3	VARS2
IK3_01	22676	442	225	11	4.38569	2.50815	86.0485	0	CDK9	FGF10	MECP2	MKL1	MKNK2	OTX1	RBX1	SIRT6	TGIF2	TSKU	ZNF362
CDP_01	22676	442	92	4	1.79326	2.23057	1872.46	0	CAST	MN1	SCRT2	TAF15
ACAWNRNSRCGG_UNKNOWN	22676	442	103	5	2.00767	2.49045	909.523	0	ALDH1A2	DDX6	HNRNPA0	PBX1	SIRT6
PBX1_01	22676	442	252	7	4.91198	1.42509	3957.9	0	DDX6	HNRNPUL1	HOXB2	NEDD4L	SIRT6	TBL1Y	ZBTB22
PAX6_01	22676	442	101	5	1.96869	2.53976	848.67	0	HMGA1	HNRNPA0	LMNA	OVOL1	POU2AF1
PAX2_01	22676	442	58	2	1.13053	1.76907	5558.56	0	NPAS2	TAF11
S8_01	22676	442	245	6	4.77553	1.2564	6117.6	0	CTNND1	GPRC5C	INPPL1	OVOL1	SIX3	TRIM24
CDP_02	22676	442	108	2	2.10513	0.950059	11114.8	0	GTF2IRD1	OTX1
CDPCR1_01	22676	442	130	4	2.53396	1.57856	4416.36	0	HOXB2	MN1	NR2F6	TRIB2
CDPCR3_01	22676	442	56	6	1.09155	5.49677	13.4271	0	FGF10	IRAK1	MICAL2	NFIA	SIX3	ZNF710
CDPCR3HD_01	22676	442	236	13	4.60011	2.82602	13.9736	0	CDH13	HOXB2	MN1	NPNT	NR2F6	OTX1	RBM39	RBX1	SMAD1	SMARCB1	TET2	TRIB2	ZBTB16
NRF2_01	22676	442	270	12	5.26283	2.28014	124.759	0	ACIN1	DAXX	EDC3	GSPT1	GTF3C1	KAT5	KDM5C	MEGF8	PRKCSH	SF3B4	ZBTB26	ZFHX3
CEBPB_01	22676	442	262	16	5.1069	3.13302	1.09715	0	ASCL2	CBX4	CHEK2	EP300	FABP4	IRF5	MAP2K3	P2RY1	PIM1	PRDM16	RBM39	RUVBL2	SRPK1	TBL1Y	TFE3	WHSC1L1
ACAWYAAAG_UNKNOWN	22676	442	154	5	3.00176	1.66569	3249.67	0	ERF	HNRNPUL1	MKNK2	NPAS2	ZFHX3
CREB_02	22676	442	254	9	4.95096	1.81783	1101.66	0	EEF2	ERF	HNRNPAB	NKX6-1	POLDIP3	RNF40	SMARCD1	SNAPC5	SPRED2
TAXCREB_01	22676	442	137	11	2.6704	4.11923	1.42012	0	ARRB2	G6PC	GSPT1	KDM2A	PNRC1	POLDIP3	SIX3	SMARCD1	TAF11	WHSC1L1	ZBTB7A
TAXCREB_02	22676	442	26	1	0.506791	1.9732	7124.98	0	ZNF362
CEBPB_02	22676	442	258	14	5.02893	2.78389	10.324	0	ALDH1A2	ASCL2	BCL6	CBX4	ERF	ESR1	HIST1H1C	HNRNPR	RBM39	RUVBL2	SMAD1	SMAD6	SMARCA2	TOP1
MYCMAX_01	22676	442	255	13	4.97045	2.61546	28.1827	0	BHLHA15	CEBPA	CTIF	GPRC5C	HIRA	HMGA1	MNT	PPRC1	PTGES2	SCRT2	TET2	TOP1	U2AF2
MAX_01	22676	442	262	8	5.1069	1.56651	2516.16	0	HIRA	HMGA1	PPRC1	PTGES2	RBM15B	RPS2	SCRT2	TOP1
USF_01	22676	442	256	7	4.98995	1.40282	4160.7	0	BRD2	EIF4G1	KAT5	KDM6A	RBM15B	SCYL1	U2AF2
USF_02	22676	442	272	7	5.30182	1.3203	5003.08	0	C4A	EGLN2	NACC1	PTGES2	RPS2	SCRT2	STK16
MYCMAX_02	22676	442	268	10	5.22385	1.9143	678.439	0	BHLHA15	EXOSC5	HIF1A	POLR2H	PPRC1	RLIM	RPS2	SCRT2	TGIF2	TOP1
ACCTGTTG_UNKNOWN	22676	442	449	19	8.7519	2.17096	25.1728	0	APH1A	C11orf30	CDC6	CDK9	CRTC2	CTIF	FBXW11	INO80E	MACC1	MAF1	NFKBIB	NFXL1	PPRC1	PRCC	RPL7	RPS6KB2	TAF8	ZNF420	ZNF513
PBX1_02	22676	442	128	4	2.49497	1.60322	4266.15	0	IGF2	SCRT2	SMAD1	TRIB2
GATA1_02	22676	442	244	11	4.75604	2.31285	154.733	0	BCL6	CAST	CCNE1	CRY2	CSDC2	JUN	NR5A2	PLA2G1B	RLIM	SATB1	ZNF219
GATA1_03	22676	442	245	11	4.77553	2.30341	159.268	0	CSDC2	GREM2	HAMP	IGF2	JUN	KDM6A	PCK1	PIM1	POFUT1	RBPJ	RLIM
GATA1_04	22676	442	245	4	4.77553	0.837603	12555.3	0	CAST	HAMP	JUN	NR5A2
HFH1_01	22676	442	243	10	4.73655	2.11124	380.559	0	ICK	OTX1	PIM1	POU2AF1	PROX1	SMAD1	TAF8	TRIM8	WHSC1L1	ZBTB22
FOXD3_01	22676	442	199	8	3.8789	2.06244	744.224	0	BCL6	CAST	DNTTIP1	FABP4	GTF2IRD1	ICK	NPNT	SMAD1
HNF3B_01	22676	442	221	5	4.30773	1.16071	7678.96	0	KDM6A	MED12	TSPAN8	WHSC1L1	ZBTB22
HNF1_01	22676	442	245	5	4.77553	1.047	9270.55	0	E2F3	G6PC	NPAS2	NR5A2	TCEA3
TST1_01	22676	442	262	9	5.1069	1.76232	1282.89	0	LMNA	MACC1	NFKB2	NR2F2	PIM1	POFUT1	SCRT2	SMARCA2	ZNF362
HNF4_01	22676	442	269	15	5.24334	2.86077	4.98206	0	AKT2	C4A	CDX2	EIF4G1	F2	FGF10	G6PC	OVOL1	PATZ1	PCK1	POLR2H	PRDM16	PRKCSH	SATB1	SEC16B
ACTAYRNNNCCCR_UNKNOWN	22676	442	103	5	2.00767	2.49045	909.523	0	APH1A	INO80E	NFXL1	SF3B4	TRAF7
OCT1_01	22676	442	266	8	5.18487	1.54295	2669.62	0	CDX2	E2F3	HIST1H2AC	IRAK1	NFIA	NR2F2	PBX1	REL
OCT1_02	22676	442	214	4	4.17128	0.958938	10710.8	0	CDX2	NFIA	SMARCA2	TET2
OCT1_03	22676	442	230	3	4.48315	0.669172	14733.6	0	OTUD7B	POLDIP3	RPLP0
OCT1_04	22676	442	241	10	4.69757	2.12876	361.78	0	BCL6	CDH13	IRAK1	LMNA	MNT	NFIA	PATZ1	PBX1	SMARCA2	ZNF362
AHR_01	22676	442	64	5	1.24749	4.00806	145.34	0	FBXW11	HMG20B	MKL1	MNT	TGIF2
LYF1_01	22676	442	264	10	5.14588	1.9433	622.433	0	CBX4	CDH13	CSDC2	FBXW11	FGF10	HNRNPA0	MED1	MNT	NCOA2	RBM39
PAX5_01	22676	442	154	9	3.00176	2.99824	58.7544	0	ARGLU1	CDK9	CTNNBIP1	MAP3K5	MNT	OTUD7B	POFUT1	RLIM	ZNF710
PAX5_02	22676	442	17	3	0.331364	9.0535	72.5615	0	MKL1	PIM1	TAF15
BRN2_01	22676	442	237	7	4.6196	1.51528	3231.64	0	C5	CTNNBIP1	FGF10	INPPL1	NFIA	NPAS2	PIM1
HSF1_01	22676	442	267	7	5.20436	1.34503	4735.04	0	BCL6	E2F3	EIF5	JUN	KANK2	PIM1	SMAD1
ACTWSNACTNY_UNKNOWN	22676	442	122	2	2.37802	0.841036	12277.2	0	RPLP0	SEC16B
HSF2_01	22676	442	250	9	4.87299	1.84691	1017.53	0	BCL6	E2F3	EEFSEC	EIF5	JUN	MED12	OTX1	SMAD1	TRIM8
SRY_01	22676	442	224	13	4.3662	2.97742	8.581	0	ASCL2	C11orf30	CRTC2	CRY2	DDX6	GREM2	NFIA	OTUD7B	RBM8A	S1PR1	TEAD4	TRIM8	ZNF362
SRF_01	22676	442	50	0	0.974599	0	17779	0
ARP1_01	22676	442	165	7	3.21618	2.1765	770.011	0	IRAK1	MNAT1	NR5A2	RALY	TGIF2	ZFHX3	ZNF205
RORA1_01	22676	442	242	9	4.71706	1.90797	862.026	0	ATP6AP2	CAMKK2	CTH	GTF2IRD1	NPAS2	NR2F2	PIM1	RLIM	SATB1
RORA2_01	22676	442	151	6	2.94329	2.03854	1345.46	0	CAMKK2	CTH	HOXB2	KAT5	NPAS2	PIM1
COUP_01	22676	442	263	11	5.12639	2.14576	259.799	0	C4A	CIC	G6PC	LMNA	NR2F2	OVOL1	POLD1	PRDM16	PRKCSH	SATB1	SNRNP70
CEBP_01	22676	442	272	9	5.30182	1.69753	1534	0	CDH13	KDM6A	MNT	NPAS2	OTX1	RALY	RBM14	RBM39	TOP1
SRY_02	22676	442	255	14	4.97045	2.81664	9.19747	0	ALDH1A2	DDX6	E2F1	EBF1	GREM2	ICK	MAML1	NFIA	RBM8A	SATB1	SCRT2	ZBTB22	ZNF362	ZNF664
OCT1_05	22676	442	254	8	4.95096	1.61585	2223.02	0	CDX2	CTNND1	EBF1	HIST1H2AC	HOXB2	NOS1	PIM1	TCF7L1
AGCYRWTTC_UNKNOWN	22676	442	121	4	2.35853	1.69597	3750.78	0	ESR1	POFUT1	S1PR1	SMAD6
OCT1_06	22676	442	266	8	5.18487	1.54295	2669.62	0	ALDH1A2	E2F3	EP300	HNRNPA0	MNT	NFIA	OTX1	SATB1
AP1FJ_Q2	22676	442	268	11	5.22385	2.10573	294.767	0	ANXA7	CA9	EIF4G1	FBXW11	FKBP8	HCFC1	ICK	IRAK1	LMNA	SMARCA2	TRIM8
AP1_Q2	22676	442	265	10	5.16537	1.93597	636.121	0	ANXA7	CA9	EIF4G1	FBXW11	ICK	IRAK1	LMNA	SMARCA2	TRIM8	ZNF362
AP1_Q6	22676	442	259	11	5.04842	2.1789	234.155	0	ANXA7	CA9	FBXW11	ICK	LMNA	RB1CC1	RBPJ	SMARCA2	TFE3	TRIM8	TSKU
AP4_Q5	22676	442	273	9	5.32131	1.69131	1560.62	0	AKT2	BAP1	E2F1	ESR1	KDM2A	RAB27A	SMARCA2	TRIM62	ZNF710
AP4_Q6	22676	442	226	6	4.40519	1.36203	4968.13	0	CTDSP1	INPPL1	KDM2A	RAB27A	SMARCA2	TRIM62
CREB_Q2	22676	442	263	9	5.12639	1.75562	1306.77	0	ATF3	CSDC2	ELAVL1	ERF	GTF3C1	PNRC1	SMAD1	SMARCD1	TGIF2
CREB_Q4	22676	442	268	8	5.22385	1.53144	2748.01	0	ATF3	CSDC2	ELAVL1	ERF	GTF3C1	PNRC1	SMAD1	TGIF2
CREBP1_Q2	22676	442	254	10	4.95096	2.01981	496.7	0	CSDC2	EEF2	ELAVL1	ERF	PNRC1	SMAD1	SMARCD1	TGIF2	THRAP3	ZBTB7A
MYB_Q6	22676	442	255	12	4.97045	2.41427	80.1285	0	BAP1	C6	CDH13	HES6	HNRNPUL1	KDM6A	MICAL2	MNT	ONECUT1	OTX1	PTPN22	ZNF362
ARGGGTTAA_UNKNOWN	22676	442	51	3	0.994091	3.01783	1372.25	0	ATF5	KDM5C	SNRNP70
MYOD_Q6	22676	442	245	12	4.77553	2.51281	58.2641	0	CSDC2	FBXW11	HES6	HMGA1	IGF2	ITGA6	NEDD4L	POFUT1	PPP2R4	PROX1	RBPJ	WWC1
NFY_Q6	22676	442	262	11	5.1069	2.15395	253.198	0	HNRNPR	HNRNPUL1	KDM5C	MKL1	NFYC	PBX1	RNF40	TAF15	USP21	ZNF362	ZNF775
SRF_Q6	22676	442	241	8	4.69757	1.70301	1787.6	0	CTDSP1	KLF6	NKX6-1	NPAS2	NR2F2	RAB27A	TADA3	ZNF513
USF_Q6	22676	442	259	11	5.04842	2.1789	234.155	0	BRD2	EGLN2	EIF4G1	HOXB2	KAT5	KDM6A	RBM15B	SCYL1	TET2	WHSC1L1	XRCC6
AP1_Q4	22676	442	271	12	5.28232	2.27173	128.316	0	ANXA7	CA9	EIF4G1	FBXW11	FKBP8	ICK	IRAK1	LMNA	RB1CC1	SMARCA2	TRIM8	ZNF362
AP2_Q6	22676	442	258	14	5.02893	2.78389	10.324	0	BCL3	CDK9	DNTTIP1	E2F3	EP300	FZD5	HOXB2	KDM2A	MNT	MTA2	POFUT1	RBM15B	ZNF362	ZNF513
CEBP_Q2	22676	442	234	9	4.56112	1.9732	723.139	0	ALDH1A2	ASCL2	CBX4	GREM2	NR2F2	PRDM16	RUVBL2	SMARCA2	TCF7L1
ER_Q6	22676	442	276	13	5.37978	2.41645	56.0966	0	BCL6	CAMKK2	CIC	DAXX	KDM2A	NKX6-1	NPAS2	NR2F2	OTUD7B	OVOL1	RB1CC1	SATB1	ZFHX3
GR_Q6	22676	442	271	4	5.28232	0.757242	13812.4	0	ESR1	ONECUT1	RUVBL2	ZNF205
NF1_Q6	22676	442	261	8	5.08741	1.57251	2478.5	0	ASCL2	ERF	MNT	NFIA	RNF25	TARBP2	TGIF2	ZNF768
ATCMNTCCGY_UNKNOWN	22676	442	102	3	1.98818	1.50892	5690.43	0	OTUD7B	PBX1	SFPQ
OCT1_Q6	22676	442	270	9	5.26283	1.71011	1481.59	0	CDX2	E2F3	EBF1	HIST1H2AC	NFIA	NOS1	REL	TCF7L1	ZNF362
AP1_C	22676	442	275	10	5.36029	1.86557	784.651	0	CA9	FABP4	FBXW11	IRAK1	LMNA	MET	MNT	RB1CC1	RGS2	SMARCA2
CEBP_C	22676	442	200	10	3.89839	2.56516	107.721	0	CTNNBIP1	JUN	MAP2K3	OVOL1	P2RY1	POFUT1	PROX1	RBM39	SAV1	ZNF676
GATA_C	22676	442	266	10	5.18487	1.92869	650.018	0	CAST	CTNND1	FBXW11	JUN	MTA2	NR5A2	PLA2G1B	SATB1	TSKU	ZNF219
GRE_C	22676	442	126	3	2.45599	1.2215	7935.22	0	OTX1	SALL2	ZNF513
HNF1_C	22676	442	243	6	4.73655	1.26674	5994.93	0	CAST	CRTC2	F2	G6PC	RLIM	ZNF362
NFKB_C	22676	442	263	13	5.12639	2.5359	37.001	0	BCL3	CA9	CDC37	EBF1	HCFC1	MNT	NFKB2	NFKBIB	RHOG	SCRT2	TFE3	TOP1	TRIB2
NFY_C	22676	442	245	15	4.77553	3.14101	1.79815	0	EIF2AK3	HIST1H2AC	HNRNPA0	MKL1	NFYC	PBX1	RBM14	SNRPA	TAF15	TAF8	TRADD	USP21	ZNF362	ZNF597	ZNF775
ATGGYGGA_UNKNOWN	22676	442	85	0	1.65682	0	17779	0
OCT_C	22676	442	268	10	5.22385	1.9143	678.439	0	E2F3	EBF1	EGLN2	HIST1H2AC	NFIA	PATZ1	POLDIP3	REL	TCF7L1	ZNF362
SEF1_C	22676	442	6	0	0.116952	0	17779	0
SRF_C	22676	442	211	8	4.11281	1.94514	985.697	0	CTNND1	DAPK3	KLF6	NPAS2	NR2F2	TADA3	TOP1	ZNF513
TATA_C	22676	442	283	13	5.51623	2.35668	69.3123	0	ATF3	CTDSP1	EEF2	FABP4	GTF3C1	HAMP	HNRNPA0	MKNK1	NKX6-1	NR5A2	PBX1	PRDM16	SATB1
USF_C	22676	442	279	9	5.43826	1.65494	1726.06	0	BCL6	CTIF	EIF4G1	EXOSC5	GPRC5C	MICAL2	MNT	POLR2H	SCRT2
SREBP1_01	22676	442	168	5	3.27465	1.52688	4106.75	0	EIF4G1	KAT5	SNRPA	U2AF2	WHSC1L1
SREBP1_02	22676	442	88	5	1.71529	2.91495	513.175	0	BCL6B	POU2AF1	PRKD2	RHOG	XRCC6
HAND1E47_01	22676	442	277	5	5.39928	0.92605	11203.4	0	EIF4G1	EP300	MKL1	NR2F2	RNF25
STAT_01	22676	442	253	10	4.93147	2.02779	485.21	0	AGT	BCL6	HNRNPR	JUN	MAP2K3	MECP2	RBM14	TET2	TNIP2	VTN
STAT1_01	22676	442	68	5	1.32545	3.77229	186.596	0	BCL6	BRD2	HNRNPR	TNIP2	WHSC1L1
CACGTG_MYC_Q2	22676	442	75	7	1.4619	4.7883	11.4939	0	AKT2	ETS1	HOXB2	POFUT1	TBL1Y	TET2	TRIB2
STAT3_01	22676	442	22	1	0.428823	2.33196	6251.25	0	HNRNPR
MEF2_02	22676	442	228	12	4.44417	2.70017	32.2919	0	ATF3	CAMK1	ESR1	FBXW11	JUN	NPNT	POFUT1	RALY	S1PR1	SMARCA2	TCEA3	ZNF362
MEF2_03	22676	442	238	9	4.63909	1.94004	790.541	0	ATF3	ESR1	FBXW11	JUN	POFUT1	RALY	S1PR1	SMARCA2	TCEA3
MEF2_04	22676	442	25	1	0.487299	2.05213	6912.95	0	RALY
AHRARNT_01	22676	442	140	2	2.72888	0.732902	13521	0	PPRC1	TAF11
ARNT_01	22676	442	261	11	5.08741	2.1622	246.725	0	BRD2	CRY2	EGLN2	HIRA	KDM6A	MNT	PPRC1	SCRT2	SCYL1	TSKU	VARS2
AHRARNT_02	22676	442	15	1	0.29238	3.42021	4546.72	0	HINT1
NKX25_01	22676	442	125	7	2.4365	2.87298	202.39	0	C11orf30	EBF1	EGFR	EGLN2	FGF10	IRAK1	RAB27A
NKX25_02	22676	442	262	8	5.1069	1.56651	2516.16	0	FBXW11	FGF10	INPPL1	KLF6	OTUD7B	SMAD6	TBL1Y	TRIM24
PPARA_01	22676	442	37	2	0.721203	2.77314	2882.67	0	NR2F6	PRDM16
CAGCTG_AP4_Q5	22676	442	138	5	2.68989	1.85881	2365.83	0	HNRNPUL1	MNT	SMAD6	TFE3	ZNF513
EGR1_01	22676	442	269	15	5.24334	2.86077	4.98206	0	BRD2	CLPTM1	CRTC2	DDX6	EGLN2	ERF	HMGA1	KDM2A	MNT	NFYC	OTX1	PBX1	TAF11	TFE3	VTN
NGFIC_01	22676	442	255	14	4.97045	2.81664	9.19747	0	BCL6	BCL6B	CRTC2	CRY2	EGLN2	ERF	HNRNPR	KDM2A	MAP3K5	MNT	NFYC	OTX1	REL	TAF8
EGR3_01	22676	442	86	3	1.67631	1.78965	4187.16	0	ERF	HMG20B	TAF11
EGR2_01	22676	442	199	8	3.8789	2.06244	744.224	0	BCL6	ERF	H2AFY2	HMG20B	MNT	SMAD1	TAF11	VTN
OCT1_07	22676	442	162	5	3.1577	1.58343	3731.32	0	GREM2	IRAK1	NFIA	NOS1	PTPN22
CHOP_01	22676	442	238	5	4.63909	1.0778	8816.01	0	ATF3	CAST	CTNND1	WHSC1L1	ZNF362
GFI1_01	22676	442	262	14	5.1069	2.74139	12.0065	0	BCL6	BRD2	CDH13	CDX2	EBF1	ETS1	GREM2	HMGA1	HNRNPA0	NFIA	NR2F2	PBX1	TET2	TOP1
XBP1_01	22676	442	133	6	2.59243	2.31443	822.209	0	E2F3	NPAS2	PIM1	RBM39	RUVBL2	TRIB2
TATA_01	22676	442	255	5	4.97045	1.00594	9902.08	0	AGT	EEF2	HIST1H1C	HNRNPA0	PATZ1
NRSF_01	22676	442	97	1	1.89072	0.528899	15155.4	0	APBB1
CAGGTA_AREB6_01	22676	442	59	4	1.15003	3.47818	496.926	0	HIST1H1C	KHSRP	PNRC1	SMAD6
RREB1_01	22676	442	207	10	4.03484	2.47841	136.004	0	BCL6B	EBF1	EIF4G1	EP300	HNRNPA0	HNRNPR	HOXB2	OVOL1	RBM39	TRIM62
HLF_01	22676	442	254	12	4.95096	2.42377	77.684	0	BCL6	CTDSP1	EEF2	EGFR	ERF	MECP2	MKNK2	NAA60	NR2F2	TNFSF13	TOP1	TRIM8
OLF1_01	22676	442	272	13	5.30182	2.45199	49.5185	0	AKT2	ASCL2	CDK9	H2AFY2	KAT5	KDM2A	NCOA2	OLIG1	PPRC1	SALL2	TNFSF13	WBSCR22	ZBTB7A
AML1_01	22676	442	263	6	5.12639	1.17041	7227.65	0	ACIN1	C11orf30	CRTC2	INPPL1	PTPN22	RHOG
P53_02	22676	442	254	13	4.95096	2.62575	27.2149	0	AKT2	CA9	EGFR	HNRNPA0	KDM2A	MTA2	NACC1	OTX1	PPP2R4	PTPN22	TFAM	TICAM1	ZNF362
LMO2COM_01	22676	442	264	9	5.14588	1.74897	1330.92	0	BCL6	CAMK1D	E2F1	HES6	IGF2	TNFSF13	TRIM8	WWC1	ZNF710
LMO2COM_02	22676	442	246	9	4.79503	1.87695	937.667	0	BCL6	CAMK1D	CAST	CCNE1	CSDC2	HINT1	NR5A2	PLA2G1B	ZNF219
MIF1_01	22676	442	181	8	3.52805	2.26754	461.517	0	APH1A	CBX4	MED25	NAA60	PRKCSH	RNF25	RNF41	SALL2
RFX1_01	22676	442	256	8	4.98995	1.60322	2294.55	0	BRD2	F2RL1	HSF1	MED25	NAA60	PRKCSH	RNF25	SALL2
CAGGTG_E12_Q6	22676	442	117	3	2.28056	1.31547	7106.46	0	BCL6B	RPLP0	WWC1
RFX1_02	22676	442	278	10	5.41877	1.84544	833.447	0	ATP2B4	CAMK1	E2F1	E2F3	MET	NOS1	PKIG	PTK2B	RNF40	ZNF768
TCF11MAFG_01	22676	442	207	6	4.03484	1.48705	3877.78	0	BRD2	E2F3	EIF4G1	EIF5	MNT	SATB1
TCF11_01	22676	442	253	14	4.93147	2.83891	8.50607	0	C11orf30	EBF1	FABP4	FGF10	HNRNPA0	HNRNPR	KDM6A	MNT	RBM39	RLIM	S1PR1	SMARCA2	SMARCD3	ZNF710
NFY_01	22676	442	254	8	4.95096	1.61585	2223.02	0	HIF1A	HNRNPR	MKL1	NKX6-1	PNRC1	TAF15	USP21	ZNF524
HFH3_01	22676	442	191	6	3.72297	1.61162	3032.93	0	CEBPA	FBXW11	GPRC5C	ICK	NFIA	SMARCA2
FREAC2_01	22676	442	260	12	5.06791	2.36784	93.2908	0	AKT2	CDX2	E2F3	GPRC5C	KDM6A	OTUD7B	PROX1	SMAD1	TET2	TSPAN8	ZFHX3	ZNF362
FREAC3_01	22676	442	251	7	4.89249	1.43077	3907.75	0	AKT2	KDM6A	OTUD7B	RBM39	TRIM8	WHSC1L1	ZNF362
FREAC4_01	22676	442	150	7	2.9238	2.39415	496.903	0	ALDH1A2	CAMK1D	OTX1	PNRC1	RBM39	TET2	TSPAN8
FREAC7_01	22676	442	195	1	3.80093	0.263093	17402.6	0	TRIM8
HFH8_01	22676	442	203	4	3.95687	1.0109	9969.76	0	NOSTRIN	SMAD1	WHSC1L1	ZBTB22
CAGNWMCNNNGAC_UNKNOWN	22676	442	84	5	1.63733	3.05376	430.337	0	CCNE1	HNRNPA0	RBM39	TRIM8	ZNF524
NFAT_Q6	22676	442	246	5	4.79503	1.04275	9334.69	0	CTNND1	NR2F2	P2RY1	RBM14	ZNF362
MYCMAX_B	22676	442	268	16	5.22385	3.06288	1.4328	0	ALDH1A2	ASCL2	BAP1	CEBPA	CTIF	EXOSC5	HMGA1	HNRNPR	MICAL2	SCRT2	SNRNP70	TAF11	TGIF2	TRIM8	WWC1	ZNF362
PAX3_B	22676	442	90	4	1.75428	2.28014	1763.05	0	NPAS2	PNRC1	TRIM8	ZNF362
PAX8_B	22676	442	106	5	2.06615	2.41996	1005.47	0	CAMK1D	GREM2	HNRNPA0	MNT	RBM39
WHN_B	22676	442	254	10	4.95096	2.01981	496.7	0	EBF1	JUN	NFKB2	ONECUT1	SSB	TOB2	TOP1	ZNF362	ZNF524	ZNF768
ZF5_B	22676	442	239	13	4.65858	2.79055	15.6965	0	AKT2	CDK9	H2AFY2	MECP2	NCOA2	NFYC	NR2F6	OTX1	PATZ1	RBM14	SCRT2	TAF11	TRIB2
ATF_B	22676	442	187	6	3.645	1.64609	2834.88	0	DNTTIP1	EEF2	ELAVL1	GTF3C1	PNRC1	SPRED2
ETS1_B	22676	442	259	13	5.04842	2.57506	32.3442	0	CAMK1D	CAST	E2F3	HMGA1	POU2AF1	RLIM	RNF40	SPRED2	STK16	TAF8	TFE3	TGIF2	ZNF205
ETS2_B	22676	442	274	15	5.3408	2.80857	6.05918	0	BCL3	CAMK1D	CAST	CEBPG	CRTC2	E2F3	KDM6A	NPAS2	POU2AF1	PPRC1	RLIM	RNF40	TGIF2	ZBTB7A	ZNF205
GABP_B	22676	442	259	11	5.04842	2.1789	234.155	0	ACIN1	ARRB2	CDK9	DNTTIP1	KAT5	NAA60	PATZ1	SF3B4	SUPT5H	U2AF2	ZBTB26
CAGNYGKNAAA_UNKNOWN	22676	442	145	11	2.82634	3.89196	2.36223	0	ALDH1A2	APH1A	BCL6	CTNND1	DAXX	DNM2	EIF2AK3	JUN	MACC1	MKNK2	RLIM
OCT1_B	22676	442	267	10	5.20436	1.92147	664.123	0	CDH13	CDX2	E2F3	EBF1	FZD2	HIST1H2AC	NFIA	PATZ1	REL	ZNF362
GATA1_05	22676	442	283	9	5.51623	1.63155	1841.8	0	CA9	CAST	HINT1	JUN	NR2F2	NR5A2	SEC16B	TGIF2	ZBTB7A
PAX3_01	22676	442	22	3	0.428823	6.99589	152.916	0	CLPTM1	FGF10	RTF1
PAX4_01	22676	442	262	14	5.1069	2.74139	12.0065	0	CDK9	CIC	CTDSP1	E2F1	ELAVL1	GTF2IRD1	HNRNPR	MAML1	MEGF8	MNT	PBX1	POFUT1	SMAD1	TAF11
PAX4_02	22676	442	237	6	4.6196	1.29881	5628.82	0	ARRB1	C5	CAST	NFIA	OTUD7B	SIX3
PAX4_03	22676	442	253	10	4.93147	2.02779	485.21	0	ACIN1	AGT	BCL6B	HNRNPR	MAN2B1	MNT	NEDD4L	PBX1	SCRT2	TOB2
PAX4_04	22676	442	218	9	4.24925	2.11802	492.608	0	BCL6	E2F1	EBF1	ERF	HNRNPA0	MNT	NEDD4L	RBM14	SMAD6
MSX1_01	22676	442	174	1	3.3916	0.294846	17208	0	SMAD1
HOXA3_01	22676	442	13	0	0.253396	0	17779	0
EN1_01	22676	442	109	5	2.12463	2.35336	1107.02	0	CDX2	KDM6A	MAP3K5	NOS1	SAV1
CATRRAGC_UNKNOWN	22676	442	102	5	1.98818	2.51486	878.785	0	HIF1A	NR2F6	PRKD2	RALY	ZNF524
AMEF2_Q6	22676	442	259	6	5.04842	1.18849	6980.77	0	FBXW11	INPPL1	JUN	RBM8A	S1PR1	ZNF362
MMEF2_Q6	22676	442	272	7	5.30182	1.3203	5003.08	0	BCL6	ESR1	INPPL1	RALY	RBM8A	SIX3	TCEA3
HMEF2_Q6	22676	442	138	5	2.68989	1.85881	2365.83	0	DDX6	EP300	JUN	S1PR1	ZNF362
RSRFC4_Q2	22676	442	214	8	4.17128	1.91788	1053.03	0	ATF3	ESR1	FBXW11	POFUT1	RALY	S1PR1	SMARCA2	TCEA3
SOX9_B1	22676	442	237	15	4.6196	3.24704	1.2395	0	CSDC2	DDX6	E2F1	EBF1	ELAVL1	MAML1	OTUD7B	PBX1	PNRC1	RBM39	RLIM	TOP1	TRIB2	TRIM8	ZNF664
HNF4_01_B	22676	442	253	13	4.93147	2.63613	26.2747	0	AKT2	CRY2	EIF4G1	HIRA	HNRNPAB	NR2F2	NR2F6	PRDM16	PRKCSH	PROX1	SEC16B	SMG5	ZBTB45
AREB6_01	22676	442	271	10	5.28232	1.89311	722.664	0	BRD2	CDH13	EIF5	FBXW11	HIF1A	MAP3K5	NKX6-1	NPAS2	PROX1	S1PR1
AREB6_02	22676	442	254	10	4.95096	2.01981	496.7	0	BCL6	CDH13	MAP3K5	OTUD7B	OTX1	POU2AF1	PPP2R4	PROX1	RBM39	TSPAN8
AREB6_03	22676	442	258	14	5.02893	2.78389	10.324	0	CTNNBIP1	CTNND1	E2F1	EBF1	IGF2	IRF6	ITGA6	MEGF8	MKL1	NPNT	POFUT1	S1PR1	WDR5	ZNF710
AREB6_04	22676	442	252	7	4.91198	1.42509	3957.9	0	AKT2	EIF4G1	HIST1H1C	HNRNPUL1	OTUD7B	POFUT1	SMARCA2
CATTGTYY_SOX9_B1	22676	442	77	4	1.50088	2.6651	1130.27	0	HIRA	HMG20B	KAT5	TAF11
CART1_01	22676	442	226	9	4.40519	2.04305	600.25	0	ARRB1	BCL6	NOS1	OTUD7B	PBX1	RLIM	SMARCA2	ZNF219	ZNF362
TGIF_01	22676	442	247	9	4.81452	1.86935	957.234	0	DDX6	HIF1A	HOXB2	INPPL1	RBM39	RBX1	TGIF2	TRAF7	WWC1
MEIS1_01	22676	442	239	12	4.65858	2.57589	47.6548	0	CBX4	CTNNBIP1	ETS1	HES6	HOXB2	KAT5	POFUT1	POU2AF1	RBX1	RLIM	TGIF2	WWC1
MEIS1AHOXA9_01	22676	442	117	4	2.28056	1.75395	3464.73	0	SATB1	TCF3	TCF7L1	ZNF362
MEIS1BHOXA9_01	22676	442	145	8	2.82634	2.83052	136.468	0	CDH13	KDM6A	NFKB2	NR2F2	RPLP0	TCF3	ZFHX3	ZNF362
FOXJ2_01	22676	442	184	2	3.58652	0.557643	15583.8	0	FABP4	ICK
FOXJ2_02	22676	442	237	12	4.6196	2.59763	44.4899	0	ATF3	ATP2B4	BCL6	CAST	MNAT1	NFIA	NPNT	PBX1	RBM39	SATB1	SMARCD1	TRIB2
NKX61_01	22676	442	236	7	4.60011	1.5217	3185.34	0	ALDH1A2	BCL6	CTNND1	HNRNPA0	LMNA	PTPN22	TRIM8
E2F_Q3	22676	442	227	14	4.42468	3.16407	2.81679	0	CDC6	CTDSP1	E2F1	E2F3	ONECUT1	ORC1	OTUD7B	PIM1	PRKDC	RBPJ	RTF1	SMAD6	WHSC1L1	ZNF362
CCAATNNSNNNGCG_UNKNOWN	22676	442	127	6	2.47548	2.42377	681.589	0	FKBP8	LMNA	NR2F2	SMAD6	ZBTB7A	ZFHX3
TITF1_Q3	22676	442	239	8	4.65858	1.71726	1725.25	0	C11orf30	EGFR	OTX1	POFUT1	PRCC	RBM39	SATB1	SMARCA2
HMX1_01	22676	442	43	3	0.838155	3.57929	909.395	0	ACIN1	EP300	PBX1
IPF1_Q4	22676	442	260	6	5.06791	1.18392	7042.51	0	BCL6	INPPL1	NR2F2	OTX1	SF3B4	SMARCA2
CHX10_01	22676	442	225	7	4.38569	1.5961	2695.61	0	ATP2B4	ATP6AP2	BCL6	DDX6	GPRC5C	OVOL1	U2AF2
VDR_Q3	22676	442	225	14	4.38569	3.1922	2.56792	0	AKT2	C11orf30	EBF1	EGLN2	HNRNPUL1	KAT5	MORF4L1	PBX1	PROX1	PTPN22	SATB1	ZBTB7A	ZNF362	ZNF513
SPZ1_01	22676	442	231	15	4.50265	3.33137	0.926693	0	AKT2	APH1A	ATF3	EBF1	EIF4G1	HIRA	HMGA1	NFKB2	NR2F2	RLIM	SCRT2	WHSC1L1	ZBTB3	ZNF362	ZNF513
CCANNAGRKGGC_UNKNOWN	22676	442	51	3	0.994091	3.01783	1372.25	0	CDC37	IRAK1	KAT5
AR_Q2	22676	442	125	4	2.4365	1.6417	4043.18	0	HNRNPUL1	ITGA6	SEC16B	SIX3
ZIC1_01	22676	442	261	13	5.08741	2.55533	34.608	0	ATP2B4	BCL6	CTNND1	EIF4G1	FGF10	KDM6A	LMNA	OVOL1	RALY	TGIF2	THRAP3	USP21	ZNF362
ZIC2_01	22676	442	247	13	4.81452	2.70017	21.1826	0	CA9	CTNNBIP1	CTNND1	HOXB2	KDM6A	MEGF8	MORF4L1	PIM1	PRKCSH	REL	SCRT2	SFPQ	TOB2
NKX3A_01	22676	442	237	11	4.6196	2.38116	125.725	0	E2F3	G6PC	HOXB2	LMNA	OTUD7B	PROX1	RLIM	SIX3	TRIB2	TRIM24	ZNF710
IRF7_01	22676	442	252	7	4.91198	1.42509	3957.9	0	BCL6	CBX4	E2F3	ESR1	NOS1	PRDM16	ZNF362
FAC1_01	22676	442	222	11	4.32722	2.54205	77.8825	0	C11orf30	CBX4	HNRNPA0	MAF1	MNT	NR2F2	RLIM	SALL2	SMARCA2	SORBS3	ZNF362
STAT5A_01	22676	442	251	11	4.89249	2.24835	188.673	0	APBB1	BCL6	CEBPG	HAMP	HNRNPR	MAP2K3	MECP2	NFIA	RBM14	SLC9A1	VTN
STAT5B_01	22676	442	247	10	4.81452	2.07705	420.228	0	APBB1	BCL6	CEBPG	HAMP	HNRNPR	MAP2K3	MECP2	POLDIP3	RBM14	VTN
STAT5A_02	22676	442	141	6	2.74837	2.18311	1035.84	0	BCL6	GPRC5C	MGRN1	PATZ1	POU6F2	RBM14
CCAWNWWNNNGGC_UNKNOWN	22676	442	47	5	0.916123	5.45778	38.2563	0	ACIN1	ARGLU1	MED12	MTA2	U2AF2
GATA6_01	22676	442	265	13	5.16537	2.51676	39.5286	0	ASCL2	BCL6	GREM2	KDM6A	LEPR	NR2F2	NR5A2	POFUT1	POU2AF1	SALL2	TGIF2	ZBTB7A	ZNF219
POU3F2_01	22676	442	100	2	1.9492	1.02606	10369.4	0	ALDH1A2	GREM2
POU3F2_02	22676	442	260	10	5.06791	1.9732	569.736	0	CDH13	FBXW11	HIST1H2AC	IRAK1	LMNA	RBPJ	SATB1	SMARCA2	TOP1	ZSCAN21
POU6F1_01	22676	442	240	6	4.67807	1.28258	5811.48	0	C5	FABP4	GTF2IRD1	ICK	INPPL1	OTUD7B
ROAZ_01	22676	442	10	0	0.19492	0	17779	0
AP2REP_01	22676	442	178	8	3.46957	2.30576	423.044	0	CLPTM1	IRAK1	NOSTRIN	PBX1	RBM14	RHOG	RTF1	TICAM1
TBP_01	22676	442	245	5	4.77553	1.047	9270.55	0	AGT	DNM2	FBXW11	PATZ1	POFUT1
CCAWWNAAGG_SRF_Q4	22676	442	91	2	1.77377	1.12754	9459.62	0	RBM15B	TGIF2
FOXO4_01	22676	442	243	7	4.73655	1.47787	3515.21	0	ALDH1A2	CRTC2	EIF4G1	KDM6A	OTUD7B	PROX1	TOP1
FOXO1_01	22676	442	245	11	4.77553	2.30341	159.268	0	CRTC2	GPRC5C	KDM6A	ORC1	OTUD7B	PROX1	SMAD1	TRIM8	WHSC1L1	ZBTB16	ZBTB22
FOXO1_02	22676	442	240	10	4.67807	2.13763	352.65	0	AKT2	EIF4G1	FGF10	HNRNPA0	KDM6A	OTUD7B	PROX1	RBM39	TET2	TRIM8
FOXO4_02	22676	442	255	7	4.97045	1.40832	4109.68	0	CRTC2	KDM6A	OTUD7B	SMAD1	TRIM8	WHSC1L1	ZNF362
FOXO3_01	22676	442	245	6	4.77553	1.2564	6117.6	0	ICK	KDM6A	TRIM8	WHSC1L1	ZBTB22	ZNF362
CDC5_01	22676	442	256	10	4.98995	2.00403	520.259	0	BCL6	CTNND1	FGF10	HMGA1	HNRNPA0	LMNA	MAML1	MN1	PBX1	SMARCA2
AR_01	22676	442	157	4	3.06024	1.30709	6514.57	0	BCL6	RBM15B	S1PR1	ZNF513
PITX2_Q2	22676	442	255	3	4.97045	0.603567	15587.8	0	NCOA2	PBX1	ZBTB7A
ATF6_01	22676	442	123	7	2.39751	2.91969	186.267	0	BRD2	C11orf30	ERF	SCYL1	TFE3	TOP1	ZFHX3
NCX_01	22676	442	171	6	3.33313	1.80011	2104.08	0	CDX2	ESR1	NOS1	PTK2B	SAV1	TRIM62
CCAWYNNGAAR_UNKNOWN	22676	442	765	23	14.9114	1.54245	486.368	0	ACIN1	AKT2	ATP2B4	CAMK1D	CDH13	CDK9	CTNND1	DDX6	HIRA	HNRNPUL1	ICK	MED12	PIM1	PNRC1	PRKD2	RGS2	RUVBL2	SATB1	SMARCD3	TGIF2	USP21	WHSC1L1	ZBTB45
NKX22_01	22676	442	190	6	3.70348	1.6201	2982.88	0	ACIN1	ESR1	FZD2	HNRNPA0	NFIA	WWC1
PAX2_02	22676	442	258	11	5.02893	2.18734	228.055	0	BCL6	CTNND1	EGFR	EIF4G1	EIF5	ERF	HOXB2	MN1	PTK2B	TRIM8	ZBTB16
NKX62_Q2	22676	442	241	13	4.69757	2.76739	16.9414	0	ETS1	FABP4	IRAK1	KDM5C	KDM6A	NPAS2	OTUD7B	RPLP0	SCRT2	SIX3	SMARCA2	TSPAN8	ZNF524
BACH2_01	22676	442	271	12	5.28232	2.27173	128.316	0	BRD2	CA9	EIF4G1	ICK	LMNA	MNT	PIM1	RGS2	RPLP0	SMARCD1	TAF15	TFE3
MAZR_01	22676	442	220	14	4.28823	3.26475	2.02726	0	CTNNBIP1	EIF4G1	HMGA1	HNRNPR	HNRNPUL1	ITGA6	KDM6A	MKNK2	NCOA2	NFYC	OTUD7B	PIM1	ZBTB26	ZNF513
STAT1_02	22676	442	252	11	4.91198	2.23942	193.954	0	E2F3	EIF4G1	EP300	ERF	GSPT1	HOXB2	MED15	SF3B4	SLC9A1	WHSC1L1	ZNF420
STAT5A_03	22676	442	265	9	5.16537	1.74237	1355.35	0	APH1A	BCL6	EP300	KDM6A	NEDD4L	NPNT	PIM1	SATB1	SF3B4
STAT6_01	22676	442	264	12	5.14588	2.33196	105.014	0	AKT2	EP300	KDM6A	MAP2K3	MTA2	NEDD4L	NOS1	NPNT	ONECUT1	PIM1	SATB1	SF3B4
BACH1_01	22676	442	263	12	5.12639	2.34083	101.98	0	BRD2	EIF4G1	FABP4	HMGA1	LMNA	MECP2	MNT	PIM1	RB1CC1	RGS2	TFE3	TRIM8
STAT1_03	22676	442	248	12	4.83401	2.48241	64.243	0	E2F3	EIF4G1	EP300	ERF	FBXW11	GSPT1	HOXB2	MED15	RHOG	SLC9A1	WHSC1L1	ZNF420
CCCNNGGGAR_OLF1_01	22676	442	72	1	1.40342	0.712544	13479.5	0	GTF2IRD1
STAT3_02	22676	442	147	5	2.86532	1.74501	2848.8	0	EIF4G1	MAML1	MNT	RBPJ	TRIB2
STAT4_01	22676	442	266	9	5.18487	1.73582	1380.05	0	BCL6B	ERF	ETS1	FGF10	NPNT	PBX1	PRCC	SATB1	TRIM62
STAT5A_04	22676	442	213	9	4.15179	2.16774	432.688	0	ALDH1A2	BCL6B	ETS1	FGF10	HNRNPR	NR5A2	PBX1	RBM39	TRIM62
STAT6_02	22676	442	258	10	5.02893	1.98849	544.6	0	CAMK1D	CRTC2	ERF	FBXW11	HMGA1	HNRNPUL1	KDM5C	NOSTRIN	SATB1	TNFSF13
LHX3_01	22676	442	224	4	4.3662	0.916128	11346.3	0	DDX6	INPPL1	NKX6-1	SCRT2
ERR1_Q2	22676	442	259	9	5.04842	1.78274	1212.89	0	ATP6AP2	CLPTM1	KDM5C	MNT	PIM1	RBM39	SATB1	WWC1	ZNF664
PPARG_01	22676	442	46	1	0.896631	1.11529	10596.7	0	NR2F6
ATF3_Q6	22676	442	248	9	4.83401	1.86181	977.065	0	ATF3	BCL6	EEF2	FBXW11	JUN	PNRC1	TOP1	TRIM8	WHSC1L1
ATF4_Q2	22676	442	258	8	5.02893	1.5908	2367.26	0	CSDC2	EIF4G1	HNRNPAB	KAT5	PNRC1	SMAD1	SMARCB1	TAF11
CCCNNNNNNAAGWT_UNKNOWN	22676	442	84	3	1.63733	1.83226	4003.81	0	INPPL1	SMG5	ZBTB22
AP1_01	22676	442	267	10	5.20436	1.92147	664.123	0	ANXA7	CA9	ICK	IRAK1	LMNA	MECP2	NEDD4L	PIM1	RB1CC1	SMARCA2
PPARA_02	22676	442	129	7	2.51446	2.78389	237.627	0	CTDSP1	ERF	MAN2B1	MNT	OTX1	POFUT1	SMG5
GNCF_01	22676	442	78	0	1.52037	0	17779	0
NERF_Q2	22676	442	247	9	4.81452	1.86935	957.234	0	ARRB2	C11orf30	CAMK1D	HMGA1	NFIA	POU6F2	SPRED2	TGIF2	ZNF768
RP58_01	22676	442	207	6	4.03484	1.48705	3877.78	0	ATF3	FGF10	ONECUT1	PPRC1	SPRED2	TSKU
HTF_01	22676	442	72	3	1.40342	2.13763	2945.15	0	MN1	NPAS2	ZFHX3
ARNT_02	22676	442	248	11	4.83401	2.27554	173.491	0	BRD2	EGLN2	EIF4G1	HIF1A	HIRA	HMGA1	KAT5	RPS2	TGIF2	U2AF2	WHSC1L1
MYCMAX_03	22676	442	252	10	4.91198	2.03584	473.911	0	BRD2	EIF4G1	KAT5	KDM6A	PPRC1	PTGES2	RBM15B	SCRT2	SCYL1	TGIF2
AFP1_Q6	22676	442	264	11	5.14588	2.13763	266.529	0	ATF3	ATP6AP2	CDH13	EGFR	ESR1	MYC	POFUT1	PROX1	S1PR1	SEC16B	ZFHX3
ALX4_01	22676	442	16	1	0.311872	3.20645	4804.82	0	JUN
CEBPDELTA_Q6	22676	442	240	9	4.67807	1.92387	825.768	0	ATF3	EGFR	FABP4	JUN	KDM6A	MAP2K3	RBM39	SMAD1	TFE3
CEBPGAMMA_Q6	22676	442	257	10	5.00944	1.99623	532.331	0	ALDH1A2	EIF5	FZD2	HOXB2	MN1	MNAT1	RPLP0	TCEA3	TRIM8	WHSC1L1
CRX_Q4	22676	442	269	13	5.24334	2.47934	45.0106	0	C5	E2F3	HIST1H1C	KHSRP	MN1	NAA60	NCOA2	NKX6-1	NOS1	POU6F2	RBM39	SATB1	SIX3
DBP_Q6	22676	442	257	9	5.00944	1.79661	1167.58	0	ARRB2	CRY2	E2F1	E2F3	MN1	NAA60	NFIA	PLA2G1B	SMARCA2
EFC_Q6	22676	442	268	12	5.22385	2.29716	117.877	0	BCL6	CELSR2	GTF3C1	HAMP	MED25	MET	MTA2	NOS1	OTUD7B	PTPN22	RNF25	ZNF710
FOXM1_01	22676	442	246	8	4.79503	1.6684	1948.93	0	ACIN1	ALDH1A2	BCL6	EBF1	HNRNPA0	MN1	RALY	SRCAP
FXR_Q3	22676	442	116	5	2.26107	2.21134	1365.61	0	AKNA	G6PC	MET	MICAL2	SATB1
GCM_Q2	22676	442	242	12	4.71706	2.54396	52.7434	0	CAST	E2F3	KAT5	MNT	POFUT1	RBM14	RBPJ	SMAD6	TCF7L1	TRIM8	WWC1	ZNF362
HNF4ALPHA_Q6	22676	442	271	13	5.28232	2.46104	47.9766	0	EIF4G1	F12	FGF10	G6PC	HNRNPR	KDM5C	MAP2K3	NR2F2	OTUD7B	PCK1	SATB1	SEC16B	SLC9A1
CCTNTMAGA_UNKNOWN	22676	442	147	2	2.86532	0.698002	13934.9	0	MED25	SALL2
HNF6_Q6	22676	442	234	4	4.56112	0.876977	11943.6	0	CAST	FABP4	MN1	TOB2
HOXA4_Q2	22676	442	267	8	5.20436	1.53717	2708.68	0	ATP2B4	CDX2	NPAS2	PIM1	PTPN22	SAV1	WHSC1L1	ZNF219
HSF_Q6	22676	442	201	3	3.91789	0.765719	13401.6	0	ATF3	BCL6	NFIA
LBP1_Q6	22676	442	224	4	4.3662	0.916128	11346.3	0	SMG5	TRIM62	TRIM8	ZBTB16
LFA1_Q6	22676	442	246	13	4.79503	2.71114	20.4199	0	BCL6	CIC	HIRA	HNRNPR	MNT	NR5A2	PLA2G10	RBPJ	RHOG	S1PR1	ZFP36	ZNF513	ZNF524
LXR_Q3	22676	442	77	4	1.50088	2.6651	1130.27	0	CIC	KDM2A	RB1CC1	ZNF513
MAF_Q6	22676	442	259	9	5.04842	1.78274	1212.89	0	CDH13	HMGA1	KDM6A	OTX1	PNRC1	POU2AF1	PTPN22	SATB1	ZNF710
MTF1_Q4	22676	442	252	14	4.91198	2.85018	8.17731	0	CTNND1	EP300	HMG20B	HMGA1	JUN	KHSRP	MECP2	MNT	POLR2H	SCRT2	SMARCA2	U2AF2	ZBTB7A	ZNF362
CGGAARNGGCNG_UNKNOWN	22676	442	75	4	1.4619	2.73617	1045.63	0	APH1A	BCAR1	GSPT1	NR2F2
NRF1_Q6	22676	442	252	10	4.91198	2.03584	473.911	0	ARRB2	EXOSC5	KDM2A	KDM5C	MECP2	MKL2	RTF1	SNRNP70	SRSF9	U2AF2
PEA3_Q6	22676	442	255	8	4.97045	1.60951	2258.64	0	APH1A	CAMK1D	CRTC2	INPPL1	MICAL2	POU2AF1	RHOG	TRIM8
PTF1BETA_Q6	22676	442	244	9	4.75604	1.89233	899.323	0	CDH13	EIF4G1	GSPT1	RBM14	SMAD6	SMARCA2	TBL1Y	TNIP2	ZBTB7A
PU1_Q6	22676	442	234	13	4.56112	2.85018	12.9157	0	CEBPG	ERF	HNRNPUL1	KDM2A	MED15	NFKB2	ONECUT1	PATZ1	PBX1	PTPN22	SCRT2	SLC9A1	TNFSF13
SP3_Q3	22676	442	245	15	4.77553	3.14101	1.79815	0	APH1A	BCL3	BCL6B	CTDSP1	EIF4G1	EP300	FZD2	MAML1	PATZ1	PIM1	POFUT1	RHOG	RNF40	RTF1	TFE3
TCF1P_Q6	22676	442	266	8	5.18487	1.54295	2669.62	0	ACIN1	E2F3	HIF1A	HNRNPUL1	MNAT1	PRKD2	SATB1	TET2
TCF4_Q5	22676	442	242	9	4.71706	1.90797	862.026	0	ACIN1	FGF10	G6PC	HNRNPR	PIM1	PROX1	RBM39	SMAD1	SMO
TEF_Q6	22676	442	255	9	4.97045	1.8107	1123.36	0	CAST	ERF	HOXB2	OTX1	PBX1	RB1CC1	SALL2	TRIM8	ZFHX3
TEL2_Q6	22676	442	233	12	4.54163	2.64222	38.6731	0	ARRB2	CAST	HMGA1	INO80E	KAT5	RLIM	SF3B4	TAF8	TFE3	TGIF2	U2AF2	ZNF768
ALPHACP1_01	22676	442	260	11	5.06791	2.17052	240.377	0	BRD2	ERF	FLII	HNRNPR	PNRC1	PRKCSH	SMAD6	TAF15	USP21	ZNF362	ZNF524
AP3_Q6	22676	442	247	10	4.81452	2.07705	420.228	0	CTNND1	DDX6	EIF4G1	HNRNPA0	OTUD7B	SAV1	SMAD1	TAF15	TRIM8	WHSC1L1
ATF1_Q6	22676	442	231	11	4.50265	2.44301	104.41	0	CDX2	DNTTIP1	EEF2	ERF	FBXW11	PCK1	SMAD6	SPRED2	TFE3	TGIF2	TOP1
E12_Q6	22676	442	262	15	5.1069	2.9372	3.75335	0	ALDH1A2	CAMK1D	HES6	HMGA1	IGF2	ITGA6	MEGF8	NEDD4L	POFUT1	PTK2B	TEAD4	TNFSF13	WWC1	ZNF205	ZNF710
E4F1_Q6	22676	442	289	4	5.63318	0.710078	14534	0	CRY2	ERF	KDM2A	MED15
ETF_Q6	22676	442	117	9	2.28056	3.9464	8.59113	0	CAMK1D	CELSR2	CRTC2	CTNNBIP1	NFIA	NFYC	PRDM16	USP21	ZNF362
HEB_Q6	22676	442	265	5	5.16537	0.967984	10509.6	0	BCL6	KDM2A	MKNK2	TRIM8	ZNF362
ICSBP_Q6	22676	442	248	12	4.83401	2.48241	64.243	0	ASCL2	CBX4	ESR1	HIST1H1C	IRAK1	KDM2A	OTX1	PRDM16	PRKD2	RBM39	TOP1	TSKU
SMAD3_Q6	22676	442	239	9	4.65858	1.93192	808.026	0	EBF1	MN1	NR2F2	RLIM	SAV1	SMAD6	SMG5	TGIF2	TOP1
TEF1_Q6	22676	442	226	7	4.40519	1.58904	2738.59	0	LMNA	NFKB2	OTUD7B	OVOL1	PBX1	PRDM16	RBM14
TFIII_Q6	22676	442	205	12	3.99585	3.00311	12.9799	0	CBX4	CRTC2	CTNNBIP1	LMNA	MICAL2	MTA2	NR2F2	PBX1	S1PR1	SPRED2	STRAP	TCF7L1
CRGAARNNNNCGA_UNKNOWN	22676	442	149	5	2.9043	1.72158	2961.21	0	CTDSP1	INPPL1	MN1	OTX1	TRIB2
TFIIA_Q6	22676	442	251	13	4.89249	2.65714	24.4752	0	BCL6	EIF5	ELAVL1	EP300	FKBP8	HMG20B	INPPL1	LMNA	NAA60	OTX1	PRDM16	PTK2B	SMARCB1
MYOGENIN_Q6	22676	442	255	10	4.97045	2.01189	508.382	0	ALDH1A2	C11orf30	CIC	ERF	ITGA6	NEDD4L	TEAD4	TRIM62	TRIM8	ZBTB16
PAX8_01	22676	442	38	1	0.740695	1.35008	9369.25	0	CAMK1D
CACCCBINDINGFACTOR_Q6	22676	442	268	9	5.22385	1.72287	1430.27	0	BRD2	CSDC2	HIF1A	KDM2A	MNT	OTX1	PATZ1	PRDM16	STK16
COREBINDINGFACTOR_Q6	22676	442	273	6	5.32131	1.12754	7842.28	0	ACIN1	CRTC2	PTK2B	PTPN22	RHOG	ZFHX3
HNF3ALPHA_Q6	22676	442	208	8	4.05433	1.9732	921.177	0	C5	FABP4	KDM6A	NFIA	PLA2G1B	SMARCA2	TET2	VTN
HP1SITEFACTOR_Q6	22676	442	230	6	4.48315	1.33834	5206.48	0	BCL6	CTNNBIP1	LMNA	NR5A2	SMAD1	TET2
USF2_Q6	22676	442	251	6	4.89249	1.22637	6486.88	0	ILK	KAT5	MICAL2	PPRC1	SCYL1	TSKU
CTAWWWATA_RSRFC4_Q2	22676	442	123	9	2.39751	3.75389	12.36	0	AKT2	NAA60	NFKB2	NFKBIL1	SORBS3	TAF11	TGIF2	ZBTB3	ZNF524
SF1_Q6	22676	442	257	9	5.00944	1.79661	1167.58	0	APBB1	BCL3	CCNE1	CLPTM1	MNT	SMG5	THRAP3	ZNF664	ZNF768
CDX2_Q5	22676	442	254	13	4.95096	2.62575	27.2149	0	ALDH1A2	HNRNPA0	INPPL1	KDM6A	LEPR	MN1	MNT	NKX6-1	PNRC1	POFUT1	PTGES2	SMAD1	ZNF362
OSF2_Q6	22676	442	264	15	5.14588	2.91495	4.07423	0	ACIN1	AKAP8	AKT2	BCL6	C11orf30	FGF10	GPRC5C	HNRNPUL1	KDM5C	PTPN22	RAB27A	REL	TAF6	ZNF362	ZNF775
SMAD4_Q6	22676	442	241	10	4.69757	2.12876	361.78	0	APBB1	APH1A	CA9	CDH13	HNRNPUL1	NFKB2	POU2AF1	TET2	TRIM8	ZNF710
CIZ_01	22676	442	246	10	4.79503	2.08549	410.042	0	CAST	HNRNPR	KDM6A	NR2F2	NR5A2	SMARCA2	TBL1Y	TCF7L1	TGIF2	ZNF513
CTCNANGTGNY_UNKNOWN	22676	442	69	2	1.34495	1.48705	6940.52	0	CD4	OTUD7B
HFH4_01	22676	442	200	7	3.89839	1.79561	1731.41	0	ARRB2	BCL6	C11orf30	EIF4G1	ICK	NFIA	ZBTB22
POU1F1_Q6	22676	442	238	7	4.63909	1.50892	3278.21	0	APBB1	H2AFY2	LMNA	OTUD7B	RBM39	RLIM	SMAD1
LEF1_Q6	22676	442	261	7	5.08741	1.37595	4418.93	0	FGF10	KDM6A	PIM1	SCRT2	TGIF2	ZBTB45	ZNF775
ELF1_Q6	22676	442	244	14	4.75604	2.94362	5.91539	0	ARRB2	CAMK1D	CTNND1	E2F3	ERF	MED15	MICAL2	NFIA	PATZ1	REL	RLIM	SPRED2	TFE3	TNFSF13
IRF1_Q6	22676	442	258	10	5.02893	1.98849	544.6	0	BRD9	EBF1	KLF6	OTX1	PKIG	PRKD2	PROX1	PSMB10	RBM39	SCRT2
SREBP1_Q6	22676	442	245	12	4.77553	2.51281	58.2641	0	BCL6B	DDX6	ERF	ESR1	HIF1A	HOXB2	LEFTY1	PRKD2	PTK2B	RBX1	REL	RHOG
HMGIY_Q6	22676	442	248	11	4.83401	2.27554	173.491	0	BCL6	CTNND1	EIF4G1	FGF10	MAP2K3	NEDD4L	NOS1	ONECUT1	POFUT1	PTPN22	RBPJ
AML1_Q6	22676	442	263	6	5.12639	1.17041	7227.65	0	ACIN1	C11orf30	CRTC2	INPPL1	PTPN22	RHOG
P53_DECAMER_Q2	22676	442	256	10	4.98995	2.00403	520.259	0	EGFR	EP300	HMG20B	HNRNPA0	MTA2	OTX1	PIM1	SMARCA2	WHSC1L1	ZNF362
DR1_Q3	22676	442	257	16	5.00944	3.19397	0.872443	0	EIF4G1	F12	MAP2K3	MICAL2	NFE2L3	NR2F2	NR2F6	OTUD7B	OVOL1	POLR2H	PRDM16	SATB1	SEC16B	SMG5	ZBTB45	ZNF597
CTGCAGY_UNKNOWN	22676	442	306	9	5.96454	1.50892	2589.39	0	C11orf30	F2	FGF10	MN1	MNT	PNRC1	SMAD6	USP21	ZNF524
PPAR_DR1_Q2	22676	442	259	14	5.04842	2.77314	10.7246	0	CDX2	EIF4G1	F12	MAP2K3	MICAL2	NR2F2	NR2F6	OTUD7B	OVOL1	PATZ1	PRDM16	SATB1	SMG5	ZNF597
HNF4_DR1_Q3	22676	442	261	9	5.08741	1.76907	1259.28	0	F12	MICAL2	NR2F6	OVOL1	POLR2H	PRDM16	PRKCSH	SEC16B	ZBTB45
COUP_DR1_Q6	22676	442	247	11	4.81452	2.28476	168.645	0	F12	MAP2K3	MICAL2	NR2F2	NR2F6	OVOL1	POLR2H	PRDM16	PRKCSH	SMG5	ZNF768
FXR_IR1_Q6	22676	442	112	4	2.1831	1.83226	3117.4	0	ALDH1A2	EIF5	ERF	NPAS2
AML_Q6	22676	442	266	11	5.18487	2.12156	280.381	0	ACIN1	BCL6	MKL1	PBX1	PTK2B	PTPN22	RBM14	RNF40	TNFSF13	WHSC1L1	ZFHX3
CEBP_Q3	22676	442	251	13	4.89249	2.65714	24.4752	0	ALDH1A2	ASCL2	BCL6	BRD2	CBX4	HNRNPR	JUN	MAP2K3	MN1	MNT	NR2F2	RUVBL2	TBL1Y
ETS_Q4	22676	442	247	9	4.81452	1.86935	957.234	0	ARRB2	CAST	E2F3	HMGA1	KDM6A	NME2	RLIM	TAF8	ZBTB7A
IRF_Q6	22676	442	242	7	4.71706	1.48398	3467.28	0	CBX4	ESR1	KDM2A	PRDM16	PRKD2	PSMB10	TOP1
MYB_Q3	22676	442	250	9	4.87299	1.84691	1017.53	0	BAP1	C4A	LMNA	PRDM16	RBM39	RGS2	SEC16B	ZBTB26	ZNF362
CTGRYYYNATT_UNKNOWN	22676	442	106	6	2.06615	2.90395	314.222	0	MTA2	RNF25	RUVBL2	U2AF2	ZNF513	ZNF597
NFKB_Q6_01	22676	442	232	14	4.52214	3.09588	3.53204	0	BCL3	BCL6B	EBF1	EP300	ILK	NFKB2	NFKBIB	NR2F2	RBPJ	RHOG	TFE3	TNFRSF1B	TOP1	TRIB2
NFY_Q6_01	22676	442	264	12	5.14588	2.33196	105.014	0	DAXX	EIF2AK3	HIF1A	HIST1H2AC	HNRNPR	MICAL2	MKL1	NKX6-1	SNRPA	SPRED2	USP21	ZNF362
SREBP_Q3	22676	442	258	10	5.02893	1.98849	544.6	0	BCL6	DDX6	E2F1	GREM2	HIF1A	HOXB2	KANK2	MAN2B1	NFE2L3	ZNF710
STAT_Q6	22676	442	260	8	5.06791	1.57856	2441.13	0	ANXA7	BCL6	MED25	NFIA	NPAS2	RBM39	S1PR1	TET2
AHR_Q5	22676	442	215	9	4.19077	2.14757	455.997	0	ARRB2	DOT1L	KDM2A	MECP2	MNT	NR2F2	ONECUT1	RBPJ	REL
GATA_Q6	22676	442	198	9	3.85941	2.33196	284.198	0	CSDC2	GREM2	HAMP	JUN	NR5A2	PLA2G1B	POFUT1	ZBTB7A	ZNF219
HNF1_Q6	22676	442	253	6	4.93147	1.21668	6610.27	0	C5	F2	F2RL1	G6PC	HNRNPR	NPAS2
HNF3_Q6	22676	442	189	5	3.68398	1.35723	5490.26	0	FABP4	ICK	NFIA	SMARCA2	VTN
SMAD_Q6	22676	442	255	9	4.97045	1.8107	1123.36	0	ATP2B4	HNRNPUL1	LEFTY1	PIM1	RHOG	RPL7	S1PR1	TARBP2	ZNF362
CTGYNNCTYTAA_UNKNOWN	22676	442	117	3	2.28056	1.31547	7106.46	0	INO80E	WHSC1L1	ZNF420
TTF1_Q6	22676	442	262	13	5.1069	2.54558	35.788	0	ACIN1	BRD2	C11orf30	CDX2	EIF2AK3	ESR1	HNRNPA0	MYC	RAB27A	SCRT2	SNRPA	TAF15	ZNF513
OCT_Q6	22676	442	265	11	5.16537	2.12957	273.389	0	CDX2	DAPK3	E2F3	EBF1	FZD2	HIST1H2AC	NFIA	PATZ1	REL	TOP1	ZNF362
USF_Q6_01	22676	442	239	7	4.65858	1.5026	3325.07	0	EGLN2	EIF4G1	HIF1A	RLIM	RPS2	TET2	TGIF2
MYC_Q2	22676	442	185	5	3.60602	1.38657	5220.47	0	ILK	MICAL2	PPRC1	SCYL1	TSKU
AP2_Q3	22676	442	251	13	4.89249	2.65714	24.4752	0	CDK9	CTDSP1	DNTTIP1	ERF	HIRA	MNT	PATZ1	POFUT1	PRDM16	TRIM24	XRCC6	ZBTB22	ZBTB7A
CREB_Q3	22676	442	252	10	4.91198	2.03584	473.911	0	EBF1	GREM2	HNRNPAB	MED15	NFKB2	POU2AF1	RBM15B	RPL9	SPRED2	TFPT
PIT1_Q6	22676	442	236	2	4.60011	0.434773	16822.3	0	CAST	INPPL1
E2F_Q2	22676	442	176	8	3.43059	2.33196	398.682	0	APH1A	CELSR2	CTNNBIP1	HNRNPR	ORC1	PRDM16	SFPQ	ZNF362
E2A_Q2	22676	442	243	6	4.73655	1.26674	5994.93	0	CAMK1D	CAST	HMGA1	IGF2	ITGA6	PPP2R4
CTTTAAR_UNKNOWN	22676	442	78	2	1.52037	1.31547	8017.65	0	MED1	SCRT2
LEF1_Q2	22676	442	226	6	4.40519	1.36203	4968.13	0	CTNND1	HNRNPR	OVOL1	PROX1	TARS2	TSKU
NF1_Q6_01	22676	442	268	12	5.22385	2.29716	117.877	0	EP300	LMNA	MKL1	NFIA	NOSTRIN	POLR2H	RNF25	RNF41	SMAD6	TGIF2	ZNF710	ZNF768
PAX_Q6	22676	442	259	10	5.04842	1.98082	557.068	0	ATF3	CA9	DNTTIP1	EBF1	EGLN2	FGF10	HIRA	HOXB2	MEGF8	NOSTRIN
FOX_Q2	22676	442	213	10	4.15179	2.4086	164.533	0	ARRB2	CEBPA	FABP4	GPRC5C	ICK	MED22	NFIA	SMARCA2	TET2	ZBTB22
SRF_Q4	22676	442	221	6	4.30773	1.39285	4673.92	0	KLF6	NPAS2	NR2F2	TADA3	TBL1Y	ZNF513
NRF2_Q4	22676	442	255	9	4.97045	1.8107	1123.36	0	BRD2	EIF4G1	MNT	RB1CC1	RBM39	RGS2	S1PR1	SMAD6	TBL1Y
CEBP_Q2_01	22676	442	267	14	5.20436	2.69005	14.4314	0	ALDH1A2	ASCL2	BCL6	CBX4	EGFR	ERF	ESR1	HIST1H1C	JUN	MAP2K3	MKNK2	RUVBL2	TCF7L1	TFE3
MYB_Q5_01	22676	442	267	10	5.20436	1.92147	664.123	0	CRTC2	HES6	ONECUT1	RBM14	RBM39	RGS2	SEC16B	SMARCA2	ZBTB26	ZNF362
ER_Q6_01	22676	442	269	11	5.24334	2.0979	302.164	0	BCL6	CAMKK2	CIC	EIF2AK3	KDM2A	MNT	SATB1	SLC9A1	TET2	WWC1	ZNF768
CTTTGA_LEF1_Q2	22676	442	66	3	1.28647	2.33196	2452	0	ACIN1	OVOL1	RPL7
CREB_Q2_01	22676	442	220	12	4.28823	2.79835	23.8955	0	CSDC2	DNTTIP1	ERF	GPRC5C	JUN	PNRC1	SNAPC5	SPRED2	STK16	TGIF2	WHSC1L1	XRCC6
CREB_Q4_01	22676	442	211	3	4.11281	0.729429	13906.6	0	DNTTIP1	PCK1	SPRED2
E2F_Q4_01	22676	442	237	15	4.6196	3.24704	1.2395	0	CDC6	DAXX	E2F1	E2F3	ERF	HMGA1	MYC	ORC1	PATZ1	PPRC1	PRKDC	RBPJ	TOP1	WHSC1L1	ZNF362
E2F_Q6_01	22676	442	240	15	4.67807	3.20645	1.42801	0	ACIN1	CDC6	CLPTM1	DAXX	E2F1	E2F3	MYC	ORC1	POLD1	PRKCSH	PRKDC	RALY	RBPJ	WHSC1L1	ZNF362
GR_Q6_01	22676	442	279	11	5.43826	2.02271	383.951	0	BHLHA15	EP300	ETS1	OTX1	RBX1	SF3B4	SMAD6	TET2	TSPAN8	WHSC1L1	ZBTB45
SRF_Q5_01	22676	442	220	8	4.28823	1.86557	1196.22	0	ATF3	CTNND1	KLF6	NPAS2	NR2F2	OTX1	TADA3	ZNF513
AP1_Q2_01	22676	442	275	12	5.36029	2.23868	143.352	0	BRD2	CA9	EIF4G1	ICK	IRAK1	LMNA	MECP2	RB1CC1	RBPJ	SLC9A1	SMARCA2	TFE3
AP1_Q6_01	22676	442	264	16	5.14588	3.10928	1.2004	0	ANXA7	BRD2	EIF4G1	FABP4	FBXW11	IRAK1	LMNA	PIM1	RB1CC1	RBM39	RBPJ	RGS2	SMARCA2	TFE3	TRIM8	TSKU
CTTTGT_LEF1_Q2	22676	442	118	9	2.30005	3.91295	9.14346	0	BRD2	CD4	NFYC	RBM39	SFPQ	TET2	TOB2	WHSC1L1	ZNF362
AP1_Q4_01	22676	442	261	11	5.08741	2.1622	246.725	0	ANXA7	FABP4	FBXW11	MNT	RB1CC1	RBM39	RBPJ	RGS2	S1PR1	TAF15	TFE3
AP4_Q6_01	22676	442	255	7	4.97045	1.40832	4109.68	0	CSDC2	E2F1	ERF	HES6	KDM2A	MYC	TRIM8
MYOD_Q6_01	22676	442	257	10	5.00944	1.99623	532.331	0	APBB1	BCL6B	FZD5	HMGA1	IGF2	ITGA6	POFUT1	PRDM16	REL	ZNF710
OCT1_Q5_01	22676	442	273	10	5.32131	1.87924	753.222	0	CDX2	DAPK3	E2F3	EBF1	HIST1H2AC	NFIA	NOS1	PATZ1	REL	ZNF362
NFAT_Q4_01	22676	442	266	13	5.18487	2.5073	40.8447	0	CTDSP1	E2F3	EBF1	HOXB2	MAP2K3	NEDD4L	NR5A2	OTUD7B	POFUT1	SORBS3	TOB2	ZNF710	ZNF768
E2F1_Q3_01	22676	442	247	13	4.81452	2.70017	21.1826	0	CDK9	CLPTM1	CTDSP1	E2F1	EIF4G1	EIF5	GSPT1	HNRNPUL1	MAML1	MYC	NR2F2	PRDM16	SATB1
CYTAGCAAY_UNKNOWN	22676	442	75	7	1.4619	4.7883	11.4939	0	CAMK1	CD4	HES6	NFYC	SCRT2	SFPQ	TET2
MEF2_Q6_01	22676	442	244	9	4.75604	1.89233	899.323	0	CAMK1	ESR1	INPPL1	JUN	POFUT1	RALY	SMARCA2	TCEA3	ZNF362
CP2_02	22676	442	253	11	4.93147	2.23057	199.348	0	CA9	CTNND1	GPRC5C	HCFC1	HIF1A	KAT5	MNT	NACC1	SLC9A1	TRIM62	TRIM8
AR_02	22676	442	40	1	0.779679	1.28258	9694.44	0	BCL6
PR_01	22676	442	148	6	2.88481	2.07986	1247.6	0	BCL6	ETS1	ITGA6	PROX1	TRIB2	ZNF775
GR_01	22676	442	204	9	3.97636	2.26338	338.223	0	BCL6	BHLHA15	ETS1	ITGA6	OTX1	PROX1	RBX1	SLC9A1	ZNF775
AR_03	22676	442	59	3	1.15003	2.60864	1917.56	0	BCL6	ITGA6	SLC9A1
PR_02	22676	442	136	5	2.65091	1.88615	2263.91	0	BCL6	ETS1	ITGA6	OTX1	PROX1
ER_Q6_02	22676	442	252	6	4.91198	1.2215	6548.56	0	BCL6	ELAVL1	LEFTY1	MNT	NR2F6	SATB1
PR_Q2	22676	442	266	4	5.18487	0.771476	13590.9	0	FGF10	GREM2	ONECUT1	OTX1
GAANYNYGACNY_UNKNOWN	22676	442	83	5	1.61783	3.09055	411.07	0	KDM6A	PATZ1	SMAD6	ZBTB3	ZBTB45
VDR_Q6	22676	442	269	15	5.24334	2.86077	4.98206	0	C6	FGF10	HNRNPR	HOXB2	KAT5	KDM2A	MKL1	MNT	OTUD7B	OVOL1	POLD1	RBPJ	ZNF205	ZNF219	ZNF710
AR_Q6	22676	442	259	5	5.04842	0.990409	10148.1	0	ORC1	SMAD1	SRPK1	YAP1	ZNF513
T3R_Q6	22676	442	251	9	4.89249	1.83956	1038.16	0	APBB1	BCL6	KDM6A	MNT	NKX6-1	NPAS2	ONECUT1	WWC1	ZNF362
PXR_Q2	22676	442	256	11	4.98995	2.20443	216.218	0	ALDH1A2	MED12	NPAS2	NR5A2	OVOL1	PRKCSH	SMAD1	SMAD6	TOB2	ZNF513	ZNF768
DR4_Q2	22676	442	260	16	5.06791	3.15712	1.0018	0	BCL3	CAMKK2	CIC	EIF4G1	KDM6A	NACC1	NR5A2	OTUD7B	POU2AF1	PTK2B	RB1CC1	RBM39	SALL2	TGIF2	ZNF213	ZNF513
DR3_Q4	22676	442	145	7	2.82634	2.4767	422.923	0	CTDSP1	CTNNBIP1	PATZ1	PTPN22	RBM14	TRIM8	ZNF768
HNF4_Q6	22676	442	263	14	5.12639	2.73097	12.4617	0	C4A	HNRNPA0	KAT5	NOSTRIN	NPNT	NR5A2	PROX1	RALY	RNF40	SEC16B	SMAD6	TSKU	XRCC6	ZNF513
AGCACTT_MIR93_MIR302A_MIR302B_MIR302C_MIR302D_MIR372_MIR373_MIR520E_MIR520A_MIR526B_MIR520B_MIR520C_MIR520D	22676	442	343	17	6.68575	2.54272	7.94007	0	BCL6	C11orf30	CAMTA1	CC2D1A	CRTC2	ESR1	LEFTY1	MAML1	MECP2	MKNK2	MNT	RB1CC1	SCRT2	TIPARP	TOB2	TP53INP1	ZNF362
CTACCTC_LET7A_LET7B_LET7C_LET7D_LET7E_LET7F_MIR98_LET7G_LET7I	22676	442	391	13	7.62136	1.70573	784.427	0	CRY2	DOT1L	HMGA1	IKBKAP	LGR4	MECP2	QARS	SCRT2	TNFRSF1B	TOB2	TRABD	ZNF362	ZNF710
GATAAGR_GATA_C	22676	442	82	3	1.59834	1.87695	3822.09	0	JUN	MKL1	RTF1
TGCTGCT_MIR15A_MIR16_MIR15B_MIR195_MIR424_MIR497	22676	442	601	17	11.7147	1.45117	1451.78	0	CBX4	CCNE1	CDX2	E2F3	EGLN2	HIRA	HMGA1	MAP2K3	OTX1	PIM1	POM121	RAF1	RTF1	SRPK1	TAF15	TGIF2	ZNF362
TGTTTAC_MIR30A5P_MIR30C_MIR30D_MIR30B_MIR30E5P	22676	442	579	17	11.2859	1.50631	1114.43	0	CAMKK2	CAMTA1	E2F3	EDC3	GMEB2	ICK	ITGA6	MAML1	MAP3K5	MECP2	MNT	MYBL2	NEDD4L	NR5A2	PAWR	RGS2	ZBTB7A
GTGCAAT_MIR25_MIR32_MIR92_MIR363_MIR367	22676	442	311	9	6.062	1.48466	2769.65	0	CEBPA	CIC	E2F3	NFIA	RBPMS2	S1PR1	SLC9A1	SMAD6	TOB2
TGAATGT_MIR181A_MIR181B_MIR181C_MIR181D	22676	442	484	14	9.43412	1.48398	1660.98	0	CBX4	CD4	CDH13	ESR1	ETS1	KLF6	MECP2	MKNK2	NCOA2	PAWR	POM121	RTF1	ZNF655	ZNF664
GCGCTTT_MIR518B_MIR518C_MIR518D	22676	442	20	2	0.389839	5.13032	1016.33	0	SCRT2	TFE3
TGGTGCT_MIR29A_MIR29B_MIR29C	22676	442	521	20	10.1553	1.96941	59.0427	0	ATP2B4	C11orf30	CAMK1D	CAMTA1	CTNNBIP1	CTNND1	DDX11	EDC3	HNRNPUL1	IREB2	KDM2A	KDM5C	MORF4L1	MYBL2	NFIA	SFPQ	TRIB2	ZFP36	ZNF362	ZNF524
TGCACTG_MIR148A_MIR152_MIR148B	22676	442	304	13	5.92556	2.19389	124.676	0	ARGLU1	DDX6	E2F3	EP300	ESR1	LSM14A	MAF1	MNT	OTX1	RLIM	S1PR1	SIRT7	TGIF2
CACTGCC_MIR34A_MIR34C_MIR449	22676	442	280	13	5.45775	2.38193	63.3698	0	APH1A	BCL6	CAMTA1	E2F3	LGR4	MET	MTA2	OTX1	POFUT1	RNF41	SATB1	TGIF2	TOB2
TACGGGT_MIR99A_MIR100_MIR99B	22676	442	23	1	0.448315	2.23057	6476.16	0	TRIB2
CTCTAGA_MIR526C_MIR518F_MIR526A	22676	442	58	4	1.13053	3.53815	470.237	0	ARGLU1	CBX4	HNRNPR	SCRT1
GATGKMRGCG_UNKNOWN	22676	442	664	24	12.9427	1.85433	52.8223	0	APBB1	CAST	CDH13	EEFSEC	HNRNPR	KAT5	NCOA2	NFKB2	NOSTRIN	NR2F6	OVOL1	POU2AF1	PPRC1	PTK2B	RBM14	S1PR1	SMARCB1	TCF7L1	TFE3	TNFSF13	TRIB2	VTN	ZBTB45	ZNF775
TTGCACT_MIR130A_MIR301_MIR130B	22676	442	403	13	7.85527	1.65494	953.545	0	ARGLU1	CAMTA1	DDX6	DNM2	ESR1	KDM2A	MAML1	MECP2	NPNT	S1PR1	SCRT1	TP53INP1	WHSC1L1
TGCACTT_MIR519C_MIR519B_MIR519A	22676	442	448	15	8.7324	1.71774	543.956	0	C11orf30	CELSR2	CIC	DDX11	DNM2	E2F1	FBXW11	HIF1A	KDM2A	MAML1	MAP3K5	MECP2	NFIA	NPAS2	ZNF704
AGCGCTT_MIR518F_MIR518E_MIR518A	22676	442	18	0	0.350856	0	17779	0
CAGTATT_MIR200B_MIR200C_MIR429	22676	442	469	14	9.14174	1.53144	1369.71	0	BAP1	CBX4	E2F3	ETS1	FBXW11	ICK	LEPR	NCOA2	NFIA	NR5A2	PDPK1	RTF1	SCRT2	SMARCD1
ACATTCC_MIR1_MIR206	22676	442	300	11	5.84759	1.88112	606.83	0	CDK9	ETS1	KHSRP	MED1	MET	MKL1	MNT	POLDIP3	SMARCB1	SRSF9	TGIF2
AAGTCCA_MIR422B_MIR422A	22676	442	71	3	1.38393	2.16774	2860.99	0	ARGLU1	GSPT1	ZNF664
AAAGGGA_MIR204_MIR211	22676	442	224	8	4.3662	1.83226	1298.04	0	APH1A	ARGLU1	DNM2	ESR1	KDM2A	SCRT2	TCF7L1	TP53INP1
AATGTGA_MIR23A_MIR23B	22676	442	419	20	8.16714	2.44884	4.20925	0	ALDH1A2	CAMTA1	CCNH	CTNNBIP1	EGLN2	GREM2	KDM6A	LGR4	MAML1	MAP3K5	MET	NACC1	POM121	PTK2B	RBPMS2	RTF1	SATB1	TOP1	UBAP2	ZNF655
CACTGTG_MIR128A_MIR128B	22676	442	337	9	6.5688	1.37011	3798.15	0	APBA2	AXIN1	DDX6	E2F3	LBH	MNT	PDPK1	RLIM	SMARCA2
ACTGAAA_MIR30A3P_MIR30E3P	22676	442	201	7	3.91789	1.78668	1765.69	0	EP300	HIRA	MECP2	MNT	PATZ1	TCF7L1	TOP1
GATTGGY_NFY_Q6_01	22676	442	59	1	1.15003	0.869545	12221.6	0	BAP1
CTCAGGG_MIR125B_MIR125A	22676	442	329	11	6.41286	1.7153	1046.18	0	BAP1	E2F3	ETS1	LBH	MED15	MEGF8	MKNK2	RNF40	SIRT7	TP53INP1	ZBTB7A
TACTTGA_MIR26A_MIR26B	22676	442	300	16	5.84759	2.73617	5.20234	0	CCNE1	EIF5	HMGA1	LGR4	MKNK2	NFE2L3	PATZ1	PAWR	PCK1	PIM1	PNRC1	POM121	RTF1	SMAD1	SRPK1	TRIB2
TCTATGA_MIR376A_MIR376B	22676	442	84	4	1.63733	2.44301	1453.64	0	HNRNPA0	PTGES2	SMARCA2	ZBTB7A
GTATGAT_MIR154_MIR487	22676	442	70	4	1.36444	2.93161	849.506	0	KDM6A	SPRED2	TOP1	TRIB2
CAGTGTT_MIR141_MIR200A	22676	442	310	9	6.04251	1.48945	2733.12	0	ATF5	BAP1	E2F3	JUN	MECP2	RTF1	SFPQ	TOP1	TP53INP1
AGTTCTC_MIR146A_MIR146B	22676	442	59	3	1.15003	2.60864	1917.56	0	ELAVL1	IRAK1	RPS6KB2
TAGGTCA_MIR192_MIR215	22676	442	47	3	0.916123	3.27467	1129.76	0	CTNNBIP1	DDX6	MECP2
ATGTAGC_MIR221_MIR222	22676	442	140	3	2.72888	1.09935	9168.75	0	CD4	ESR1	ETS1
ACTGTGA_MIR27A_MIR27B	22676	442	474	15	9.2392	1.62352	821.579	0	APBA2	ARGLU1	BCL3	CAMTA1	DOT1L	EGFR	GSPT1	LBH	MKNK2	NR2F6	NR5A2	PDPK1	POM121	RBPMS2	RLIM
TGCACGA_MIR517A_MIR517C	22676	442	18	1	0.350856	2.85018	5306.03	0	PTK2B
GCANCTGNY_MYOD_Q6	22676	442	111	2	2.16361	0.924381	11378.9	0	ERF	JUN
TTTGCAC_MIR19A_MIR19B	22676	442	516	22	10.0579	2.18734	9.89131	0	ANXA7	ARGLU1	BCL3	CAMTA1	CAST	CC2D1A	DDX6	ELAVL1	ESR1	ITGA6	KDM2A	LBH	MECP2	NPAS2	PNRC1	PTK2B	RAF1	S1PR1	SLC9A1	SMARCA2	TP53INP1	WHSC1L1
ACTACCT_MIR196A_MIR196B	22676	442	145	5	2.82634	1.76907	2738.18	0	HMGA1	MECP2	OTX1	SCRT2	ZNF655
TTGGAGA_MIR5155P_MIR519E	22676	442	149	5	2.9043	1.72158	2961.21	0	ETS1	HNRNPUL1	ICK	POM121	UBAP2
GGGACCA_MIR133A_MIR133B	22676	442	201	2	3.91789	0.510479	16097.7	0	DNM2	TGIF2
GACTGTT_MIR212_MIR132	22676	442	161	6	3.13821	1.91192	1702.05	0	EP300	MECP2	POM121	TAF15	TCF7L1	WHSC1L1
AAGCCAT_MIR135A_MIR135B	22676	442	335	8	6.52981	1.22515	5873.76	0	ANXA7	ATF3	ATP2B4	CIC	HIF1A	MKNK1	SCRT1	ZNF362
ATGCTGC_MIR103_MIR107	22676	442	221	6	4.30773	1.39285	4673.92	0	CELSR2	EIF5	HMGA1	NFIA	TGIF2	UBAP2
ACAGGGT_MIR10A_MIR10B	22676	442	123	5	2.39751	2.08549	1653.9	0	BCL6	CTNNBIP1	E2F3	NACC1	RB1CC1
CTCTGGA_MIR520A_MIR525	22676	442	158	3	3.07973	0.974111	10624.2	0	HMGA1	TCF7L1	ZNF655
GCCATNTTG_YY1_Q6	22676	442	293	4	5.71115	0.700385	14678.9	0	ATP2B4	CLPTM1	CTNND1	FGF10
GCGCCTT_MIR525_MIR524	22676	442	15	2	0.29238	6.84042	598.476	0	EBF1	NACC1
ACACTGG_MIR199A_MIR199B	22676	442	157	7	3.06024	2.2874	614.529	0	ARGLU1	CSDC2	ETS1	HIF1A	NCOA2	NPAS2	SMARCD1
GCACCTT_MIR18A_MIR18B	22676	442	117	5	2.28056	2.19244	1405	0	ESR1	HIF1A	KDM2A	TRIB2	ZNF704
GGCCAGT_MIR193A_MIR193B	22676	442	89	3	1.73479	1.72932	4464.83	0	CAMTA1	CELSR2	UBAP2
CGCTGCT_MIR503	22676	442	24	1	0.467807	2.13763	6696.7	0	EIF4G1
TCTGATC_MIR383	22676	442	50	0	0.974599	0	17779	0
GTGCCTT_MIR506	22676	442	727	24	14.1707	1.69364	157.722	0	ATP2B4	AXIN1	BCL6	CAMTA1	CEBPA	CTDSP1	CTNND1	DDX6	DNM2	E2F3	KIAA1958	MAML1	NACC1	OVOL1	PIM1	RB1CC1	RHOG	SOX8	TP53INP1	TRABD	TSKU	UBAP2	ZNF213	ZNF219
ACAACTT_MIR382	22676	442	72	5	1.40342	3.56272	235.223	0	CAMTA1	ICK	NFIA	PDPK1	TOP1
ATGTTAA_MIR302C	22676	442	243	1	4.73655	0.211124	17634	0	RBM39
GGATCCG_MIR127	22676	442	11	0	0.214412	0	17779	0
GCCNNNWTAAR_UNKNOWN	22676	442	108	3	2.10513	1.42509	6259.67	0	CAMK1	CDK9	TSKU
CATTTCA_MIR203	22676	442	287	6	5.5942	1.07254	8689.92	0	ALDH1A2	DDX6	MECP2	MORF4L1	OVOL1	SMAD1
TCCAGAT_MIR5165P	22676	442	109	8	2.12463	3.76537	23.766	0	ARGLU1	KDM6A	MNT	SMG5	SRSF9	TOB2	TRIB2	UBAP2
AGTCAGC_MIR345	22676	442	60	5	1.16952	4.27526	110.88	0	E2F3	LSM14A	NFIA	SPRED2	UBAP2
ACACTCC_MIR122A	22676	442	75	3	1.4619	2.05213	3201.86	0	MAF1	MECP2	SMARCD1
GTGTGAG_MIR342	22676	442	68	4	1.32545	3.01783	777.313	0	CAMKK2	CTNND1	E2F3	EP300
CTAGGAA_MIR384	22676	442	64	2	1.24749	1.60322	6319.51	0	POM121	ZNF664
CTATGCA_MIR153	22676	442	216	6	4.21027	1.42509	4384.5	0	CAMKK2	DOT1L	MKNK2	SCRT2	SFPQ	TP53INP1
AGGGCAG_MIR18A	22676	442	136	8	2.65091	3.01783	93.6969	0	E2F1	ESR1	HIRA	KDM2A	RNF40	TET2	TRAF7	TRIB2
GTGCCAT_MIR183	22676	442	175	5	3.4111	1.4658	4557.59	0	CTDSP1	GREM2	ICK	PIM1	ZNF592
ACTGCAG_MIR173P	22676	442	110	5	2.14412	2.33196	1142.12	0	DDX6	EBF1	EIF4G1	HIF1A	SPRED2
GCGNNANTTCC_UNKNOWN	22676	442	88	4	1.71529	2.33196	1656.73	0	CAMK1	GTF3C1	NOS1	OTX1
GTTTGTT_MIR495	22676	442	257	11	5.00944	2.19586	222.076	0	C11orf30	CBX4	CDH13	ELAVL1	ETS1	IREB2	JUN	MORF4L1	RBPMS2	SATB1	ZNF362
TATTATA_MIR374	22676	442	284	9	5.53572	1.6258	1871.4	0	CBX4	CRTC2	EP300	ICK	MECP2	NR2F2	PDPK1	PNRC1	SMAD6
CTTGTAT_MIR381	22676	442	206	10	4.01535	2.49045	131.646	0	ARGLU1	CEBPA	DDX6	ETS1	HNRNPR	NFIA	NR5A2	PNRC1	SATB1	ZBTB22
AAAGGAT_MIR501	22676	442	126	6	2.45599	2.44301	659.758	0	BCL6	CAMTA1	CELSR2	CTDSP1	JUN	NR2F2
GGGGCCC_MIR296	22676	442	74	4	1.44241	2.77314	1004.63	0	ARRB1	CTIF	SCRT1	ZNF219
CTACTGT_MIR199A	22676	442	183	11	3.56703	3.0838	17.2086	0	ATF3	CAMTA1	KDM6A	MET	NACC1	RBM39	RLIM	SMARCA2	SUB1	TGIF2	TOP1
CAAGGAT_MIR362	22676	442	66	1	1.28647	0.777321	12938.8	0	KDM5C
GTGTTGA_MIR505	22676	442	105	3	2.04666	1.4658	5975.22	0	MECP2	PDPK1	RTF1
ATACTGT_MIR144	22676	442	199	10	3.8789	2.57805	104.086	0	CBX4	EIF5	ETS1	FBXW11	GSPT1	LGR4	LSM14A	NR2F2	PIM1	PNRC1
TGTATGA_MIR4853P	22676	442	153	4	2.98227	1.34126	6199.9	0	ICK	SPRED2	TOP1	TRIB2
GCGSCMNTTT_UNKNOWN	22676	442	172	3	3.35262	0.894823	11639.1	0	ATP2B4	E2F1	NOS1
GTATTAT_MIR3693P	22676	442	207	6	4.03484	1.48705	3877.78	0	CBX4	EP300	FBXW11	ICK	NR2F2	PNRC1
TCCCCAC_MIR491	22676	442	57	5	1.11104	4.50028	89.1293	0	APH1A	MN1	PATZ1	RNF40	SMARCD1
GCTTGAA_MIR498	22676	442	114	4	2.22209	1.80011	3254.88	0	C5	CBX4	CCNE1	MECP2
GTGGTGA_MIR197	22676	442	72	3	1.40342	2.13763	2945.15	0	CTNND1	DDX11	EBF1
GGGCATT_MIR365	22676	442	108	2	2.10513	0.950059	11114.8	0	ARRB2	ETS1
TGAGATT_MIR216	22676	442	107	4	2.08564	1.91788	2782.95	0	HSBP1	MYBBP1A	NACC1	POM121
GTCAACC_MIR3805P	22676	442	22	1	0.428823	2.33196	6251.25	0	MICAL2
AGGGCCA_MIR328	22676	442	80	6	1.55936	3.84774	84.1104	0	DDX11	LGR4	MECP2	PIM1	RBM14	ZNF704
GTGACTT_MIR224	22676	442	158	6	3.07973	1.94822	1590.21	0	APBA2	CAST	CDK9	KDM2A	MAF1	ZNF655
GCTNWTTGK_UNKNOWN	22676	442	105	9	2.04666	4.39741	3.83563	0	AKAP8	DDX6	E2F3	KDM2A	RBM39	RBPJ	SPRED2	TAF15	ZNF524
GAGACTG_MIR452	22676	442	94	2	1.83225	1.09156	9771.18	0	EEF2	RBM14
CAGGGTC_MIR504	22676	442	85	3	1.65682	1.8107	4095.3	0	MECP2	MNT	TP53INP1
GCTCTTG_MIR335	22676	442	86	1	1.67631	0.596548	14518.3	0	SLC9A1
TCGATGG_MIR213	22676	442	7	0	0.136444	0	17779	0
GTCTTCC_MIR7	22676	442	169	7	3.29414	2.12498	856.476	0	CRY2	MKNK1	PIM1	RAF1	SATB1	SMARCD1	ZBTB22
ATAACCT_MIR154	22676	442	62	4	1.2085	3.30988	582.321	0	CIC	HNRNPA0	HNRNPR	TRIB2
TCTAGAG_MIR517	22676	442	46	3	0.896631	3.34586	1072.54	0	ARGLU1	RNF40	SCRT1
GGCAGAC_MIR346	22676	442	43	4	0.838155	4.77239	171.528	0	BCL6	RBM39	RPS6KB2	TRAF7
AGGCACT_MIR5153P	22676	442	89	3	1.73479	1.72932	4464.83	0	NEDD4L	NPAS2	ZBTB7A
ATAGGAA_MIR202	22676	442	102	7	1.98818	3.52081	68.3832	0	ATP2B4	ESR1	HOXB2	MED1	NR2F2	SFPQ	ZNF362
GGAANCGGAANY_UNKNOWN	22676	442	90	3	1.75428	1.71011	4558	0	NR2F2	RBM14	SPRED2
CCAGGTT_MIR490	22676	442	67	4	1.30596	3.06288	742.565	0	CAMTA1	PATZ1	SCRT2	SMARCD1
TTGCCAA_MIR182	22676	442	327	14	6.37388	2.19647	92.4236	0	ARGLU1	CAMTA1	CEBPA	CHMP1A	EIF5	FBXW11	LSM14A	SCRT1	SMAD1	TAF15	TP53INP1	TRIM8	WHSC1L1	ZFP36
CGGTGTG_MIR220	22676	442	6	0	0.116952	0	17779	0
TAGCTTT_MIR9	22676	442	236	11	4.60011	2.39125	121.955	0	E2F3	GSPT1	MECP2	NR2F2	RBM39	S1PR1	SMARCA2	STAT1	TP53INP1	ZNF362	ZNF664
CTGAGCC_MIR24	22676	442	231	10	4.50265	2.22092	277.907	0	CDX2	KDM5C	MNT	NFXL1	PIM1	S1PR1	SCRT2	TOB2	TOP1	ZXDB
TTGGGAG_MIR150	22676	442	90	5	1.75428	2.85018	558.118	0	ARGLU1	FBXW11	NR2F2	POM121	SMARCD1
AAACCAC_MIR140	22676	442	111	3	2.16361	1.38657	6543.31	0	CEBPA	E2F3	WHSC1L1
CCCACAT_MIR2993P	22676	442	54	1	1.05257	0.950059	11645.3	0	TOP1
ATGTTTC_MIR494	22676	442	162	6	3.1577	1.90012	1740.24	0	ATF3	EIF5	IKBKAP	LANCL2	RB1CC1	RBM39
GTACTGT_MIR101	22676	442	257	8	5.00944	1.59699	2330.76	0	C11orf30	CAMTA1	CEBPA	DOT1L	FBXW11	ICK	SMARCD1	SUB1
GGAMTNNNNNTCCY_UNKNOWN	22676	442	66	3	1.28647	2.33196	2452	0	HIST1H1C	HIST1H2AC	ZNF710
CAGGTCC_MIR492	22676	442	63	5	1.22799	4.07168	136.111	0	CDH13	H2AFY2	SCRT2	TSKU	ZFP36
GAGCCTG_MIR484	22676	442	108	6	2.10513	2.85018	341.374	0	CRTC2	KDM2A	LBH	NFIA	RAF1	ZNF667
GTAAGAT_MIR200A	22676	442	54	2	1.05257	1.90012	5045.05	0	HNRNPR	NFIA
TCCGTCC_MIR184	22676	442	13	2	0.253396	7.89279	456.089	0	INPPL1	UBAP2
CACGTTT_MIR302A	22676	442	31	1	0.604251	1.65494	8124.81	0	MORF4L1
TATCTGG_MIR488	22676	442	62	1	1.2085	0.82747	12541.1	0	CEBPA
AGGAAGC_MIR5163P	22676	442	123	4	2.39751	1.6684	3896.24	0	ARGLU1	HCFC1	HNRNPUL1	PATZ1
ACGCACA_MIR210	22676	442	8	1	0.155936	6.4129	2590.81	0	SCRT1
ATATGCA_MIR448	22676	442	212	3	4.1323	0.725988	13954.4	0	E2F3	FBXW11	NCOA2
AATGGAG_MIR136	22676	442	80	3	1.55936	1.92387	3642.2	0	CBX4	PATZ1	ZNF710
GGARNTKYCCA_UNKNOWN	22676	442	76	5	1.48139	3.37521	291.749	0	DAXX	MYC	ORC1	PIM1	POLD1
CCTGTGA_MIR513	22676	442	125	5	2.4365	2.05213	1741.58	0	CRY2	CTNND1	RBPMS2	RNF41	USP21
AACGGTT_MIR451	22676	442	12	1	0.233904	4.27526	3741.3	0	C11orf30
ATGAAGG_MIR205	22676	442	157	10	3.06024	3.26772	18.689	0	DDX11	DDX6	E2F1	INPPL1	MED1	MGRN1	MKNK1	PTGES2	RBPMS2	TP53INP1
CTCAAGA_MIR526B	22676	442	75	5	1.4619	3.42021	276.85	0	ARRB1	ONECUT1	PTGES2	RNF40	THRAP3
GGCAGCT_MIR22	22676	442	232	13	4.52214	2.87475	11.9261	0	ARRB1	CDX2	CTDSP1	CTIF	EDC3	EP300	ESR1	MECP2	RGS2	SLC9A1	TET2	TP53INP1	TRIB2
TCTGGAC_MIR198	22676	442	84	7	1.63733	4.27526	22.5875	0	APH1A	HMGA1	MET	OTX1	PBX1	TCF7L1	ZNF362
CAGCTTT_MIR320	22676	442	256	9	4.98995	1.80363	1145.34	0	CAMTA1	GSPT1	MECP2	MN1	NPAS2	RHOG	SPRED2	TFE3	TRAF7
CCATCCA_MIR432	22676	442	60	3	1.16952	2.56516	1990.88	0	CAMTA1	ERP29	ZNF775
CATGTAA_MIR496	22676	442	176	5	3.43059	1.45748	4622.98	0	CAMTA1	ELAVL1	HNRNPR	MNT	ZNF420
AAGCACA_MIR218	22676	442	398	14	7.75781	1.80463	446.526	0	ARGLU1	HCFC1	ICK	KDM2A	LGR4	MECP2	MKNK1	NACC1	NPAS2	PPP2R4	RNF41	SCRT2	SPRED2	ZMIZ2
GGATTA_PITX2_Q2	22676	442	81	3	1.57885	1.90012	3731.9	0	ARGLU1	NFYC	POLDIP3
GCAAGAC_MIR431	22676	442	45	1	0.877139	1.14007	10453.6	0	CAMTA1
ATGTCAC_MIR489	22676	442	88	3	1.71529	1.74897	4371.96	0	IGF2	NFXL1	TRIB2
CCTGCTG_MIR214	22676	442	240	12	4.67807	2.56516	49.3046	0	ATP2B4	CAMTA1	CELSR2	CRY2	EGLN2	EIF4G1	NEDD4L	PIM1	RNF40	RTF1	SMARCD1	TAF15
GTCTACC_MIR379	22676	442	22	3	0.428823	6.99589	152.916	0	SCRT1	ZBTB26	ZNF362
CTACTAG_MIR325	22676	442	18	0	0.350856	0	17779	0
CCTGAGT_MIR510	22676	442	45	2	0.877139	2.28014	3887.47	0	ACIN1	ZNF655
GACAGGG_MIR339	22676	442	67	3	1.30596	2.29716	2532.13	0	BCL6	CTIF	NACC1
ATACCTC_MIR202	22676	442	179	3	3.48906	0.85983	12106.4	0	LBH	MNT	WHSC1L1
GGCAGTG_MIR3243P	22676	442	97	8	1.89072	4.23119	11.063	0	ATP2B4	EIF4G1	PTGES2	SFPQ	TOB2	TOP1	TRAF7	ZNF655
GGCKCATGS_UNKNOWN	22676	442	111	2	2.16361	0.924381	11378.9	0	ASCL2	NFKB2
GAGCCAG_MIR149	22676	442	145	5	2.82634	1.76907	2738.18	0	CRTC2	KHSRP	RPS6KB2	TOP1	UBAP2
TCTCTCC_MIR185	22676	442	124	3	2.417	1.24121	7753.09	0	KDM2A	PATZ1	PBX1
AGCATTA_MIR155	22676	442	134	8	2.61192	3.06288	85.7733	0	CAMTA1	ETS1	HIF1A	MECP2	S1PR1	SATB1	TP53INP1	WWC1
GCAAAAA_MIR129	22676	442	183	13	3.56703	3.64449	1.16976	0	ATP2B4	BCL6	CAMTA1	CTNND1	DDX6	EP300	ETS1	ITGA6	KDM2A	LMNA	NFXL1	TGIF2	TP53INP1
GGCACAT_MIR455	22676	442	58	2	1.13053	1.76907	5558.56	0	ETS1	RPS6KB2
GTCGATC_MIR3695P	22676	442	5	0	0.0974599	0	17779	0
GGCGGCA_MIR371	22676	442	5	2	0.0974599	20.5213	64.8211	0	POM121	PTGES2
CTTTGTA_MIR524	22676	442	433	22	8.44002	2.60663	0.838701	0	DDX6	EIF5	FBXW11	GMEB2	GSPT1	ICK	JUN	LGR4	LSM14A	NACC1	NFIA	NR2F2	NR5A2	PATZ1	RBM39	RTF1	SOX8	SSB	TP53INP1	WHSC1L1	ZBTB7A	ZNF655
CTGTTAC_MIR194	22676	442	107	1	2.08564	0.479469	15626.1	0	MECP2
ATGCAGT_MIR217	22676	442	115	5	2.24158	2.23057	1326.83	0	FBXW11	HNRNPUL1	NFIA	RBM39	RTF1
GGCNKCCATNK_UNKNOWN	22676	442	145	2	2.82634	0.70763	13820.4	0	SATB1	ZNF362
ATGCTGG_MIR338	22676	442	115	5	2.24158	2.23057	1326.83	0	ARGLU1	ETS1	MORF4L1	MTG1	TRAF7
ACATATC_MIR190	22676	442	60	2	1.16952	1.71011	5813.74	0	RLIM	TP53INP1
CTCCAAG_MIR432	22676	442	83	3	1.61783	1.85433	3912.73	0	CELSR2	KDM5C	NR5A2
AAGCAAT_MIR137	22676	442	223	5	4.34671	1.1503	7814.64	0	KDM2A	MED1	SATB1	SCRT2	SRPK1
ACCAAAG_MIR9	22676	442	499	16	9.72649	1.64499	650.981	0	BCL6	CAMKK2	EIF5	ELAVL1	GMEB2	LMNA	NR5A2	ONECUT1	OTUD7B	SLC9A1	SORBS3	TRAF7	UBAP2	ZNF324	ZNF362	ZNF655
TTTGTAG_MIR520D	22676	442	336	11	6.5493	1.67957	1177.38	0	ARGLU1	CBX4	ELAVL1	ETS1	HNRNPA0	MECP2	MTA1	NR5A2	PIWIL4	RLIM	TIPARP
TGCCTTA_MIR124A	22676	442	552	16	10.7596	1.48705	1347.35	0	ANXA7	ARGLU1	CEBPG	DDX6	ELAVL1	ERF	ETS1	LMNA	MECP2	NACC1	NR5A2	RAB27A	RHOG	TCF3	TOB2	ZNF219
AACTGAC_MIR223	22676	442	96	4	1.87123	2.13763	2100.23	0	NFIA	PDPK1	RBPJ	SMARCD1
AAAGACA_MIR511	22676	442	202	5	3.93738	1.26988	6377.86	0	CAMTA1	E2F3	NACC1	RBM15B	TRIM24
ATAAGCT_MIR21	22676	442	116	5	2.26107	2.21134	1365.61	0	ARGLU1	CBX4	SATB1	YAP1	ZNF704
GGCNNMSMYNTTG_UNKNOWN	22676	442	123	7	2.39751	2.91969	186.267	0	EIF4G1	MED15	MKNK1	POU2AF1	SAV1	WHSC1L1	ZNF420
TCTGATA_MIR361	22676	442	91	5	1.77377	2.81886	581.485	0	LGR4	MECP2	PATZ1	ZNF362	ZNF655
TACAATC_MIR508	22676	442	65	2	1.26698	1.57856	6444.8	0	SATB1	SUB1
ACTTTAT_MIR1425P	22676	442	288	8	5.61369	1.42509	3588.95	0	ACIN1	ARGLU1	CAMTA1	CIC	EP300	RNH1	TP53INP1	ZFP36
TTTGCAG_MIR518A2	22676	442	210	5	4.09331	1.2215	6927.19	0	CAMTA1	HMGA1	HNRNPR	NEDD4L	UBAP2
AACATTC_MIR4093P	22676	442	142	4	2.76786	1.44516	5337.71	0	CTNND1	JUN	KHSRP	MET
ACAACCT_MIR453	22676	442	43	3	0.838155	3.57929	909.395	0	DDX11	KDM6A	MYC
GTGCCAA_MIR96	22676	442	303	15	5.90607	2.53976	17.107	0	CAMTA1	CELSR2	CTDSP1	CTNND1	EIF5	FBXW11	MAP2K3	MECP2	MORF4L1	NACC1	OVOL1	RGS2	RPS6KB2	TSKU	ZNF704
TCATCTC_MIR143	22676	442	149	3	2.9043	1.03295	9916.6	0	BRD2	CTNND1	ITGA6
GAGCTGG_MIR337	22676	442	159	5	3.09922	1.61331	3547.99	0	ABCF1	ALDH1A2	BRD2	OVOL1	WHSC1L1
AGTCTAG_MIR151	22676	442	24	1	0.467807	2.13763	6696.7	0	CAMTA1
GGCNRNWCTTYS_UNKNOWN	22676	442	86	1	1.67631	0.596548	14518.3	0	C4A
AGTCTTA_MIR499	22676	442	76	4	1.48139	2.70017	1087.51	0	ARGLU1	MECP2	TOP1	ZNF655
CCCAGAG_MIR326	22676	442	155	4	3.02126	1.32395	6357.25	0	CEBPA	CIC	EGLN2	SMAD6
GCTGAGT_MIR5125P	22676	442	52	3	1.01358	2.9598	1436.16	0	DDX6	ERP29	FBXW11
ACCATTT_MIR522	22676	442	160	8	3.11872	2.56516	238.283	0	APH1A	CEBPA	ELAVL1	FZD2	JUN	MECP2	RTF1	TOP1
AGCTCCT_MIR28	22676	442	95	3	1.85174	1.6201	5027.36	0	KDM5C	LBH	NAA60
AGCGCAG_MIR191	22676	442	13	2	0.253396	7.89279	456.089	0	SNRNP70	UBAP2
ACTGCCT_MIR34B	22676	442	219	6	4.26874	1.40557	4557.54	0	ELAVL1	ETS1	IRF6	MECP2	MET	MYC
GTTAAAG_MIR302B	22676	442	69	3	1.34495	2.23057	2694.95	0	BCL6	TIPARP	TRAF7
GACAATC_MIR219	22676	442	143	5	2.78735	1.79382	2629.39	0	CC2D1A	ESR1	MKL1	MKNK2	TRAF7
CGCAAAA_MIR450	22676	442	9	0	0.175428	0	17779	0
GGGAGGRR_MAZ_Q6	22676	442	766	31	14.9309	2.07624	2.01403	0	ATP2B4	CELSR2	CSDC2	E2F1	E2F3	EP300	ERF	FGF10	FZD5	GPRC5C	H2AFY2	HIF1A	HIRA	KLF6	MEGF8	MICAL2	MKNK2	MNT	NACC1	OLIG1	OVOL1	PBX1	PTK2B	RALY	S1PR1	SMG5	SSB	STK16	TET2	TGIF2	VTN
AACTGGA_MIR145	22676	442	234	4	4.56112	0.876977	11943.6	0	CAMK1D	CTNNBIP1	CTNND1	NEDD4L
AAGCACT_MIR520F	22676	442	238	10	4.63909	2.1556	334.896	0	CC2D1A	CRTC2	ESR1	FBXW11	LEFTY1	MECP2	MNT	RB1CC1	TIPARP	ZBTB26
AGGAGTG_MIR483	22676	442	66	4	1.28647	3.10928	708.717	0	MED1	MTA2	RB1CC1	SATB1
GTGTCAA_MIR514	22676	442	61	1	1.18901	0.841036	12436.7	0	RBX1
GCAAGGA_MIR502	22676	442	71	4	1.38393	2.89032	886.949	0	DDX11	DOT1L	NFXL1	PDPK1
AGGTGCA_MIR500	22676	442	99	6	1.92971	3.10928	230.9	0	E2F3	EGLN2	HNRNPA0	PATZ1	POFUT1	RNF40
ACTGTAG_MIR139	22676	442	123	6	2.39751	2.50259	596.973	0	ETS1	JUN	LSM14A	MNT	RTF1	TOP1
GTGCAAA_MIR507	22676	442	131	2	2.55345	0.783254	12932.8	0	EP300	TRAF7
TGCTTTG_MIR330	22676	442	335	7	6.52981	1.07201	8526.57	0	E2F1	ESR1	MAML1	NCOA2	TIPARP	TRIB2	WHSC1L1
TTTTGAG_MIR373	22676	442	225	5	4.38569	1.14007	7949.91	0	ATP2B4	BRD2	HIF1A	LSM14A	RLIM
GGGCGGR_SP1_Q6	22676	442	63	2	1.22799	1.62867	6193.72	0	FGF10	SMARCA2
TAGAACC_MIR182	22676	442	38	0	0.740695	0	17779	0
GGGATGC_MIR3245P	22676	442	50	3	0.974599	3.07819	1309.63	0	ELAVL1	MED22	PBX1
CCAGGGG_MIR331	22676	442	97	3	1.89072	1.5867	5216.34	0	PARP10	RAF1	ZNF513
ACCAATC_MIR509	22676	442	47	4	0.916123	4.36623	233.329	0	KLF6	NPAS2	SF3B4	TP53INP1
GGCACTT_MIR519E	22676	442	124	6	2.417	2.48241	617.453	0	NEDD4L	NPAS2	NR2F2	S1PR1	SRPK1	ZBTB7A
ATGTACA_MIR493	22676	442	314	15	6.12048	2.45079	24.3899	0	AXIN1	CDH13	CTNND1	GTF2IRD1	HNRNPA0	IRF7	JUN	KDM6A	LSM14A	OVOL1	PDPK1	SNRNP70	SPRED2	USP21	ZNF362
GCATTTG_MIR105	22676	442	175	5	3.4111	1.4658	4557.59	0	ITGA6	MECP2	NEDD4L	RB1CC1	TIPARP
CAGTCAC_MIR134	22676	442	52	3	1.01358	2.9598	1436.16	0	PATZ1	SMAD6	UBAP2
TCCAGAG_MIR518C	22676	442	148	7	2.88481	2.4265	466.332	0	ELAVL1	HNRNPAB	KDM2A	KDM5C	MECP2	PATZ1	SALL2
CACCAGC_MIR138	22676	442	226	8	4.40519	1.81604	1350.86	0	CCNE1	LSM14A	MNT	TIPARP	UBAP2	WHSC1L1	ZNF444	ZNF775
GGGNNTTTCC_NFKB_Q6_01	22676	442	251	10	4.89249	2.04395	462.802	0	APH1A	KDM6A	MED12	NFXL1	NR5A2	RPL7	SCRT2	SMARCA2	TFPT	ZBTB26
CAGCACT_MIR5123P	22676	442	158	4	3.07973	1.29881	6593.19	0	CAMTA1	LSM14A	TP53INP1	WHSC1L1
GTACAGG_MIR486	22676	442	58	1	1.13053	0.884537	12110.8	0	PIM1
GTTATAT_MIR410	22676	442	93	3	1.81275	1.65494	4839	0	CBX4	ETS1	NR2F2
GTCAGGA_MIR378	22676	442	59	1	1.15003	0.869545	12221.6	0	CAMKK2
ACACTAC_MIR1423P	22676	442	130	4	2.53396	1.57856	4416.36	0	IRAK1	KDM6A	MORF4L1	TIPARP
ATTCTTT_MIR186	22676	442	272	10	5.30182	1.88615	737.835	0	ARGLU1	CAST	EP300	ITGA6	NCOA2	NR5A2	OTX1	RB1CC1	SMAD6	SRPK1
CTCTATG_MIR368	22676	442	40	2	0.779679	2.56516	3254.48	0	PTGES2	SMARCA2
ACCGAGC_MIR423	22676	442	8	0	0.155936	0	17779	0
TGTGTGA_MIR377	22676	442	200	5	3.89839	1.28258	6240.64	0	ARGLU1	CAMTA1	EP300	ETS1	S1PR1
ATCATGA_MIR433	22676	442	115	5	2.24158	2.23057	1326.83	0	E2F3	HIF1A	HNRNPR	SMG5	TOP1
GGGNRMNNYCAT_UNKNOWN	22676	442	87	5	1.6958	2.94846	491.591	0	BAP1	HNRNPR	MYC	NFIA	STK16
CAGCAGG_MIR370	22676	442	155	5	3.02126	1.65494	3308.57	0	CTIF	E2F3	HNRNPAB	SMARCD1	UBAP2
CTTTGCA_MIR527	22676	442	235	6	4.58061	1.30987	5507.55	0	KDM2A	MECP2	MKNK1	MORF4L1	PTK2B	SMARCA2
GGTGTGT_MIR329	22676	442	113	4	2.20259	1.81604	3185.89	0	EIF4G1	KDM5C	TOB2	ZNF655
ATTACAT_MIR3803P	22676	442	102	3	1.98818	1.50892	5690.43	0	ARGLU1	EP300	KDM6A
CGTCTTA_MIR208	22676	442	8	1	0.155936	6.4129	2590.81	0	ETS1
ATCTTGC_MIR31	22676	442	77	2	1.50088	1.33255	7900.9	0	CAMK1D	RBM14
AAGGGAT_MIR188	22676	442	75	1	1.4619	0.684042	13726.9	0	ESR1
TGCAAAC_MIR452	22676	442	111	2	2.16361	0.924381	11378.9	0	KDM5C	SAV1
CAGCCTC_MIR4855P	22676	442	145	2	2.82634	0.70763	13820.4	0	CELSR2	SRPK1
GTAAACC_MIR2995P	22676	442	52	3	1.01358	2.9598	1436.16	0	MECP2	PATZ1	TIPARP
GGGTGGRR_PAX4_03	22676	442	153	3	2.98227	1.00594	10236.2	0	ALDH1A2	EGFR	ESR1
GGTAACC_MIR4095P	22676	442	33	0	0.643235	0	17779	0
TAATAAT_MIR126	22676	442	222	9	4.32722	2.07986	544.575	0	AKNA	ARGLU1	AXIN1	HOXB2	NPAS2	NR5A2	PNRC1	SCRT1	TRIM8
ATGCACG_MIR517B	22676	442	20	1	0.389839	2.56516	5787.93	0	MORF4L1
CCACACA_MIR147	22676	442	63	6	1.22799	4.88602	25.0653	0	CAMTA1	MECP2	MNT	PDPK1	SNRPA	TIPARP
TAATGTG_MIR323	22676	442	160	6	3.11872	1.92387	1664.31	0	ARGLU1	CAMTA1	KDM6A	PTK2B	SATB1	TOP1
TTCCGTT_MIR191	22676	442	29	1	0.565267	1.76907	7736.63	0	FZD5
AGTGCGT_MIR521	22676	442	6	0	0.116952	0	17779	0
CAATGCA_MIR33	22676	442	92	2	1.79326	1.11529	9564.39	0	MORF4L1	RLIM
GTAGGCA_MIR189	22676	442	29	3	0.565267	5.30722	328.244	0	BCL6	E2F3	SEC16B
GGGYGTGNY_UNKNOWN	22676	442	84	2	1.63733	1.2215	8701.19	0	NKX6-1	SIRT6
GKCGCNNNNNNNTGAYG_UNKNOWN	22676	442	76	0	1.48139	0	17779	0
GTCNYYATGR_UNKNOWN	22676	442	62	2	1.2085	1.65494	6067.48	0	PCK1	TRIM8
GTGACGY_E4F1_Q6	22676	442	116	4	2.26107	1.76907	3394.32	0	E2F1	MET	NOS1	PTK2B
GTGGGTGK_UNKNOWN	22676	442	402	16	7.83577	2.04192	104.142	0	AKAP8	BCL6	CD4	DDX6	EBF1	FZD5	GREM2	ICK	IRAK1	KDM2A	ONECUT1	POU6F2	PROX1	SFPQ	SMAD1	TRIM8
GTTGNYNNRGNAAC_UNKNOWN	22676	442	90	2	1.75428	1.14007	9353.95	0	NFXL1	PRCC
GTTNYYNNGGTNA_UNKNOWN	22676	442	235	8	4.58061	1.74649	1604.34	0	ARGLU1	EIF4G1	EP300	POFUT1	SIRT6	SMAD1	TCF7L1	ZNF362
GTTRYCATRR_UNKNOWN	22676	442	80	2	1.55936	1.28258	8248.78	0	EP300	SFPQ
KCCGNSWTTT_UNKNOWN	22676	442	172	9	3.35262	2.68447	120.324	0	ARRB1	ATF3	CDH13	DNTTIP1	KDM6A	NPNT	NR5A2	PIWIL2	WWC1
KMCATNNWGGA_UNKNOWN	22676	442	239	7	4.65858	1.5026	3325.07	0	BCL6B	CTNND1	FBXW11	NOS1	SFPQ	ZNF664	ZNF710
KRCTCNNNNMANAGC_UNKNOWN	22676	442	213	11	4.15179	2.64946	57.0184	0	GSPT1	KHSRP	MORF4L1	POFUT1	PRCC	RB1CC1	RPL7	SRSF9	TRABD	USP16	ZNF664
KTGGYRSGAA_UNKNOWN	22676	442	665	19	12.9622	1.4658	1129.3	0	APH1A	C11orf30	C5	CLPTM1	CTNND1	DAPK3	EGFR	FBXW11	FGF10	JUN	MICAL2	MKNK2	MNT	NR2F2	RBM14	SCRT2	SORBS3	TET2	TRIM8
MCAATNNNNNGCG_UNKNOWN	22676	442	545	17	10.6231	1.60028	705.873	0	ARRB2	CBX4	GTF3C1	HINT1	KDM5C	MECP2	MKL2	NR2F2	PFDN1	PINK1	PNRC1	RBPJ	SMARCB1	SNRNP70	SRPK1	TOB2	U2AF2
MGGAAGTG_GABP_B	22676	442	538	16	10.4867	1.52574	1128.95	0	APH1A	BRD2	CTNND1	E2F3	HNRNPA0	KDM2A	KDM5C	LGR4	RBM15B	RHOG	RLIM	SRCAP	TBL1Y	THRAP3	TRIB2	USP16
MYAATNNNNNNNGGC_UNKNOWN	22676	442	424	14	8.2646	1.69397	703.395	0	CAMK1	GPRC5C	KANK2	MAP3K5	NFIA	OVOL1	PCK1	PNRC1	RBM14	RBPJ	SCRT2	SMAD6	TGIF2	ZNF664
RAAGNYNNCTTY_UNKNOWN	22676	442	86	3	1.67631	1.78965	4187.16	0	CAMK1	DNM2	ZNF768
RACCACAR_AML_Q6	22676	442	160	7	3.11872	2.24451	670.148	0	EIF5	NFYC	POLDIP3	RBM39	RBPJ	SMG5	SUPT5H
RACTNNRTTTNC_UNKNOWN	22676	442	131	4	2.55345	1.56651	4491.89	0	GSPT1	MED15	WHSC1L1	ZNF420
RCGCANGCGY_NRF1_Q6	22676	442	952	30	18.5564	1.6167	124.301	0	C5	CDX2	CEBPA	CTNNBIP1	E2F1	E2F3	ETS1	FGF10	HMGA1	HNRNPR	KDM2A	KDM5C	MAP2K3	MAP3K5	MED15	MET	NEDD4L	NR5A2	OTUD7B	PCK1	PIM1	POLDIP3	PROX1	RBM39	RLIM	SMAD1	SMARCA2	TAF6	TCF7L1	WHSC1L1
RGAANNTTC_HSF1_01	22676	442	65	0	1.26698	0	17779	0
RGAGGAARY_PU1_Q6	22676	442	326	9	6.35438	1.41635	3345.38	0	BCL6	BRD2	E2F1	EP300	ESR1	KDM6A	MTA2	SIX3	TOP1
RGTTAMWNATT_HNF1_01	22676	442	133	8	2.59243	3.0859	82.0095	0	CAST	E2F3	ETS1	HIST1H1C	HIST1H2AC	INPPL1	SMO	ZNF710
RNCTGNYNRNCTGNY_UNKNOWN	22676	442	254	12	4.95096	2.42377	77.684	0	APH1A	BCL6	CDK9	FGF10	MAVS	NFXL1	OTUD7B	OTX1	PRCC	RPL7	ZBTB26	ZNF513
RNGTGGGC_UNKNOWN	22676	442	82	3	1.59834	1.87695	3822.09	0	ERF	JUN	SMARCD1
RNTCANNRNNYNATTW_UNKNOWN	22676	442	547	21	10.6621	1.96959	47.1694	0	BCL6	CTDSP1	FBXW11	GREM2	HNRNPA0	HNRNPR	MECP2	NFIA	NPAS2	NR2F2	NR2F6	ORC1	OTX1	PRDM16	RALY	TET2	TGIF2	THRAP3	ZNF362	ZNF513	ZNF710
RRAGTTGT_UNKNOWN	22676	442	616	20	12.0071	1.66569	334.511	0	ALDH1A2	C5	CBX4	FABP4	FGF10	HIF1A	KLF6	LMNA	MECP2	MN1	MNAT1	MNT	P2RY1	PRDM16	RALY	REL	RLIM	SMARCA2	WHSC1L1	ZBTB26
RRCCGTTA_UNKNOWN	22676	442	516	23	10.0579	2.28677	3.98763	0	ASCL2	BRD2	CIC	CTNND1	EBF1	HIF1A	HNRNPR	MN1	MNT	NKX6-1	NOSTRIN	NR2F2	NR2F6	OLIG1	POU6F2	RBM14	RNF25	SCRT2	SMAD6	TAF15	TRIB2	ZBTB3	ZNF362
RTAAACA_FREAC2_01	22676	442	142	5	2.76786	1.80645	2575.71	0	IRAK1	NR2F2	OTX1	POLDIP3	SMARCA2
RTTTNNNYTGGM_UNKNOWN	22676	442	65	4	1.26698	3.15712	675.769	0	ERF	HNRNPA0	KDM2A	SMAD6
RYAAAKNNNNNNTTGW_UNKNOWN	22676	442	66	2	1.28647	1.55464	6569.57	0	IRAK1	NFYC
RYCACNNRNNRNCAG_UNKNOWN	22676	442	104	3	2.02717	1.4799	5880.31	0	CDH13	ERF	MN1
RYTAAWNNNTGAY_UNKNOWN	22676	442	377	11	7.34847	1.49691	2153.69	0	CEBPA	E2F1	F12	G6PC	HOXB2	MN1	POU6F2	RBM39	SMARCA2	SMG5	TAF15
RYTGCNNRGNAAC_MIF1_01	22676	442	556	16	10.8375	1.47635	1414.54	0	ALDH1A2	CDC6	FGF10	KLF6	LMNA	MNT	NOS1	NR2F2	PATZ1	PCK1	PRKCSH	RPS6KB2	SATB1	SF3B4	TCF7L1	ZFHX3
RYTGCNWTGGNR_UNKNOWN	22676	442	96	3	1.87123	1.60322	5121.78	0	PDPK1	SMAD6	TBL1Y
RYTTCCTG_ETS2_B	22676	442	126	7	2.45599	2.85018	210.819	0	ASCL2	CAMK1D	CAST	DDX6	GSPT1	MNT	SRSF9
SCGGAAGY_ELK1_02	22676	442	319	16	6.21794	2.5732	10.1915	0	AKAP8	ARRB2	CCNE1	HNRNPAB	HNRNPR	IKBKAP	KDM2A	MECP2	MNT	NPAS2	NR2F2	PATZ1	TRIB2	TRIM8	U2AF2	ZNF524
SGCGSSAAA_E2F1DP2_01	22676	442	98	3	1.91021	1.57051	5311.01	0	CBX4	PPP2R4	ZNF655
SMTTTTGT_UNKNOWN	22676	442	276	8	5.37978	1.48705	3072.33	0	EBF1	FGF10	MICAL2	NR2F2	OTX1	RBM39	ZNF420	ZNF524
SNACANNNYSYAGA_UNKNOWN	22676	442	365	14	7.11457	1.96779	229.785	0	CAMK1D	CTNND1	HNRNPA0	IRAK1	KDM6A	OVOL1	PBX1	POFUT1	RBM14	RBM39	S1PR1	SATB1	SMARCA2	ZNF768
STTTCRNTTT_IRF_Q6	22676	442	70	1	1.36444	0.732902	13306.3	0	CDX2
SYATTGTG_UNKNOWN	22676	442	65	2	1.26698	1.57856	6444.8	0	FZD5	PATZ1
TAANNYSGCG_UNKNOWN	22676	442	65	1	1.26698	0.789279	12842.3	0	XRCC6
TAATTA_CHX10_01	22676	442	151	9	2.94329	3.0578	51.5309	0	ATF3	CDH13	OTX1	PBX1	POFUT1	RAB27A	TRIM8	WWC1	ZFHX3
TAAWWATAG_RSRFC4_Q2	22676	442	72	6	1.40342	4.27526	49.7872	0	APH1A	CDK9	GSPT1	RPS6KB2	SLC9A1	WHSC1L1
TAAYNRNNTCC_UNKNOWN	22676	442	52	1	1.01358	0.986599	11398.4	0	SIRT6
TATAAA_TATA_01	22676	442	70	2	1.36444	1.4658	7062.96	0	ATF3	ZFHX3
TCANNTGAY_SREBP1_01	22676	442	191	6	3.72297	1.61162	3032.93	0	ATF3	E2F3	EP300	NFIA	RBPJ	TRIB2
TCCATTKW_UNKNOWN	22676	442	261	7	5.08741	1.37595	4418.93	0	ACIN1	AKT2	BCL6	PTPN22	REL	RHOG	ZFHX3
TCCCRNNRTGC_UNKNOWN	22676	442	1121	38	21.8505	1.73909	12.3645	0	ANXA7	ASCL2	BRD2	CA9	EIF4G1	ESR1	FABP4	FBXW11	FGF10	HMGA1	IRAK1	KDM5C	LMNA	MECP2	MED15	MED25	MNT	NFE2L3	PAWR	PIM1	POU2AF1	RB1CC1	RBM39	RBPJ	RGS2	RHOG	RPL39	S1PR1	SEC16B	SLC9A1	SMARCA2	STAT1	TAF15	TBL1Y	TFE3	TRIM8	TSKU	ZNF362
TGACAGNY_MEIS1_01	22676	442	1524	38	29.7058	1.27921	1265.4	0	AKT2	APBA2	BAP1	BCL6	BCL6B	CAST	CDH13	CSDC2	E2F1	E2F3	ERF	ESR1	ETS1	HES6	HIF1A	INPPL1	ITGA6	KDM2A	MAN2B1	MAP3K5	MEGF8	MYBL2	MYC	NEDD4L	RAB27A	RBM14	RBM15B	SCAP	SMARCA2	SMG5	SORBS3	SUPT5H	TGIF2	TRIM62	TRIM8	ZBTB16	ZNF513	ZNF710
TGACATY_UNKNOWN	22676	442	792	26	15.4376	1.68419	125.887	0	ALDH1A2	BCL6	CAST	CIC	EIF4G1	EIF5	FBXW11	GPRC5C	HIST1H1C	KDM6A	MAP3K5	NACC1	NEDD4L	NFIA	OVOL1	PBX1	PROX1	PTK2B	RB1CC1	RBM15B	RLIM	S1PR1	SMO	TGIF2	WWC1	ZNF362
TGACCTTG_SF1_Q6	22676	442	231	6	4.50265	1.33255	5266.43	0	CSDC2	DNTTIP1	EEF2	GTF3C1	PNRC1	TGIF2
TGACCTY_ERR1_Q2	22676	442	538	14	10.4867	1.33503	3003.5	0	CSDC2	CTNND1	DAPK3	DNTTIP1	EEF2	EGFR	FBXW11	GTF3C1	JUN	MKNK2	PNRC1	SCRT2	TAF11	TGIF2
TGACGTCA_ATF3_Q6	22676	442	63	1	1.22799	0.814336	12643.5	0	SRPK1
TGANNYRGCA_TCF11MAFG_01	22676	442	810	28	15.7885	1.77344	46.6236	0	ARRB1	ATP2B4	ATP6AP2	BCL6	C5	CTNND1	DDX6	FZD2	GPRC5C	HIST1H1C	IFI16	INPPL1	KDM6A	MED12	MNT	NKX6-1	NPAS2	OTUD7B	OVOL1	SCRT2	SIX3	SMAD1	SMAD6	SMARCA2	TRIM24	TSPAN8	U2AF2	ZNF524
TGATTTRY_GFI1_01	22676	442	265	14	5.16537	2.71036	13.416	0	BCL6	EP300	ERF	G6PC	GREM2	IRAK1	MAP2K3	MECP2	MKNK2	NAA60	NOS1	TNFSF13	TRIM8	ZBTB7A
TGAYRTCA_ATF3_Q6	22676	442	658	24	12.8257	1.87124	47.0819	0	ANXA7	ATP6AP2	BAP1	C11orf30	CDX2	CRY2	CTDSP1	CTIF	DDX6	DNTTIP1	ERF	GTF3C1	KAT5	KDM2A	NFKB2	NOS1	PNRC1	POLDIP3	RLIM	RNF40	SMARCD1	TAF11	ZBTB7A	ZNF524
TGCCAAR_NF1_Q6	22676	442	1199	37	23.3709	1.58317	72.2069	0	ACIN1	CDC37	CDX2	DNTTIP1	EEFSEC	EP300	ERCC3	EXOSC5	GSPT1	GTF3C1	HIRA	INO80E	KAT5	KDM6A	LEPR	MED15	MTA2	NAA60	NFKBIB	POLR2H	RB1CC1	RNF41	SF3B4	SIRT6	SPRED2	SRSF9	SUPT5H	TADA3	TAF11	TRADD	TRAF7	TRIM11	U2AF2	USP16	ZBTB3	ZNF513	ZNF655
TGCGCANK_UNKNOWN	22676	442	1043	26	20.3301	1.27889	2132.99	0	APBA2	ATF3	ATP6AP2	BCL6	CCNE1	CDH13	CSDC2	ELAVL1	F2	GTF2IRD1	MNT	NCOA2	NPAS2	NR5A2	OTX1	PIM1	PNRC1	PRDM16	PRKCSH	RB1CC1	RHOG	SATB1	SF3B4	WWC1	ZNF768	ZNF775
TGCTGAY_UNKNOWN	22676	442	1085	36	21.1488	1.70222	24.7195	0	AGT	ARRB2	ATP2B4	BCL3	BCL6	CAST	CD4	CDC37	CRTC2	DNM2	E2F3	ERF	ETS1	FBXW11	HMG20B	HMGA1	KDM5C	KDM6A	MICAL2	NFIA	NOS1	NOSTRIN	NPAS2	NR2F6	RBPJ	RLIM	RNF40	TAF8	TEAD4	TFE3	TGIF2	TNFSF13	TSKU	WWC1	ZNF205	ZNF768
TGGAAA_NFAT_Q4_01	22676	442	2061	63	40.173	1.56822	4.09758	0	ACIN1	ALDH1A2	APBA2	ARRB2	ASCL2	BCL6	C11orf30	CRTC2	CRY2	CTNND1	DDX6	EBF1	EIF2AK3	EIF4G1	EP300	ETS1	FABP4	GPRC5C	GREM2	HIF1A	HNRNPUL1	ICK	IREB2	KDM2A	KDM6A	MAML1	NFE2L3	NFIA	NOSTRIN	NPAS2	NR2F2	ORC1	OTUD7B	OTX1	PAWR	PBX1	PIM1	PNRC1	POU6F2	PRKD2	PROX1
TGGNNNNNNKCCAR_UNKNOWN	22676	442	919	32	17.9131	1.7864	21.1059	0	AKT2	CAMK1D	CDX2	CRTC2	CTH	E2F3	ETS1	FGF10	GPRC5C	ICK	KDM6A	MN1	MYC	OTUD7B	PBX1	PNRC1	POU2AF1	PROX1	RBM8A	S1PR1	SMAD1	SMARCA2	TAF8	TET2	TRIM8	TSPAN8	WHSC1L1	ZBTB16	ZBTB22	ZBTB7A	ZNF219	ZNF362
TGTTTGY_HNF3_Q6	22676	442	757	31	14.7554	2.10092	1.62842	0	ACIN1	ARRB2	BRD9	CAST	CDX2	CTDSP1	E2F3	EDC3	ERF	HMGA1	HNRNPA0	INO80E	KAT5	NAA60	NME2	PATZ1	POLR2H	PRKCSH	RLIM	SCRT2	SF3B4	SRSF9	TADA3	TAF11	TAF8	TFE3	TGIF2	U2AF2	ZBTB7A	ZNF655	ZNF768
TGTYNNNNNRGCARM_UNKNOWN	22676	442	295	10	5.75013	1.73909	1148.55	0	CSDC2	CTNND1	GREM2	JUN	KDM5C	MTA2	NFIA	NR5A2	PLA2G1B	SATB1
TMTCGCGANR_UNKNOWN	22676	442	294	11	5.73064	1.91951	535.581	0	ALDH1A2	CDH13	CDX2	CTNND1	EBF1	ESR1	G6PC	GREM2	HNRNPA0	OTX1	SIX3
TNCATNTCCYR_UNKNOWN	22676	442	254	12	4.95096	2.42377	77.684	0	BCL6	C11orf30	CAST	CRY2	EIF4G1	ICK	NFE2L3	NR2F2	PBX1	RBM39	SMARCA2	TRIM8
TTANTCA_UNKNOWN	22676	442	75	4	1.4619	2.73617	1045.63	0	AGT	G6PC	NPAS2	NR5A2
TTAYRTAA_E4BP4_01	22676	442	152	4	2.96278	1.35008	6121.24	0	E2F3	FGF10	H2AFY2	MKNK2
TTCNRGNNNNTTC_HSF_Q6	22676	442	446	9	8.69342	1.03527	8981.36	0	BCL6	CAMKK2	E2F3	EEFSEC	HCFC1	JUN	PNRC1	RBPJ	SMAD1
TTCYNRGAA_STAT5B_01	22676	442	188	6	3.66449	1.63734	2883.85	0	CBX4	E2F3	ESR1	OTX1	PRKD2	PSMB10
TTCYRGAA_UNKNOWN	22676	442	1232	39	24.0141	1.62405	36.7761	0	ACIN1	AKT2	BCL6	CDH13	CDX2	CTNND1	DNTTIP1	EIF4G1	EIF5	ETS1	FABP4	FGF10	G6PC	HNRNPR	HOXB2	KDM6A	MNAT1	NEDD4L	NKX6-1	NPNT	NR2F2	OTX1	OVOL1	PIM1	POFUT1	POU2AF1	PROX1	RBM39	SATB1	SCRT2	SMAD1	SMARCA2	SMO	TARS2	TSKU	WDR5	XRCC6	ZNF597	ZNF710
TTGTTT_FOXO4_01	22676	442	184	4	3.58652	1.11529	8598.69	0	INPPL1	NKX6-1	SMAD6	TRIM24
WCAANNNYCAG_UNKNOWN	22676	442	697	25	13.5859	1.84014	48.2419	0	BCL6	CAST	CTNND1	E2F3	EBF1	ETS1	FABP4	FGF10	GREM2	HNRNPA0	INPPL1	IRAK1	JUN	LMNA	MAML1	NFIA	NPNT	POFUT1	PTPN22	RALY	RBM14	SMARCA2	TNFSF13	TOP1	ZNF362
WCTCNATGGY_UNKNOWN	22676	442	827	28	16.1199	1.73699	62.1859	0	APBB1	BCL6B	CAMKK2	CAST	CBX4	DDX6	EIF2AK3	EP300	HES6	HIF1A	HOXB2	INPPL1	MN1	MYC	POU2AF1	PPP2R4	PTK2B	RBM39	RBX1	RLIM	SMARCA2	SMG5	TET2	TGIF2	TOP1	WHSC1L1	WWC1	ZBTB16
WGGAATGY_TEF1_Q6	22676	442	86	6	1.67631	3.57929	119.434	0	HSF1	MED25	NAA60	PRKCSH	RNF25	SALL2
WGTTNNNNNAAA_UNKNOWN	22676	442	1032	38	20.1157	1.88907	2.48995	0	BCL6	BHLHA15	BRD2	CAMKK2	CEBPA	CTIF	E2F3	EGLN2	EIF4G1	ERF	EXOSC5	GPRC5C	HIF1A	HIRA	HMGA1	ILK	KAT5	KDM6A	MICAL2	MNT	ONECUT1	PATZ1	POLR2H	PPRC1	PTGES2	RBM15B	RPS2	SCRT2	SCYL1	SNRPA	TBL1Y	TET2	TGIF2	TOP1	TSKU	U2AF2	VARS2	WHSC1L1
WTGAAAT_UNKNOWN	22676	442	924	24	18.0106	1.33255	1686.89	0	CAMK1D	CDH13	CSDC2	E2F1	EP300	ERF	HES6	HIRA	MAP3K5	MYC	NEDD4L	NR2F2	OVOL1	POFUT1	PROX1	RBM15B	TBL1Y	TGIF2	TNFSF13	WWC1	ZBTB16	ZFHX3	ZNF205	ZNF710
WTTGKCTG_UNKNOWN	22676	442	722	22	14.0732	1.56325	476.697	0	ACO1	ARRB2	BCL6	C4A	CBX4	CD4	CRTC2	CSDC2	EIF4G1	ESR1	HIRA	LMNA	MET	NAA60	NFIA	PROX1	RAB27A	RALY	RBM14	SCRT2	SMARCA2	TRIM8
WWTAAGGC_UNKNOWN	22676	442	1896	56	36.9568	1.51528	21.0161	0	ACO1	ATP2B4	BCL6	CAST	CDK9	CSDC2	CTNND1	E2F3	EBF1	EIF4G1	ESR1	ETS1	FGF10	HIF1A	HOXB2	LTF	MAP2K3	MECP2	MKL1	NEDD4L	NFIA	NFKB2	NKX6-1	NOS1	NPAS2	NR5A2	OTUD7B	OTX1	OVOL1	PFDN1	PIM1	POFUT1	POU2AF1	PRCC	PRKD2	RALY	RBM14	RBM39	RGS2	RNF41	SFPQ
WYAAANNRNNNGCG_UNKNOWN	22676	442	195	5	3.80093	1.31547	5898.4	0	CA9	E2F3	EIF4G1	OTUD7B	RB1CC1
YAATNANRNNNCAG_UNKNOWN	22676	442	134	7	2.61192	2.68002	287.607	0	BCL3	BCL6B	E2F3	NFKB2	NR2F2	REL	TNFRSF1B
YATGNWAAT_OCT_C	22676	442	918	36	17.8936	2.01189	1.07997	0	ACIN1	AKAP8	AKT2	ARRB2	ATF5	BRD2	C11orf30	EGLN2	EXOSC5	GTF3C1	HINT1	HIST1H1C	KDM2A	KDM5C	MECP2	MED25	MKL2	MKNK1	ONECUT1	OVOL1	PFDN1	PINK1	PNRC1	POLR2H	PRKDC	RBM14	RNF40	RPL7	SIRT6	SMARCB1	SMARCD3	SNRNP70	SRPK1	SRSF9	TOP1	U2AF2
YATTNATC_UNKNOWN	22676	442	360	14	7.01711	1.99512	205.796	0	AKT2	ALDH1A2	CELSR2	E2F3	EGLN2	FZD2	HIST1H2AC	IRAK1	NFIA	NOS1	PATZ1	PIWIL4	REL	TOP1
YCATTAA_UNKNOWN	22676	442	320	8	6.23743	1.28258	5110.07	0	APH1A	ATF5	PATZ1	POU2AF1	RHOG	SORBS3	TRIB2	TRIM8
YGACNNYACAR_UNKNOWN	22676	442	148	4	2.88481	1.38657	5806.94	0	C11orf30	KAT5	PNRC1	TAF11
YGCGYRCGC_UNKNOWN	22676	442	587	9	11.4418	0.78659	14419.8	0	CBX4	KHSRP	MAP3K5	MECP2	NKX6-1	PBX1	POFUT1	SMARCA2	TOB2
YGTCCTTGR_UNKNOWN	22676	442	502	24	9.78497	2.45274	1.00511	0	BRD9	CAMK1D	CDX2	CEBPG	CTNND1	E2F3	EGLN2	HNRNPUL1	NOSTRIN	NPNT	PATZ1	POFUT1	POU2AF1	PPRC1	PTPN22	RALY	RLIM	SCRT2	SEC16B	SPRED2	TFE3	TNFSF13	TOB2	ZBTB7A
YKACATTT_UNKNOWN	22676	442	361	18	7.0366	2.55805	5.06635	0	ATF3	ATP2B4	ESR1	FBXW11	HIST1H1C	INPPL1	JUN	OTUD7B	PATZ1	POFUT1	RALY	S1PR1	SIX3	SMARCA2	TCEA3	TOB2	TRIB2	TRIM8
YNGTTNNNATT_UNKNOWN	22676	442	165	5	3.21618	1.55464	3917.64	0	ESR1	INPPL1	JUN	RALY	TCEA3
YNTTTNNNANGCARM_UNKNOWN	22676	442	249	5	4.8535	1.03018	9525.84	0	ATP6AP2	CCNE1	MNT	WWC1	ZNF768
YRCCAKNNGNCGC_UNKNOWN	22676	442	358	19	6.97813	2.72279	1.54617	0	ELAVL1	ETS1	FGF10	KLF6	MAML1	MN1	NR2F6	OTUD7B	PBX1	PNRC1	RBM14	RBM39	SIRT6	SMARCD1	TOP1	TRIB2	ZNF362	ZNF664	ZNF710
YTAATTAA_LHX3_01	22676	442	475	14	9.25869	1.51209	1481.92	0	EEF2	EIF4G1	HIF1A	KAT5	KDM2A	NACC1	NR5A2	RAB27A	REL	SNRPA	SORBS3	STK16	U2AF2	ZNF775
YTAAYNGCT_UNKNOWN	22676	442	87	5	1.6958	2.94846	491.591	0	DAPK3	KLF6	NKX6-1	NPAS2	TFE3
YTATTTTNR_MEF2_02	22676	442	335	14	6.52981	2.14401	113.61	0	AGT	BCL6	HAMP	HNRNPR	MAP2K3	MECP2	PROX1	RBM14	RLIM	TEAD4	TET2	TNIP2	TSKU	VTN
YTCCCRNNAGGY_UNKNOWN	22676	442	1296	30	25.2616	1.18757	3346.13	0	AGT	ALDH1A2	BCL6	C11orf30	C6	CDX2	DNM2	EEF2	FBXW11	FGF10	G6PC	GTF3C1	HNRNPA0	HNRNPAB	ICK	IRAK1	KDM6A	LEFTY1	MYC	NOS1	NR2F2	NR5A2	PATZ1	POFUT1	RBM14	RBM8A	RPLP0	SCRT2	TRAF7	USP16
YTTCCNNNGGAMR_UNKNOWN	22676	442	301	15	5.86708	2.55664	16.004	0	ACO1	BCL6	BRD2	CDK9	CTNND1	EEF2	EIF5	ESR1	HINT1	HNRNPR	PIM1	PTGES2	RHOG	SMARCA2	TBL1Y
YWATTWNNRGCT_UNKNOWN	22676	442	378	8	7.36797	1.08578	8123.41	0	ESR1	GPRC5C	HMGA1	LMNA	MNT	NFKB2	SMARCA2	TGIF2
MORF_ATRX	22676	442	211	7	4.11281	1.702	2128.62	0	ESR1	KANK2	POU6F2	RPS6KB2	SPRED2	ZBTB22	ZNF592
MORF_ATOX1	22676	442	80	3	1.55936	1.92387	3642.2	0	HSBP1	POLR2H	PPP2R4
MORF_BCL2	22676	442	222	10	4.32722	2.31095	215.641	0	DDX11	ESR1	KANK2	LEFTY1	MYC	POU6F2	RPS6KB2	SIX3	ZNF592	ZNF710
MORF_BNIP1	22676	442	190	4	3.70348	1.08007	9042.81	0	ESR1	RB1CC1	ZBTB22	ZNF592
MORF_BAG5	22676	442	57	1	1.11104	0.900056	11997.8	0	HNRNPUL1
MORF_BCL2L11	22676	442	188	4	3.66449	1.09156	8895.81	0	FZD5	POU6F2	RB1CC1	TRIM24
MORF_BECN1	22676	442	101	1	1.96869	0.507952	15354.9	0	PRKCSH
MORF_BRCA1	22676	442	264	6	5.14588	1.16598	7289.31	0	ESR1	POU6F2	RB1CC1	SPRED2	TRIM24	ZBTB22
MORF_BUB1	22676	442	52	2	1.01358	1.9732	4787.4	0	KHSRP	SRPK1
MORF_BUB3	22676	442	276	14	5.37978	2.60233	19.8411	0	ERP29	HCFC1	HNRNPAB	HNRNPR	HNRNPUL1	KHSRP	POM121	PRKDC	RUVBL2	SNRPA	SRSF9	SSB	TAF11	XRCC6
MORF_CTBP1	22676	442	168	7	3.27465	2.13763	834.305	0	HNRNPAB	HNRNPUL1	MGRN1	SNRNP70	SRSF9	TADA3	XRCC6
MORF_CCNF	22676	442	77	1	1.50088	0.666275	13883.8	0	SPRED2
MORF_CCNI	22676	442	88	8	1.71529	4.66392	5.72691	0	BRD2	EEF2	ERP29	HINT1	HNRNPUL1	LSM14A	RPL7	SRSF9
MORF_DNMT1	22676	442	117	8	2.28056	3.50791	37.301	0	HCFC1	HNRNPR	KHSRP	POM121	PRKDC	RUVBL2	SNRPA	SRPK1
MORF_ERCC2	22676	442	102	1	1.98818	0.502972	15402.4	0	ZNF592
MORF_ESPL1	22676	442	61	4	1.18901	3.36414	552.965	0	HCFC1	HNRNPAB	KHSRP	SNRPA
MORF_FDXR	22676	442	226	10	4.40519	2.27005	241.859	0	DDX11	HMG20B	KANK2	MYC	PRKCSH	RBM8A	RPS6KB2	SETD1B	SIX3	ZNF592
MORF_FEN1	22676	442	65	4	1.26698	3.15712	675.769	0	EIF4G1	GSPT1	HNRNPAB	RBM14
MORF_GPX4	22676	442	54	1	1.05257	0.950059	11645.3	0	RALY
MORF_HAT1	22676	442	174	9	3.3916	2.65361	129.424	0	EIF4G1	GSPT1	HNRNPAB	HNRNPR	MAML1	POM121	SNRPA	SRSF9	TAF11
MORF_HDAC1	22676	442	254	12	4.95096	2.42377	77.684	0	CDC37	ERP29	HNRNPAB	HNRNPR	HNRNPUL1	MED12	MGRN1	SNRPA	SRSF9	TADA3	TAF11	XRCC6
MORF_HDAC2	22676	442	277	14	5.39928	2.59294	20.5354	0	ABCF1	ANXA7	CAMKK2	FBXW11	HCFC1	HNRNPAB	HNRNPR	KHSRP	MTA1	POM121	PRKDC	RUVBL2	SNRPA	SSB
MORF_MDM2	22676	442	282	6	5.49674	1.09156	8389.48	0	F2RL1	FZD5	NPAS2	POU6F2	RB1CC1	TRIM24
MORF_MT4	22676	442	246	7	4.79503	1.45985	3660.56	0	DDX11	ESR1	KANK2	PRKCSH	RPS6KB2	ZNF592	ZNF710
MORF_MSH2	22676	442	61	2	1.18901	1.68207	5940.81	0	HNRNPAB	RUVBL2
MORF_MSH3	22676	442	245	6	4.77553	1.2564	6117.6	0	ESR1	POU6F2	SPRED2	TRIM24	ZBTB22	ZNF592
MORF_NF1	22676	442	169	6	3.29414	1.82141	2020.15	0	ESR1	LEFTY1	POU6F2	TRIM24	ZBTB22	ZNF592
MORF_PRDX3	22676	442	84	1	1.63733	0.610752	14386.9	0	HNRNPAB
MORF_PCNA	22676	442	83	3	1.61783	1.85433	3912.73	0	HNRNPAB	SRSF9	XRCC6
MORF_PSMC1	22676	442	190	7	3.70348	1.89012	1409.27	0	EIF5	HNRNPAB	HNRNPUL1	HSBP1	NME2	POLR2H	PPP2R4
MORF_PSMC2	22676	442	117	4	2.28056	1.75395	3464.73	0	ATP6AP2	EIF5	HNRNPAB	HSBP1
MORF_PSMF1	22676	442	164	7	3.19668	2.18977	749.313	0	ESR1	KANK2	POU6F2	TRIM24	ZBTB22	ZNF592	ZNF710
MORF_PRKDC	22676	442	190	11	3.70348	2.97018	23.3187	0	ABCF1	CAMKK2	HCFC1	HNRNPR	KHSRP	POM121	PRKDC	RUVBL2	SNRPA	SRPK1	SSB
MORF_RAD21	22676	442	182	6	3.54754	1.69131	2595.61	0	FBXW11	HNRNPAB	MAML1	MTA1	SRSF9	TAF11
MORF_RAD23A	22676	442	345	15	6.72473	2.23057	60.0582	0	ERP29	HNRNPAB	HNRNPR	HNRNPUL1	IRAK1	KHSRP	MGRN1	POM121	PRKDC	RUVBL2	SNRPA	SRSF9	SSB	TAF11	XRCC6
MORF_RAD23B	22676	442	179	8	3.48906	2.29288	435.608	0	EIF5	FBXW11	GSPT1	HNRNPAB	HSBP1	MAML1	MTA1	PPP2R4
MORF_RAD51L3	22676	442	392	9	7.64085	1.17788	6338.12	0	CAMTA1	F2RL1	FZD5	NEDD4L	NPAS2	POU6F2	RB1CC1	SMYD3	TRIM24
MORF_RAD54L	22676	442	105	7	2.04666	3.42021	80.2175	0	ABCF1	KHSRP	POM121	PRKDC	RUVBL2	SRPK1	SSB
MORF_RFC1	22676	442	110	2	2.14412	0.932785	11291.8	0	ORC1	PRKCSH
MORF_RFC4	22676	442	150	10	2.9238	3.42021	13.1679	0	ABCF1	HNRNPAB	HNRNPR	KHSRP	POM121	PRKDC	RUVBL2	SNRPA	SRPK1	SSB
MORF_RFC5	22676	442	76	2	1.48139	1.35008	7783.38	0	KANK2	MYC
MORF_RPA1	22676	442	61	3	1.18901	2.52311	2065.25	0	FBXW11	HNRNPAB	MTA1
MORF_RPA2	22676	442	191	6	3.72297	1.61162	3032.93	0	DDX11	ORC1	PFDN1	PRKCSH	PRKDC	SMARCD1
MORF_RRM1	22676	442	102	7	1.98818	3.52081	68.3832	0	HCFC1	HNRNPR	KHSRP	POM121	PRKDC	RUVBL2	SNRPA
MORF_STK17A	22676	442	171	8	3.33313	2.40015	342.14	0	ESR1	KANK2	MYC	POU6F2	RPS6KB2	SIX3	ZBTB22	ZNF592
MORF_SMC1L1	22676	442	62	3	1.2085	2.48241	2140.65	0	HNRNPAB	HNRNPR	XRCC6
MORF_SP3	22676	442	80	1	1.55936	0.64129	14107.9	0	FBXW11
MORF_SOD1	22676	442	277	11	5.39928	2.03731	366.421	0	FBXW11	GSPT1	HNRNPAB	HSBP1	MAML1	MTA1	RUVBL2	SNRPA	SRSF9	SSB	TAF11
MORF_TERF1	22676	442	65	3	1.26698	2.36784	2372.76	0	HNRNPR	HNRNPUL1	POM121
MORF_TERF2IP	22676	442	112	4	2.1831	1.83226	3117.4	0	CHD8	PRKCSH	RAF1	SLC9A1
MORF_TFDP2	22676	442	231	6	4.50265	1.33255	5266.43	0	ESR1	POU6F2	RB1CC1	TRIM24	ZBTB22	ZNF592
MORF_UNG	22676	442	76	4	1.48139	2.70017	1087.51	0	EIF4G1	GSPT1	HNRNPAB	RBM14
MORF_MYC	22676	442	79	5	1.53987	3.24704	339.614	0	ESR1	MYC	RPS6KB2	SIX3	ZNF592
MORF_XPC	22676	442	62	1	1.2085	0.82747	12541.1	0	RAF1
MORF_XRCC5	22676	442	234	14	4.56112	3.06942	3.85918	0	CAMKK2	HCFC1	HNRNPAB	HNRNPR	HNRNPUL1	MGRN1	POM121	PRKDC	RUVBL2	SNRNP70	SNRPA	SRSF9	SSB	XRCC6
MORF_AATF	22676	442	205	8	3.99585	2.00207	859.445	0	HNRNPAB	POM121	PRKCSH	PRKDC	RALY	RUVBL2	SNRPA	SSB
MORF_ACP1	22676	442	210	14	4.09331	3.42021	1.23435	0	BRD2	ERP29	HGS	HINT1	HNRNPR	HNRNPUL1	LSM14A	MED12	POM121	SNRNP70	SRSF9	STRAP	TAF11	XRCC6
MORF_ACTG1	22676	442	138	6	2.68989	2.23057	952.196	0	EEF2	HINT1	NME2	RPL7	RPL9	RPLP0
MORF_ANP32B	22676	442	197	11	3.83992	2.86464	31.1078	0	EEF2	ERP29	HINT1	HNRNPAB	HNRNPUL1	RALY	RPL7	SNRPA	SRSF9	TAF11	XRCC6
MORF_AP2M1	22676	442	217	10	4.22976	2.3642	185.956	0	HNRNPAB	HNRNPUL1	HSBP1	NME2	POLR2H	PPP2R4	RALY	SRSF9	TADA3	XRCC6
MORF_AP3D1	22676	442	128	8	2.49497	3.20645	65.0545	0	FBXW11	HNRNPUL1	MGRN1	RUVBL2	SNRPA	SRSF9	SSB	XRCC6
MORF_ARAF1	22676	442	78	4	1.52037	2.63093	1173.9	0	HMG20B	PDPK1	PRKCSH	SLC9A1
MORF_ARL3	22676	442	307	6	5.98404	1.00267	9856.4	0	ESR1	FZD5	IGF2	POU6F2	RB1CC1	TRIM24
MORF_ATF2	22676	442	332	10	6.47134	1.54528	2070.57	0	C6	CAMTA1	F2RL1	FZD5	NEDD4L	NPAS2	POU6F2	RB1CC1	SMYD3	TRIM24
MORF_BMI1	22676	442	80	3	1.55936	1.92387	3642.2	0	POM121	PRKCSH	PRKDC
MORF_BMPR2	22676	442	53	1	1.03307	0.967984	11523.1	0	IREB2
MORF_BUB1B	22676	442	66	5	1.28647	3.8866	165.081	0	ABCF1	HCFC1	KHSRP	PRKDC	SRPK1
MORF_CAMK4	22676	442	294	7	5.73064	1.2215	6218.8	0	F2RL1	FZD5	NEDD4L	NPAS2	RB1CC1	SMYD3	TRIM24
MORF_CASP10	22676	442	117	4	2.28056	1.75395	3464.73	0	ESR1	TRIM24	ZBTB22	ZNF592
MORF_CASP2	22676	442	103	7	2.00767	3.48662	72.1699	0	DDX11	HMGXB3	ORC1	PDPK1	PFDN1	PRKCSH	RBM8A
MORF_CD8A	22676	442	127	1	2.47548	0.403962	16329.7	0	FZD5
MORF_CDC10	22676	442	143	4	2.78735	1.43505	5415.64	0	HNRNPR	POM121	PRKDC	SSB
MORF_CDC16	22676	442	73	7	1.42291	4.91948	9.7546	0	CAMKK2	HCFC1	HNRNPR	KHSRP	POM121	PRKDC	RBPJ
MORF_CDC2L5	22676	442	140	5	2.72888	1.83226	2469.78	0	DDX11	ESR1	KANK2	RPS6KB2	ZNF592
MORF_CDH4	22676	442	140	3	2.72888	1.09935	9168.75	0	F2RL1	FZD5	NPAS2
MORF_CDK2	22676	442	71	5	1.38393	3.6129	222.346	0	HNRNPAB	PRKDC	RUVBL2	SNRPA	SSB
MORF_CNTN1	22676	442	108	5	2.10513	2.37515	1072.55	0	ORC1	PDPK1	PFDN1	PRKCSH	RBM8A
MORF_CSNK1D	22676	442	70	5	1.36444	3.66451	209.954	0	CHD8	KDM5C	PRKCSH	RAF1	SLC9A1
MORF_CSNK2B	22676	442	287	11	5.5942	1.96632	460.267	0	EIF4G1	ERP29	HNRNPAB	HNRNPUL1	RALY	RBM14	RUVBL2	SNRPA	SRSF9	TAF11	XRCC6
MORF_CTSB	22676	442	190	6	3.70348	1.6201	2982.88	0	CAMTA1	F2RL1	FZD5	NPAS2	RB1CC1	SMYD3
MORF_CUL1	22676	442	71	3	1.38393	2.16774	2860.99	0	DAXX	HNRNPAB	SSB
MORF_DAP	22676	442	78	2	1.52037	1.31547	8017.65	0	ERP29	MAML1
MORF_DAP3	22676	442	193	8	3.76195	2.12656	639.743	0	FBXW11	HNRNPAB	HNRNPUL1	POLR2H	RALY	RUVBL2	SNRPA	SRSF9
MORF_DCC	22676	442	113	1	2.20259	0.45401	15867.1	0	IREB2
MORF_DDB1	22676	442	241	11	4.69757	2.34164	141.726	0	ABCF1	DAXX	DDX11	HNRNPAB	ILK	PRKCSH	PRKDC	RAF1	RUVBL2	SNAPC5	SSB
MORF_DDX11	22676	442	156	9	3.04075	2.9598	63.9967	0	DDX11	HMG20B	HMGXB3	PFDN1	PRKCSH	RBM8A	RPS6KB2	SETD1B	ZNF592
MORF_DEAF1	22676	442	56	5	1.09155	4.58064	82.606	0	CAMKK2	HNRNPR	KHSRP	POM121	PRKDC
MORF_DEK	22676	442	262	14	5.1069	2.74139	12.0065	0	FBXW11	HNRNPA0	HNRNPAB	HNRNPR	HNRNPUL1	POM121	RAF1	RALY	SNRPA	SRSF9	SSB	TAF11	TOP1	XRCC6
MORF_DMPK	22676	442	176	6	3.43059	1.74897	2321.35	0	CAMTA1	F2RL1	FZD5	MNAT1	NEDD4L	RB1CC1
MORF_EI24	22676	442	142	8	2.76786	2.89032	120.846	0	ABCF1	EIF4G1	HNRNPAB	KHSRP	PRKDC	RUVBL2	SNRPA	SSB
MORF_EIF3S2	22676	442	244	9	4.75604	1.89233	899.323	0	HNRNPAB	HNRNPR	POM121	PRKDC	RUVBL2	SNRPA	SRSF9	SSB	XRCC6
MORF_EIF3S6	22676	442	121	7	2.35853	2.96795	171.1	0	EEF2	ERP29	HNRNPUL1	RPL7	SNRPA	SRSF9	TAF11
MORF_EIF4A2	22676	442	137	7	2.6704	2.62133	320.94	0	BRD2	EEF2	LSM14A	POLDIP3	RPL7	RPL9	SNRNP70
MORF_EIF4E	22676	442	84	1	1.63733	0.610752	14386.9	0	ABCF1
MORF_EPHA7	22676	442	140	2	2.72888	0.732902	13521	0	IREB2	ZNF208
MORF_ERCC4	22676	442	326	5	6.35438	0.786858	13589	0	FZD5	NPAS2	POU6F2	RB1CC1	TRIM24
MORF_ERH	22676	442	114	5	2.22209	2.25014	1288.66	0	HNRNPUL1	RALY	SRSF9	STRAP	XRCC6
MORF_ESR1	22676	442	172	8	3.35262	2.38619	352.96	0	ESR1	MYC	RPS6KB2	SIX3	TRIM24	ZBTB22	ZNF592	ZNF710
MORF_ETV3	22676	442	64	1	1.24749	0.801612	12743.9	0	ESR1
MORF_FANCG	22676	442	166	5	3.23567	1.54528	3980.38	0	DAXX	DDX11	PRKCSH	RPS6KB2	ZNF592
MORF_FBL	22676	442	139	8	2.70938	2.9527	106.616	0	HNRNPAB	HNRNPUL1	RALY	RUVBL2	SNRPA	SRSF9	TAF11	XRCC6
MORF_FLT1	22676	442	126	4	2.45599	1.62867	4117.18	0	ESR1	SIX3	ZNF592	ZNF710
MORF_FOSL1	22676	442	409	13	7.97222	1.63066	1046.8	0	ACO1	ESR1	F2RL1	FZD5	IGF2	KANK2	NPAS2	POU6F2	RB1CC1	TRIM24	ZBTB22	ZNF592	ZNF710
MORF_FRK	22676	442	111	2	2.16361	0.924381	11378.9	0	IREB2	ZNF208
MORF_FSHR	22676	442	282	8	5.49674	1.45541	3326.32	0	C6	CAMTA1	F2RL1	FZD5	POU6F2	RB1CC1	SMYD3	TRIM24
MORF_G22P1	22676	442	171	7	3.33313	2.10013	901.934	0	CDC37	HNRNPUL1	RBM14	SNRPA	SRSF9	STRAP	XRCC6
MORF_GMPS	22676	442	53	4	1.03307	3.87194	349.887	0	ERP29	IRAK1	SNRPA	SRSF9
MORF_GNB1	22676	442	303	15	5.90607	2.53976	17.107	0	CAMKK2	ERP29	FBXW11	HCFC1	HNRNPAB	HNRNPR	HNRNPUL1	KHSRP	MGRN1	POM121	PRKDC	RUVBL2	SNRPA	SRSF9	SSB
MORF_GSPT1	22676	442	49	3	0.955107	3.14101	1248.33	0	EIF4G1	GSPT1	HNRNPAB
MORF_HEAB	22676	442	81	3	1.57885	1.90012	3731.9	0	DDX11	KANK2	ZNF592
MORF_IFNA1	22676	442	207	9	4.03484	2.23057	367.865	0	C6	CAMTA1	F2RL1	FZD5	NPAS2	POU6F2	RB1CC1	SMYD3	TRIM24
MORF_IKBKG	22676	442	137	11	2.6704	4.11923	1.42012	0	DDX11	HMG20B	HMGXB3	ORC1	PFDN1	PRKCSH	RBM8A	RPS6KB2	SETD1B	SLC9A1	ZNF592
MORF_IL13	22676	442	233	6	4.54163	1.32111	5386.74	0	ESR1	KANK2	POU6F2	ZBTB22	ZNF592	ZNF710
MORF_IL16	22676	442	242	6	4.71706	1.27198	5933.7	0	ESR1	FZD5	POU6F2	RB1CC1	TRIM24	ZBTB22
MORF_IL4	22676	442	196	6	3.82043	1.57051	3288.29	0	C6	F2RL1	FZD5	NPAS2	POU6F2	RB1CC1
MORF_IL9	22676	442	94	0	1.83225	0	17779	0
MORF_ITGA2	22676	442	57	0	1.11104	0	17779	0
MORF_JAG1	22676	442	94	2	1.83225	1.09156	9771.18	0	RPS6KB2	ZNF592
MORF_JAK3	22676	442	96	1	1.87123	0.534408	15103.1	0	ZNF592
MORF_JUND	22676	442	64	4	1.24749	3.20645	643.722	0	EEF2	LSM14A	RPL7	RPL9
MORF_KDR	22676	442	95	1	1.85174	0.540033	15049.6	0	FZD5
MORF_LCAT	22676	442	134	1	2.61192	0.382859	16517.3	0	ZNF208
MORF_LMO1	22676	442	50	1	0.974599	1.02606	11141.6	0	KANK2
MORF_LTK	22676	442	147	6	2.86532	2.09401	1215.93	0	DDX11	RBM8A	RPS6KB2	SIX3	ZNF592	ZNF710
MORF_MAGEA8	22676	442	263	9	5.12639	1.75562	1306.77	0	CAMTA1	F2RL1	FZD5	NEDD4L	NPAS2	POU6F2	RB1CC1	SMYD3	TRIM24
MORF_MAGEA9	22676	442	428	12	8.34256	1.43841	2382.68	0	C6	CAMTA1	ESR1	F2RL1	FZD5	NEDD4L	NPAS2	POU6F2	RB1CC1	SMYD3	TRIM24	ZNF710
MORF_MAP2K2	22676	442	131	7	2.55345	2.74139	256.805	0	ERP29	HNRNPAB	HNRNPUL1	MTA1	RUVBL2	SNRPA	SRSF9
MORF_MAP2K7	22676	442	185	7	3.60602	1.9412	1262.43	0	C6	F2RL1	FZD5	NPAS2	POU6F2	RB1CC1	SMYD3
MORF_MAP3K14	22676	442	121	1	2.35853	0.423993	16147	0	ZNF208
MORF_MBD4	22676	442	86	2	1.67631	1.1931	8922.29	0	ATP6AP2	HSBP1
MORF_MLLT10	22676	442	305	8	5.94505	1.34566	4374.69	0	CAMTA1	F2RL1	FZD5	NPAS2	POU6F2	RB1CC1	SMYD3	TRIM24
MORF_MTA1	22676	442	102	5	1.98818	2.51486	878.785	0	FBXW11	HNRNPAB	MAML1	MTA1	SNRPA
MORF_MYL3	22676	442	71	0	1.38393	0	17779	0
MORF_MYST2	22676	442	68	5	1.32545	3.77229	186.596	0	E2F1	ORC1	PDPK1	PIM1	PRKCSH
MORF_NME2	22676	442	154	9	3.00176	2.99824	58.7544	0	EEF2	HINT1	NME2	POLR2H	PPP2R4	RALY	RPL7	RPL9	RPLP0
MORF_NOS2A	22676	442	291	7	5.67216	1.2341	6050.47	0	ESR1	FZD5	POU6F2	RB1CC1	SIX3	TRIM24	ZNF592
MORF_NPM1	22676	442	162	9	3.1577	2.85018	81.9514	0	EEF2	HINT1	NME2	RPL7	RPL9	RPLP0	RPS2	STRAP	XRCC6
MORF_ORC1L	22676	442	69	2	1.34495	1.48705	6940.52	0	ORC1	PRKCSH
MORF_PAPSS1	22676	442	101	2	1.96869	1.0159	10465.8	0	ANXA7	FBXW11
MORF_PAX7	22676	442	269	12	5.24334	2.28862	121.28	0	ESR1	FZD5	KANK2	MYC	NPAS2	POU6F2	RB1CC1	RPS6KB2	SIX3	TRIM24	ZNF592	ZNF710
MORF_PDCD1	22676	442	73	1	1.42291	0.702783	13563.6	0	FZD5
MORF_PDPK1	22676	442	74	4	1.44241	2.77314	1004.63	0	BCL3	E2F1	PDPK1	PIM1
MORF_PHB	22676	442	123	5	2.39751	2.08549	1653.9	0	DAXX	DDX11	HMG20B	PFDN1	PRKCSH
MORF_PML	22676	442	145	9	2.82634	3.18433	39.1931	0	DDX11	HMG20B	HMGXB3	PFDN1	PRKCSH	RBM8A	RPS6KB2	SLC9A1	ZNF592
MORF_PPP1CA	22676	442	169	7	3.29414	2.12498	856.476	0	ERP29	HNRNPAB	HNRNPUL1	HSBP1	RALY	SRSF9	TAF11
MORF_PPP1CC	22676	442	164	10	3.19668	3.12824	25.9748	0	ERP29	HCFC1	HNRNPR	KHSRP	POM121	PRKDC	RUVBL2	SNRPA	SRPK1	SRSF9
MORF_PPP2CA	22676	442	127	5	2.47548	2.01981	1831.55	0	FBXW11	HNRNPAB	POM121	RAF1	SSB
MORF_PPP2R4	22676	442	50	4	0.974599	4.10425	287.913	0	HSBP1	NME2	POLR2H	PPP2R4
MORF_PPP2R5B	22676	442	175	4	3.4111	1.17264	7916.68	0	POU6F2	RB1CC1	TRIM24	ZBTB22
MORF_PPP2R5E	22676	442	82	3	1.59834	1.87695	3822.09	0	FBXW11	RAF1	SNAPC5
MORF_PPP5C	22676	442	90	3	1.75428	1.71011	4558	0	RPS6KB2	SPRED2	ZNF592
MORF_PPP6C	22676	442	103	3	2.00767	1.49427	5785.37	0	CHMP1A	EIF5	HSBP1
MORF_PRKACA	22676	442	111	4	2.16361	1.84876	3049.43	0	ESR1	RPS6KB2	ZBTB22	ZNF592
MORF_PRKAG1	22676	442	219	8	4.26874	1.87409	1171.56	0	ANXA7	FBXW11	ILK	MTA1	PRKCSH	RAF1	RUVBL2	SSB
MORF_PRKAR1A	22676	442	142	4	2.76786	1.44516	5337.71	0	FBXW11	HSBP1	MTA1	TADA3
MORF_PRKCA	22676	442	183	6	3.56703	1.68207	2642.71	0	CAMTA1	F2RL1	FZD5	POU6F2	RB1CC1	SMYD3
MORF_PTEN	22676	442	85	1	1.65682	0.603567	14453.2	0	ZBTB22
MORF_PTPN11	22676	442	108	5	2.10513	2.37515	1072.55	0	HNRNPR	IRAK1	KHSRP	RBM14	SRSF9
MORF_PTPN9	22676	442	61	5	1.18901	4.20518	118.891	0	DDX11	HMGXB3	ORC1	PFDN1	RBM8A
MORF_PTPRB	22676	442	257	5	5.00944	0.998116	10025.6	0	FZD5	POU6F2	RB1CC1	SMYD3	TRIM24
MORF_PTPRR	22676	442	103	3	2.00767	1.49427	5785.37	0	CAMTA1	FZD5	NPAS2
MORF_RAB11A	22676	442	59	0	1.15003	0	17779	0
MORF_RAB1A	22676	442	194	8	3.78144	2.11559	656.425	0	ATP6AP2	FBXW11	KDM2A	LEPR	PRKCSH	RAF1	SLC9A1	TADA3
MORF_RAB3A	22676	442	89	1	1.73479	0.57644	14706	0	ZNF208
MORF_RAB5A	22676	442	97	3	1.89072	1.5867	5216.34	0	ATP6AP2	EIF5	HSBP1
MORF_RAB6A	22676	442	67	2	1.30596	1.53144	6693.8	0	FBXW11	MTA1
MORF_RAC1	22676	442	211	6	4.11281	1.45886	4100.54	0	FBXW11	HNRNPAB	MAML1	MTA1	RAF1	SNAPC5
MORF_RAF1	22676	442	110	4	2.14412	1.86557	2981.99	0	FBXW11	HNRNPAB	PRKCSH	RAF1
MORF_RAGE	22676	442	148	6	2.88481	2.07986	1247.6	0	DDX11	KANK2	RBM8A	RPS6KB2	SIX3	ZNF592
MORF_RAN	22676	442	268	13	5.22385	2.48859	43.585	0	EEF2	ERP29	HINT1	HNRNPAB	HNRNPUL1	NME2	POLR2H	RALY	RPL7	RUVBL2	SNRPA	SRSF9	XRCC6
MORF_RAP1A	22676	442	139	2	2.70938	0.738175	13458.8	0	SPRED2	ZBTB22
MORF_RBBP8	22676	442	213	9	4.15179	2.16774	432.688	0	DDX11	ESR1	KANK2	MYC	RBM8A	RPS6KB2	SIX3	ZNF592	ZNF710
MORF_RBM8A	22676	442	85	5	1.65682	3.01783	450.177	0	DDX11	HMGXB3	PFDN1	RBM8A	ZNF592
MORF_REV3L	22676	442	57	1	1.11104	0.900056	11997.8	0	ZBTB22
MORF_RUNX1	22676	442	150	5	2.9238	1.71011	3018.07	0	ESR1	KANK2	POU6F2	ZNF592	ZNF710
MORF_SART1	22676	442	63	5	1.22799	4.07168	136.111	0	EEF2	HNRNPUL1	LSM14A	RALY	STRAP
MORF_SKP1A	22676	442	202	8	3.93738	2.03181	800.472	0	HGS	HNRNPAB	HNRNPUL1	HSBP1	MAML1	RALY	SRSF9	TAF11
MORF_SNRP70	22676	442	61	3	1.18901	2.52311	2065.25	0	HNRNPUL1	LSM14A	SNRNP70
MORF_SS18	22676	442	61	1	1.18901	0.841036	12436.7	0	PRKCSH
MORF_SUPT3H	22676	442	332	10	6.47134	1.54528	2070.57	0	C6	CAMTA1	F2RL1	FZD5	NEDD4L	NPAS2	POU6F2	RB1CC1	SMYD3	TRIM24
MORF_THPO	22676	442	129	4	2.51446	1.5908	4341.11	0	CAMTA1	FZD5	RB1CC1	SMYD3
MORF_THRA	22676	442	54	0	1.05257	0	17779	0
MORF_TNFRSF25	22676	442	268	9	5.22385	1.72287	1430.27	0	DDX11	ESR1	KANK2	MYC	POU6F2	RPS6KB2	SIX3	ZNF592	ZNF710
MORF_TNFRSF6	22676	442	169	2	3.29414	0.607138	15013.9	0	FZD5	RB1CC1
MORF_TPR	22676	442	144	7	2.80684	2.4939	409.094	0	CHD8	DDX11	KDM5C	PRKCSH	RAF1	ZBTB22	ZNF592
MORF_TPT1	22676	442	102	4	1.98818	2.01189	2462.96	0	EEF2	RPL7	RPL9	RPLP0
MORF_TTN	22676	442	51	0	0.994091	0	17779	0
MORF_UBE2A	22676	442	49	1	0.955107	1.047	11009.4	0	FBXW11
MORF_UBE2N	22676	442	94	5	1.83225	2.72889	655.206	0	HNRNPAB	HNRNPR	POM121	SRSF9	TAF11
MORF_USP5	22676	442	50	0	0.974599	0	17779	0
MORF_WNT1	22676	442	107	1	2.08564	0.479469	15626.1	0	ZNF208
MORF_ZNF10	22676	442	54	1	1.05257	0.950059	11645.3	0	IREB2
GCM_ATM	22676	442	27	1	0.526283	1.90012	7332.89	0	BCL3
GCM_BNIP1	22676	442	78	4	1.52037	2.63093	1173.9	0	CHMP1A	HMGXB3	IRF5	SMARCD1
GCM_BAG5	22676	442	38	1	0.740695	1.35008	9369.25	0	IKBKAP
GCM_BCL2L1	22676	442	35	2	0.682219	2.93161	2639.43	0	GSPT1	RNF41
GCM_BECN1	22676	442	68	1	1.32545	0.754458	13126.2	0	CHMP1A
GCM_ERBB2IP	22676	442	64	1	1.24749	0.801612	12743.9	0	FBXW11
GCM_GSTA4	22676	442	67	3	1.30596	2.29716	2532.13	0	BRD2	HGS	RBM8A
GCM_HDAC1	22676	442	38	1	0.740695	1.35008	9369.25	0	SRSF9
GCM_PSME1	22676	442	85	3	1.65682	1.8107	4095.3	0	QARS	RPL7	SRSF9
GCM_RAD21	22676	442	37	1	0.721203	1.38657	9201.79	0	HCFC1
GCM_SIRT2	22676	442	43	2	0.838155	2.38619	3632.72	0	FBXW11	ZNF710
GCM_TINF2	22676	442	40	1	0.779679	1.28258	9694.44	0	MORF4L1
GCM_ACTG1	22676	442	124	6	2.417	2.48241	617.453	0	EEF2	QARS	RPL7	RPL9	SNRPA	SRSF9
GCM_AIP	22676	442	40	0	0.779679	0	17779	0
GCM_ANP32B	22676	442	36	2	0.701711	2.85018	2760.53	0	SNRPA	SRSF9
GCM_APEX1	22676	442	114	5	2.22209	2.25014	1288.66	0	EEF2	QARS	RPL7	SNRPA	SRSF9
GCM_AQP4	22676	442	45	1	0.877139	1.14007	10453.6	0	AGT
GCM_BMPR2	22676	442	84	2	1.63733	1.2215	8701.19	0	FBXW11	NFIA
GCM_CALM1	22676	442	109	3	2.12463	1.41201	6354.33	0	FBXW11	MKL2	RNF41
GCM_CASP2	22676	442	27	2	0.526283	3.80023	1719.42	0	DDX11	THRAP3
GCM_CBFB	22676	442	70	2	1.36444	1.4658	7062.96	0	SNRPA	SRSF9
GCM_CDH5	22676	442	35	0	0.682219	0	17779	0
GCM_CHUK	22676	442	72	2	1.40342	1.42509	7305.89	0	MORF4L1	POLDIP3
GCM_CRKL	22676	442	64	2	1.24749	1.60322	6319.51	0	POLDIP3	SPRED2
GCM_CSNK1A1	22676	442	36	1	0.701711	1.42509	9031	0	POLDIP3
GCM_CSNK1D	22676	442	32	0	0.623743	0	17779	0
GCM_CSNK2B	22676	442	99	6	1.92971	3.10928	230.9	0	EEF2	QARS	RAF1	RPL7	SNRPA	SRSF9
GCM_DDX11	22676	442	44	5	0.857647	5.82991	28.4075	0	DDX11	PRKD2	SMG5	THRAP3	WDR5
GCM_DDX5	22676	442	65	2	1.26698	1.57856	6444.8	0	RAF1	RB1CC1
GCM_DEAF1	22676	442	28	1	0.545775	1.83226	7536.75	0	FBXW11
GCM_DENR	22676	442	49	2	0.955107	2.09401	4400.83	0	MORF4L1	POLDIP3
GCM_DFFA	22676	442	129	6	2.51446	2.38619	726.619	0	HNRNPR	IKBKAP	KANK2	RBM8A	RBPJ	ZNF655
GCM_DLG1	22676	442	78	3	1.52037	1.9732	3464.35	0	FBXW11	MKL2	ZNF710
GCM_DPF2	22676	442	32	1	0.623743	1.60322	8313.25	0	SMARCD1
GCM_ERCC4	22676	442	29	1	0.565267	1.76907	7736.63	0	SMARCD1
GCM_FANCC	22676	442	124	4	2.417	1.65494	3969.53	0	CHMP1A	SMARCD1	TAF11	TFE3
GCM_FANCL	22676	442	24	3	0.467807	6.4129	195.29	0	IKBKAP	PATZ1	ZNF655
GCM_FCGR2B	22676	442	38	0	0.740695	0	17779	0
GCM_GSPT1	22676	442	167	5	3.25516	1.53602	4043.42	0	BRD9	GSPT1	HGS	RBM8A	RNF41
GCM_HBP1	22676	442	69	2	1.34495	1.48705	6940.52	0	HNRNPR	SF3B4
GCM_HMGA2	22676	442	122	2	2.37802	0.841036	12277.2	0	IRF5	SMARCD1
GCM_IL6ST	22676	442	54	2	1.05257	1.90012	5045.05	0	FBXW11	SPRED2
GCM_ING1	22676	442	66	2	1.28647	1.55464	6569.57	0	PRKD2	SMG5
GCM_LTK	22676	442	46	1	0.896631	1.11529	10596.7	0	BCL3
GCM_MAP1B	22676	442	65	1	1.26698	0.789279	12842.3	0	FBXW11
GCM_MAP4K4	22676	442	171	3	3.33313	0.900056	11570.2	0	FBXW11	NACC1	ZNF710
GCM_MAPK10	22676	442	82	2	1.59834	1.2513	8476.66	0	FBXW11	MKL2
GCM_MAX	22676	442	30	2	0.584759	3.42021	2052.74	0	HNRNPR	LSM14A
GCM_MLL	22676	442	173	7	3.37211	2.07585	948.889	0	BRD9	GSPT1	HGS	HNRNPR	MORF4L1	RBM8A	ZBTB22
GCM_MSN	22676	442	28	0	0.545775	0	17779	0
GCM_MYCL1	22676	442	25	2	0.487299	4.10425	1506.83	0	HMGXB3	IRF5
GCM_MYST2	22676	442	173	11	3.37211	3.26205	10.823	0	BRD2	CEBPG	GATC	HNRNPR	HSBP1	IKBKAP	PATZ1	RBM8A	SF3B4	ZNF655	ZSCAN21
GCM_NCAM1	22676	442	128	3	2.49497	1.20242	8116.03	0	IKBKAP	MECP2	RBM8A
GCM_NF2	22676	442	301	12	5.86708	2.04531	277.405	0	BRD9	GMEB2	GSPT1	HGS	HNRNPR	MORF4L1	POLDIP3	RNF41	SMG5	TRAF7	ZNF710	ZXDB
GCM_NPM1	22676	442	116	7	2.26107	3.09588	137.146	0	EEF2	HINT1	QARS	RPL7	RPL9	RPS2	SRSF9
GCM_NUMA1	22676	442	56	2	1.09155	1.83226	5302.22	0	MORF4L1	RNF41
GCM_PFN1	22676	442	51	2	0.994091	2.01189	4658.51	0	SNRPA	SRSF9
GCM_PPM1D	22676	442	26	0	0.506791	0	17779	0
GCM_PPP1CC	22676	442	56	3	1.09155	2.74838	1704.21	0	EEF2	SNRPA	SRSF9
GCM_PRKAG1	22676	442	50	2	0.974599	2.05213	4529.63	0	SMARCD1	TAF11
GCM_PRKCG	22676	442	62	2	1.2085	1.65494	6067.48	0	SMARCD1	TFE3
GCM_PTK2	22676	442	145	3	2.82634	1.06144	9589	0	FBXW11	TRIM8	ZNF710
GCM_PTPRD	22676	442	58	2	1.13053	1.76907	5558.56	0	FBXW11	TRIM8
GCM_PTPRU	22676	442	54	1	1.05257	0.950059	11645.3	0	SMARCD1
GCM_RAB10	22676	442	176	5	3.43059	1.45748	4622.98	0	FBXW11	IKBKAP	NACC1	TOB2	ZNF444
GCM_RAF1	22676	442	43	1	0.838155	1.1931	10158.9	0	RAF1
GCM_RAN	22676	442	197	9	3.83992	2.3438	275.851	0	BRD9	FBXW11	GSPT1	IKBKAP	MECP2	RBM8A	RBPJ	RNF41	ZNF710
GCM_RAP2A	22676	442	34	1	0.662727	1.50892	8679.18	0	FBXW11
GCM_RBM8A	22676	442	81	2	1.57885	1.26674	8363.13	0	GSPT1	RBM8A
GCM_RING1	22676	442	110	1	2.14412	0.466392	15750.2	0	SMARCD1
GCM_SMARCC1	22676	442	37	1	0.721203	1.38657	9201.79	0	TAF11
GCM_SMARCD1	22676	442	104	3	2.02717	1.4799	5880.31	0	SMARCD1	TAF11	TFE3
GCM_SMO	22676	442	60	4	1.16952	3.42021	524.501	0	CIC	F2	SMG5	SMO
GCM_SUFU	22676	442	77	1	1.50088	0.666275	13883.8	0	IKBKAP
GCM_SUPT4H1	22676	442	58	1	1.13053	0.884537	12110.8	0	SMARCD1
GCM_TEC	22676	442	32	0	0.623743	0	17779	0
GCM_TPR	22676	442	32	0	0.623743	0	17779	0
GCM_TPT1	22676	442	70	6	1.36444	4.39741	43.1612	0	EEF2	QARS	RPL7	RPL9	RPLP0	RPS2
GCM_UBE2N	22676	442	155	6	3.02126	1.98593	1482.52	0	HNRNPR	IKBKAP	MECP2	RBM8A	RNF41	ZXDB
GCM_USP6	22676	442	69	2	1.34495	1.48705	6940.52	0	DDX11	SMG5
GCM_VAV1	22676	442	47	2	0.916123	2.18311	4143.67	0	SMARCD1	TAF11
GCM_ZNF198	22676	442	118	4	2.30005	1.73909	3535.6	0	IKBKAP	KANK2	PATZ1	ZNF655
CAR_HPX	22676	442	73	5	1.42291	3.51392	248.595	0	AGT	C6	F12	F2	G6PC
CAR_IGFBP1	22676	442	57	5	1.11104	4.50028	89.1293	0	C6	F12	F2	G6PC	PCK1
CAR_MLANA	22676	442	43	2	0.838155	2.38619	3632.72	0	POU6F2	WBSCR22
CAR_MYST2	22676	442	27	1	0.526283	1.90012	7332.89	0	WBSCR22
CAR_TNFRSF25	22676	442	30	2	0.584759	3.42021	2052.74	0	BCL3	POU6F2
CAR_WBSCR22	22676	442	36	1	0.701711	1.42509	9031	0	WBSCR22
GNF2_ATM	22676	442	30	0	0.584759	0	17779	0
GNF2_BNIP2	22676	442	34	0	0.662727	0	17779	0
GNF2_BNIP3L	22676	442	68	3	1.32545	2.26338	2613.12	0	MAP2K3	RBX1	TOP1
GNF2_BUB1	22676	442	26	0	0.506791	0	17779	0
GNF2_BUB3	22676	442	28	1	0.545775	1.83226	7536.75	0	SNRPA
GNF2_CARD15	22676	442	70	2	1.36444	1.4658	7062.96	0	RGS2	TNFRSF1B
GNF2_CDC20	22676	442	56	0	1.09155	0	17779	0
GNF2_CDC2	22676	442	62	1	1.2085	0.82747	12541.1	0	MYBL2
GNF2_CENPE	22676	442	41	1	0.799171	1.2513	9852.31	0	MYBL2
GNF2_CENPF	22676	442	62	1	1.2085	0.82747	12541.1	0	MYBL2
GNF2_CCNA1	22676	442	66	0	1.28647	0	17779	0
GNF2_CCNA2	22676	442	68	0	1.32545	0	17779	0
GNF2_CCNB2	22676	442	57	0	1.11104	0	17779	0
GNF2_ESPL1	22676	442	35	0	0.682219	0	17779	0
GNF2_FEN1	22676	442	56	1	1.09155	0.916128	11882.6	0	HNRNPAB
GNF2_GSTM1	22676	442	109	9	2.12463	4.23604	5.08278	0	ATF5	C6	CEBPA	F12	F2	G6PC	HAMP	PCK1	VTN
GNF2_H2AFX	22676	442	31	0	0.604251	0	17779	0
GNF2_HPX	22676	442	135	10	2.63142	3.80023	5.73573	0	AGT	ATF5	C6	CEBPA	F12	F2	G6PC	HAMP	PCK1	VTN
GNF2_HAT1	22676	442	50	0	0.974599	0	17779	0
GNF2_HDAC1	22676	442	110	3	2.14412	1.39918	6448.88	0	HNRNPR	IFI16	RBM39
GNF2_TDG	22676	442	35	3	0.682219	4.39741	539.894	0	HNRNPAB	HNRNPR	SFPQ
GNF2_MLH1	22676	442	42	0	0.818663	0	17779	0
GNF2_MSH2	22676	442	28	0	0.545775	0	17779	0
GNF2_MSH6	22676	442	31	1	0.604251	1.65494	8124.81	0	PRKDC
GNF2_PRDX2	22676	442	31	0	0.604251	0	17779	0
GNF2_PCNA	22676	442	68	2	1.32545	1.50892	6817.46	0	HNRNPAB	MYBL2
GNF2_RAD23A	22676	442	69	2	1.34495	1.48705	6940.52	0	MAP2K3	TOP1
GNF2_RFC3	22676	442	41	0	0.799171	0	17779	0
GNF2_RFC4	22676	442	60	0	1.16952	0	17779	0
GNF2_RPA1	22676	442	28	0	0.545775	0	17779	0
GNF2_RRM1	22676	442	88	1	1.71529	0.582991	14644.6	0	HNRNPAB
GNF2_RRM2	22676	442	40	0	0.779679	0	17779	0
GNF2_SMC1L1	22676	442	27	1	0.526283	1.90012	7332.89	0	SFPQ
GNF2_SMC2L1	22676	442	33	1	0.643235	1.55464	8498.01	0	MYBL2
GNF2_SMC4L1	22676	442	84	1	1.63733	0.610752	14386.9	0	HNRNPAB
GNF2_TST	22676	442	104	7	2.02717	3.4531	76.1133	0	ATF5	CEBPA	F12	F2	HAMP	PCK1	VTN
GNF2_XRCC5	22676	442	75	1	1.4619	0.684042	13726.9	0	SFPQ
GNF2_AF1Q	22676	442	25	0	0.487299	0	17779	0
GNF2_ANK1	22676	442	74	1	1.44241	0.693286	13646	0	MAP2K3
GNF2_ANP32B	22676	442	37	1	0.721203	1.38657	9201.79	0	HNRNPAB
GNF2_APEX1	22676	442	92	6	1.79326	3.34586	164.439	0	HINT1	HNRNPAB	HNRNPR	QARS	SFPQ	SSB
GNF2_BUB1B	22676	442	49	1	0.955107	1.047	11009.4	0	POLD1
GNF2_CASP1	22676	442	111	5	2.16361	2.31095	1177.83	0	ARRB2	RGS2	RHOG	SAMHD1	TNFRSF1B
GNF2_CASP4	22676	442	24	0	0.467807	0	17779	0
GNF2_CASP8	22676	442	27	0	0.526283	0	17779	0
GNF2_CBFB	22676	442	30	2	0.584759	3.42021	2052.74	0	IFI16	PSMB10
GNF2_CD14	22676	442	35	1	0.682219	1.4658	8856.82	0	RGS2
GNF2_CD1D	22676	442	45	2	0.877139	2.28014	3887.47	0	RGS2	TNFRSF1B
GNF2_CD33	22676	442	52	1	1.01358	0.986599	11398.4	0	RGS2
GNF2_CD48	22676	442	32	2	0.623743	3.20645	2283.27	0	PSMB10	TRIM38
GNF2_CD53	22676	442	58	2	1.13053	1.76907	5558.56	0	IFI16	PSMB10
GNF2_CD7	22676	442	40	0	0.779679	0	17779	0
GNF2_CD97	22676	442	38	0	0.740695	0	17779	0
GNF2_CDC27	22676	442	60	3	1.16952	2.56516	1990.88	0	MAP2K3	RBX1	TOP1
GNF2_CDH11	22676	442	25	0	0.487299	0	17779	0
GNF2_CDH3	22676	442	27	0	0.526283	0	17779	0
GNF2_CDKN1C	22676	442	27	0	0.526283	0	17779	0
GNF2_CEBPA	22676	442	64	3	1.24749	2.40484	2294.44	0	CEBPA	F2	HAMP
GNF2_CKS1B	22676	442	37	0	0.721203	0	17779	0
GNF2_CKS2	22676	442	50	1	0.974599	1.02606	11141.6	0	HNRNPAB
GNF2_CYP2B6	22676	442	49	3	0.955107	3.14101	1248.33	0	F12	F2	HAMP
GNF2_DAP3	22676	442	119	6	2.31954	2.58671	519.477	0	HNRNPR	QARS	RPL39	RPL7	RPL9	RPS2
GNF2_DDX5	22676	442	63	1	1.22799	0.814336	12643.5	0	RBM39
GNF2_DEK	22676	442	58	4	1.13053	3.53815	470.237	0	HNRNPAB	HNRNPR	SFPQ	SSB
GNF2_DENR	22676	442	51	3	0.994091	3.01783	1372.25	0	HNRNPR	QARS	SSB
GNF2_DNM1	22676	442	73	1	1.42291	0.702783	13563.6	0	CAMTA1
GNF2_EGFR	22676	442	32	1	0.623743	1.60322	8313.25	0	EGFR
GNF2_EIF3S6	22676	442	121	5	2.35853	2.11997	1568.56	0	QARS	RPL39	RPL7	RPL9	RPS2
GNF2_ELAC2	22676	442	46	2	0.896631	2.23057	4015.42	0	HNRNPR	SFPQ
GNF2_FBL	22676	442	147	6	2.86532	2.09401	1215.93	0	HINT1	HNRNPR	QARS	RPL7	RPL9	RPS2
GNF2_FGR	22676	442	32	3	0.623743	4.80967	426.939	0	RGS2	RHOG	TNFRSF1B
GNF2_FOS	22676	442	41	1	0.799171	1.2513	9852.31	0	ZFP36
GNF2_G22P1	22676	442	36	2	0.701711	2.85018	2760.53	0	QARS	XRCC6
GNF2_GLTSCR2	22676	442	31	0	0.604251	0	17779	0
GNF2_HCK	22676	442	94	4	1.83225	2.18311	1984.89	0	ARRB2	RGS2	RHOG	TNFRSF1B
GNF2_HLA-C	22676	442	47	3	0.916123	3.27467	1129.76	0	PNRC1	PRR13	PSMB10
GNF2_HMMR	22676	442	47	0	0.916123	0	17779	0
GNF2_HPN	22676	442	133	8	2.59243	3.0859	82.0095	0	ATF5	C6	CEBPA	F12	F2	HAMP	PCK1	VTN
GNF2_ICAM3	22676	442	39	1	0.760187	1.31547	9533.45	0	ARRB2
GNF2_IGF1	22676	442	26	2	0.506791	3.9464	1612.08	0	F2	HAMP
GNF2_IGFBP1	22676	442	35	1	0.682219	1.4658	8856.82	0	IGF2
GNF2_IL2RB	22676	442	47	1	0.916123	1.09156	10736.9	0	ASCL2
GNF2_INPP5D	22676	442	43	2	0.838155	2.38619	3632.72	0	IFI16	PSMB10
GNF2_ITGAL	22676	442	55	0	1.07206	0	17779	0
GNF2_ITGB2	22676	442	57	5	1.11104	4.50028	89.1293	0	ARRB2	RAB27A	RGS2	RHOG	TNFRSF1B
GNF2_JAK1	22676	442	32	0	0.623743	0	17779	0
GNF2_KISS1	22676	442	49	1	0.955107	1.047	11009.4	0	EGFR
GNF2_KPNB1	22676	442	72	2	1.40342	1.42509	7305.89	0	HNRNPR	SFPQ
GNF2_LCAT	22676	442	124	8	2.417	3.30988	53.558	0	ATF5	C6	CEBPA	F12	F2	HAMP	PCK1	VTN
GNF2_LYN	22676	442	27	1	0.526283	1.90012	7332.89	0	ERP29
GNF2_MAP2K3	22676	442	75	2	1.4619	1.36808	7665.1	0	MAP2K3	TOP1
GNF2_MAPT	22676	442	41	0	0.799171	0	17779	0
GNF2_MATK	22676	442	25	0	0.487299	0	17779	0
GNF2_MBD4	22676	442	25	0	0.487299	0	17779	0
GNF2_MCL1	22676	442	57	3	1.11104	2.70017	1774.2	0	ARRB2	RGS2	SAMHD1
GNF2_MCM4	22676	442	53	1	1.03307	0.967984	11523.1	0	POLD1
GNF2_MCM5	22676	442	61	2	1.18901	1.68207	5940.81	0	HNRNPAB	SFPQ
GNF2_MKI67	22676	442	28	0	0.545775	0	17779	0
GNF2_MLF1	22676	442	87	0	1.6958	0	17779	0
GNF2_MMP1	22676	442	32	0	0.623743	0	17779	0
GNF2_MMP11	22676	442	42	0	0.818663	0	17779	0
GNF2_MSN	22676	442	24	0	0.467807	0	17779	0
GNF2_MYD88	22676	442	60	4	1.16952	3.42021	524.501	0	MAN2B1	PSMB10	RGS2	TNFRSF1B
GNF2_MYL2	22676	442	32	0	0.623743	0	17779	0
GNF2_MYL3	22676	442	31	0	0.604251	0	17779	0
GNF2_NPM1	22676	442	72	4	1.40342	2.85018	925.285	0	DNAJC2	HNRNPR	RPL7	SSB
GNF2_NS	22676	442	40	1	0.779679	1.28258	9694.44	0	PRKDC
GNF2_PA2G4	22676	442	79	1	1.53987	0.649407	14034.7	0	SNRPA
GNF2_PAK2	22676	442	28	1	0.545775	1.83226	7536.75	0	RAF1
GNF2_PCAF	22676	442	36	1	0.701711	1.42509	9031	0	MAP2K3
GNF2_PECAM1	22676	442	56	4	1.09155	3.66451	419.495	0	CEBPD	RGS2	TNFRSF1B	ZFP36
GNF2_PPP6C	22676	442	39	0	0.760187	0	17779	0
GNF2_PTPN4	22676	442	51	0	0.994091	0	17779	0
GNF2_PTPN6	22676	442	47	0	0.916123	0	17779	0
GNF2_PTPRC	22676	442	68	0	1.32545	0	17779	0
GNF2_PTX3	22676	442	36	0	0.701711	0	17779	0
GNF2_RAB3A	22676	442	37	0	0.721203	0	17779	0
GNF2_RAB7L1	22676	442	34	0	0.662727	0	17779	0
GNF2_RAN	22676	442	86	3	1.67631	1.78965	4187.16	0	POLR2H	PRKDC	SNRPA
GNF2_RAP1B	22676	442	36	0	0.701711	0	17779	0
GNF2_RBBP6	22676	442	70	2	1.36444	1.4658	7062.96	0	RBM39	USP16
GNF2_RTN1	22676	442	52	0	1.01358	0	17779	0
GNF2_S100A4	22676	442	47	3	0.916123	3.27467	1129.76	0	ARRB2	RGS2	TNFRSF1B
GNF2_SELL	22676	442	47	2	0.916123	2.18311	4143.67	0	ARRB2	TRIM38
GNF2_SERPINB5	22676	442	28	0	0.545775	0	17779	0
GNF2_SERPINI2	22676	442	25	1	0.487299	2.05213	6912.95	0	PLA2G1B
GNF2_SNRK	22676	442	28	0	0.545775	0	17779	0
GNF2_SPI1	22676	442	34	1	0.662727	1.50892	8679.18	0	ARRB2
GNF2_SPINK1	22676	442	27	1	0.526283	1.90012	7332.89	0	PLA2G1B
GNF2_SPRR1B	22676	442	25	0	0.487299	0	17779	0
GNF2_SPTA1	22676	442	81	1	1.57885	0.633372	14179.7	0	MAP2K3
GNF2_SPTB	22676	442	74	1	1.44241	0.693286	13646	0	MAP2K3
GNF2_ST13	22676	442	64	2	1.24749	1.60322	6319.51	0	RPL7	RPL9
GNF2_STAT6	22676	442	79	3	1.53987	1.94822	3553.01	0	PRR13	PSMB10	TRIM38
GNF2_TAL1	22676	442	73	1	1.42291	0.702783	13563.6	0	MAP2K3
GNF2_TIMP2	22676	442	46	1	0.896631	1.11529	10596.7	0	EGFR
GNF2_TM4SF2	22676	442	26	0	0.506791	0	17779	0
GNF2_TNFRSF1B	22676	442	65	4	1.26698	3.15712	675.769	0	ARRB2	RGS2	RHOG	TNFRSF1B
GNF2_TNFSF10	22676	442	30	2	0.584759	3.42021	2052.74	0	ARRB2	RGS2
GNF2_TPT1	22676	442	38	3	0.740695	4.05025	666.977	0	RPL39	RPL9	RPS2
GNF2_TTK	22676	442	39	0	0.760187	0	17779	0
GNF2_TTN	22676	442	26	0	0.506791	0	17779	0
GNF2_TYK2	22676	442	33	1	0.643235	1.55464	8498.01	0	PSMB10
GNF2_UBE2I	22676	442	44	2	0.857647	2.33196	3759.88	0	QARS	XRCC6
GNF2_VAV1	22676	442	36	2	0.701711	2.85018	2760.53	0	PSMB10	TRIM38
GNF2_ZAP70	22676	442	27	0	0.526283	0	17779	0
KEGG_GLYCOLYSIS_GLUCONEOGENESIS	22676	442	62	2	1.2085	1.65494	6067.48	0	G6PC	PCK1
KEGG_CITRATE_CYCLE_TCA_CYCLE	22676	442	32	2	0.623743	3.20645	2283.27	0	ACO1	PCK1
KEGG_PENTOSE_PHOSPHATE_PATHWAY	22676	442	27	0	0.526283	0	17779	0
KEGG_PENTOSE_AND_GLUCURONATE_INTERCONVERSIONS	22676	442	28	0	0.545775	0	17779	0
KEGG_FRUCTOSE_AND_MANNOSE_METABOLISM	22676	442	34	0	0.662727	0	17779	0
KEGG_GALACTOSE_METABOLISM	22676	442	26	1	0.506791	1.9732	7124.98	0	G6PC
KEGG_ASCORBATE_AND_ALDARATE_METABOLISM	22676	442	25	0	0.487299	0	17779	0
KEGG_FATTY_ACID_METABOLISM	22676	442	42	0	0.818663	0	17779	0
KEGG_STEROID_BIOSYNTHESIS	22676	442	17	0	0.331364	0	17779	0
KEGG_PRIMARY_BILE_ACID_BIOSYNTHESIS	22676	442	16	0	0.311872	0	17779	0
KEGG_STEROID_HORMONE_BIOSYNTHESIS	22676	442	55	0	1.07206	0	17779	0
KEGG_OXIDATIVE_PHOSPHORYLATION	22676	442	135	0	2.63142	0	17779	0
KEGG_PURINE_METABOLISM	22676	442	159	3	3.09922	0.967984	10700.2	0	NME2	POLD1	POLR2H
KEGG_PYRIMIDINE_METABOLISM	22676	442	98	3	1.91021	1.57051	5311.01	0	NME2	POLD1	POLR2H
KEGG_ALANINE_ASPARTATE_AND_GLUTAMATE_METABOLISM	22676	442	32	0	0.623743	0	17779	0
KEGG_GLYCINE_SERINE_AND_THREONINE_METABOLISM	22676	442	31	1	0.604251	1.65494	8124.81	0	CTH
KEGG_CYSTEINE_AND_METHIONINE_METABOLISM	22676	442	34	1	0.662727	1.50892	8679.18	0	CTH
KEGG_VALINE_LEUCINE_AND_ISOLEUCINE_DEGRADATION	22676	442	44	0	0.857647	0	17779	0
KEGG_VALINE_LEUCINE_AND_ISOLEUCINE_BIOSYNTHESIS	22676	442	11	1	0.214412	4.66392	3462.1	0	VARS2
KEGG_LYSINE_DEGRADATION	22676	442	44	4	0.857647	4.66392	185.84	0	DOT1L	SETD1B	SETD7	WHSC1L1
KEGG_ARGININE_AND_PROLINE_METABOLISM	22676	442	54	1	1.05257	0.950059	11645.3	0	NOS1
KEGG_HISTIDINE_METABOLISM	22676	442	29	1	0.565267	1.76907	7736.63	0	WBSCR22
KEGG_TYROSINE_METABOLISM	22676	442	42	1	0.818663	1.2215	10007.1	0	WBSCR22
KEGG_PHENYLALANINE_METABOLISM	22676	442	18	0	0.350856	0	17779	0
KEGG_TRYPTOPHAN_METABOLISM	22676	442	40	0	0.779679	0	17779	0
KEGG_BETA_ALANINE_METABOLISM	22676	442	22	0	0.428823	0	17779	0
KEGG_TAURINE_AND_HYPOTAURINE_METABOLISM	22676	442	10	0	0.19492	0	17779	0
KEGG_SELENOAMINO_ACID_METABOLISM	22676	442	26	2	0.506791	3.9464	1612.08	0	CTH	WBSCR22
KEGG_GLUTATHIONE_METABOLISM	22676	442	50	0	0.974599	0	17779	0
KEGG_STARCH_AND_SUCROSE_METABOLISM	22676	442	52	1	1.01358	0.986599	11398.4	0	G6PC
KEGG_N_GLYCAN_BIOSYNTHESIS	22676	442	46	0	0.896631	0	17779	0
KEGG_OTHER_GLYCAN_DEGRADATION	22676	442	16	1	0.311872	3.20645	4804.82	0	MAN2B1
KEGG_O_GLYCAN_BIOSYNTHESIS	22676	442	30	0	0.584759	0	17779	0
KEGG_AMINO_SUGAR_AND_NUCLEOTIDE_SUGAR_METABOLISM	22676	442	44	0	0.857647	0	17779	0
KEGG_GLYCOSAMINOGLYCAN_DEGRADATION	22676	442	21	0	0.409331	0	17779	0
KEGG_GLYCOSAMINOGLYCAN_BIOSYNTHESIS_CHONDROITIN_SULFATE	22676	442	22	0	0.428823	0	17779	0
KEGG_GLYCOSAMINOGLYCAN_BIOSYNTHESIS_KERATAN_SULFATE	22676	442	15	0	0.29238	0	17779	0
KEGG_GLYCOSAMINOGLYCAN_BIOSYNTHESIS_HEPARAN_SULFATE	22676	442	26	0	0.506791	0	17779	0
KEGG_GLYCEROLIPID_METABOLISM	22676	442	49	0	0.955107	0	17779	0
KEGG_INOSITOL_PHOSPHATE_METABOLISM	22676	442	54	1	1.05257	0.950059	11645.3	0	INPPL1
KEGG_GLYCOSYLPHOSPHATIDYLINOSITOL_GPI_ANCHOR_BIOSYNTHESIS	22676	442	25	0	0.487299	0	17779	0
KEGG_GLYCEROPHOSPHOLIPID_METABOLISM	22676	442	77	2	1.50088	1.33255	7900.9	0	PLA2G10	PLA2G1B
KEGG_ETHER_LIPID_METABOLISM	22676	442	33	2	0.643235	3.10928	2400.7	0	PLA2G10	PLA2G1B
KEGG_ARACHIDONIC_ACID_METABOLISM	22676	442	58	3	1.13053	2.65361	1845.32	0	PLA2G10	PLA2G1B	PTGES2
KEGG_LINOLEIC_ACID_METABOLISM	22676	442	29	2	0.565267	3.53815	1939.86	0	PLA2G10	PLA2G1B
KEGG_ALPHA_LINOLENIC_ACID_METABOLISM	22676	442	19	2	0.370348	5.40033	926.346	0	PLA2G10	PLA2G1B
KEGG_SPHINGOLIPID_METABOLISM	22676	442	40	0	0.779679	0	17779	0
KEGG_GLYCOSPHINGOLIPID_BIOSYNTHESIS_LACTO_AND_NEOLACTO_SERIES	22676	442	26	0	0.506791	0	17779	0
KEGG_GLYCOSPHINGOLIPID_BIOSYNTHESIS_GLOBO_SERIES	22676	442	14	0	0.272888	0	17779	0
KEGG_GLYCOSPHINGOLIPID_BIOSYNTHESIS_GANGLIO_SERIES	22676	442	15	0	0.29238	0	17779	0
KEGG_PYRUVATE_METABOLISM	22676	442	40	1	0.779679	1.28258	9694.44	0	PCK1
KEGG_GLYOXYLATE_AND_DICARBOXYLATE_METABOLISM	22676	442	16	1	0.311872	3.20645	4804.82	0	ACO1
KEGG_PROPANOATE_METABOLISM	22676	442	33	0	0.643235	0	17779	0
KEGG_BUTANOATE_METABOLISM	22676	442	34	0	0.662727	0	17779	0
KEGG_ONE_CARBON_POOL_BY_FOLATE	22676	442	17	0	0.331364	0	17779	0
KEGG_RIBOFLAVIN_METABOLISM	22676	442	16	0	0.311872	0	17779	0
KEGG_NICOTINATE_AND_NICOTINAMIDE_METABOLISM	22676	442	24	0	0.467807	0	17779	0
KEGG_PANTOTHENATE_AND_COA_BIOSYNTHESIS	22676	442	16	0	0.311872	0	17779	0
KEGG_FOLATE_BIOSYNTHESIS	22676	442	11	0	0.214412	0	17779	0
KEGG_RETINOL_METABOLISM	22676	442	64	1	1.24749	0.801612	12743.9	0	ALDH1A2
KEGG_PORPHYRIN_AND_CHLOROPHYLL_METABOLISM	22676	442	41	0	0.799171	0	17779	0
KEGG_TERPENOID_BACKBONE_BIOSYNTHESIS	22676	442	15	0	0.29238	0	17779	0
KEGG_LIMONENE_AND_PINENE_DEGRADATION	22676	442	10	0	0.19492	0	17779	0
KEGG_NITROGEN_METABOLISM	22676	442	23	2	0.448315	4.46114	1303.07	0	CA9	CTH
KEGG_SULFUR_METABOLISM	22676	442	13	0	0.253396	0	17779	0
KEGG_AMINOACYL_TRNA_BIOSYNTHESIS	22676	442	41	3	0.799171	3.75389	807.919	0	QARS	TARS2	VARS2
KEGG_METABOLISM_OF_XENOBIOTICS_BY_CYTOCHROME_P450	22676	442	70	0	1.36444	0	17779	0
KEGG_DRUG_METABOLISM_CYTOCHROME_P450	22676	442	72	0	1.40342	0	17779	0
KEGG_DRUG_METABOLISM_OTHER_ENZYMES	22676	442	51	0	0.994091	0	17779	0
KEGG_BIOSYNTHESIS_OF_UNSATURATED_FATTY_ACIDS	22676	442	22	0	0.428823	0	17779	0
KEGG_ABC_TRANSPORTERS	22676	442	44	0	0.857647	0	17779	0
KEGG_RIBOSOME	22676	442	88	5	1.71529	2.91495	513.175	0	RPL39	RPL7	RPL9	RPLP0	RPS2
KEGG_RNA_DEGRADATION	22676	442	59	3	1.15003	2.60864	1917.56	0	DDX6	EDC3	EXOSC5
KEGG_RNA_POLYMERASE	22676	442	29	1	0.565267	1.76907	7736.63	0	POLR2H
KEGG_BASAL_TRANSCRIPTION_FACTORS	22676	442	36	4	0.701711	5.70035	91.0729	0	GTF2H4	GTF2IRD1	TAF11	TAF6
KEGG_DNA_REPLICATION	22676	442	36	1	0.701711	1.42509	9031	0	POLD1
KEGG_SPLICEOSOME	22676	442	128	7	2.49497	2.80564	228.434	0	ACIN1	RBM8A	SF3B4	SNRNP70	SNRPA	SRSF9	U2AF2
KEGG_PROTEASOME	22676	442	48	1	0.935615	1.06882	10874.5	0	PSMB10
KEGG_PROTEIN_EXPORT	22676	442	24	0	0.467807	0	17779	0
KEGG_PPAR_SIGNALING_PATHWAY	22676	442	69	4	1.34495	2.9741	812.96	0	FABP4	ILK	PCK1	PDPK1
KEGG_BASE_EXCISION_REPAIR	22676	442	35	1	0.682219	1.4658	8856.82	0	POLD1
KEGG_NUCLEOTIDE_EXCISION_REPAIR	22676	442	44	6	0.857647	6.99589	3.55317	0	CCNH	ERCC3	GTF2H4	MNAT1	POLD1	RBX1
KEGG_MISMATCH_REPAIR	22676	442	23	1	0.448315	2.23057	6476.16	0	POLD1
KEGG_HOMOLOGOUS_RECOMBINATION	22676	442	28	1	0.545775	1.83226	7536.75	0	POLD1
KEGG_NON_HOMOLOGOUS_END_JOINING	22676	442	14	2	0.272888	7.32902	525.343	0	PRKDC	XRCC6
[truncated: 15,946 more rows]
[truncated: 151 more columns]

## Sheet: Eig UP
LIST NAME	Tot genes	Input list	tot Feature counts	Present features	Expected	Fold Enrichment	Bonferroni	ZSCORE
[truncated: 17,779 more rows]

[truncated: 7 more sheets: Eig DN, Clo UP, Clo DN, Betw UP, Betw DN, Deg UP, Deg DN]
